# Supplementary material for: MicroRNA319-mediated gene regulatory network impacts leaf development and morphogenesis in poplar
Source: For Res (Fayettev). 2021 Feb 5;1:4. doi: 10.48130/FR-2021-0004 (PMC11524277; doi:10.48130/FR-2021-0004)
Supplement: Supplementary file 1 — Supplementary data to this article can be found online. [file FR-2021-0004-S1.zip]

Archive with 7 entries (7 files):
- 10.48130_FR-2021-0004-Suppl-FigureS2.png
- 10.48130_FR-2021-0004-Suppl-TableS1.xlsx
- 10.48130_FR-2021-0004-Suppl-TableS2.xlsx
- 10.48130_FR-2021-0004-Suppl-TableS3.xlsx
- 10.48130_FR-2021-0004-Suppl-TableS4.xlsx
- 10.48130_FR-2021-0004-Suppl-TableS5.xlsx
- 10.48130_FR-2021-0004-Suppl-FigureS1.png
