# Supplementary material for: MicroRNA319-mediated gene regulatory network impacts leaf development and morphogenesis in poplar
Source: For Res (Fayettev). 2021 Feb 5;1:4. doi: 10.48130/FR-2021-0004 (PMC11524277; doi:10.48130/FR-2021-0004)
Supplement: Supplementary file 1 — Supplementary data to this article can be found online. [file FR-2021-0004-S1.zip › 10.48130_FR-2021-0004-Suppl-TableS1.xlsx]

## Sheet: 1342 DEGs
GeneID	Treat_1_FC	Treat_1_pvalue	Treat_1_corrected pvalue(FDR)	DEG/nonDEG	domain	patherID	KOGID	EnzymeID	KID	AGI	symbol	description	AGI	function_description	Description	Pathway	GO
Potri.T062151.1	2.28326	0.000380711	0.0249478	DEG
Potri.003G161300.3	2.47511	9.97e-07	0.000201647	DEG
Potri.011G010300.2	-1.73559	3.92e-11	1.08e-07	DEG	PF02341	---	---	---	---	AT4G04330.1	---	Chaperonin-like RbcX protein	AT4G04330.1	---	Chaperonin-like RbcX protein; CONTAINS InterPro DOMAIN/s: Chaperonin-like RbcX (InterPro:IPR003435); Has 30201 Blast hits to 17322 proteins in 780 species: Archae - 12; Bacteria - 1396; Metazoa - 17338; Fungi - 3422; Plants - 5037; Viruses - 0; Other Eukaryotes - 2996 (source: NCBI BLink).	---	GO:0009409|GO:0009414|GO:0009534|GO:0009651|GO:0044183|GO:0061077|GO:0009718
Potri.006G138500.3	1.46457	0.00101737	0.0489415	DEG	PF02362,PF06507,PF02309	---	---	---	K14486	AT5G20730.2	ARF7,BIP,IAA21,IAA23,IAA25,MSG1,NPH4,TIR5	Transcriptional factor B3 family protein / auxin-responsive factor AUX/IAA-related	AT5G20730.2	Encodes an auxin-regulated transcriptional activator. Activates expression of IAA1 and IAA9 in the presence of auxin. Mutants affect blue light and gravitropic and auxin mediated growth responses. Together with AUX19, it is involved in the response to ethylene. In the arf7 arf19 double mutant, several auxin-responsive genes (e.g. IAA5, LBD16, LBD29 and LBD33) are no longer upregulated by auxin.	NON-PHOTOTROPHIC HYPOCOTYL (NPH4); CONTAINS InterPro DOMAIN/s: Aux/IAA-ARF-dimerisation (InterPro:IPR011525), Transcriptional factor B3 (InterPro:IPR003340), AUX/IAA protein (InterPro:IPR003311), Auxin response factor (InterPro:IPR010525); BEST Arabidopsis thaliana protein match is: auxin response factor 19 (TAIR:AT1G19220.1); Has 127440 Blast hits to 56170 proteins in 2083 species: Archae - 44; …	---	GO:0003677|GO:0005634|GO:0006355|GO:0009725|GO:0046983|GO:0009638|GO:0009785|GO:0009733|GO:0040008|GO:0003700|GO:0005515|GO:0009630|GO:0045893|GO:0048366|GO:0048527|GO:0009723|GO:0010386|GO:0009741
Potri.019G121801.1	-2.0236	0.000511768	0.0313368	DEG
Potri.005G064100.1	3.37182	2e-05	0.00273777	DEG	PF02365	---	---	---	---	AT5G64530.1	ANAC104,XND1	xylem NAC domain 1	AT5G64530.1	---	xylem NAC domain 1 (XND1); CONTAINS InterPro DOMAIN/s: No apical meristem (NAM) protein (InterPro:IPR003441); BEST Arabidopsis thaliana protein match is: NAC domain containing protein 25 (TAIR:AT1G61110.1); Has 2741 Blast hits to 2738 proteins in 73 species: Archae - 0; Bacteria - 0; Metazoa - 0; Fungi - 0; Plants - 2741; Viruses - 0; Other Eukaryotes - 0 (source: NCBI BLink).	---	GO:0003677|GO:0005575|GO:0006355|GO:0007275|GO:0003700|GO:0010089|GO:0043067|GO:0048367
Potri.007G125300.1	4.93444	0.000367813	0.0243401	DEG	---	PTHR23258	---	---	---	AT1G66920.2	---	Protein kinase superfamily protein	AT1G66920.2	---	Protein kinase superfamily protein; FUNCTIONS IN: protein serine/threonine kinase activity, protein kinase activity, kinase activity, ATP binding; INVOLVED IN: protein amino acid phosphorylation; LOCATED IN: endomembrane system; CONTAINS InterPro DOMAIN/s: Protein kinase, ATP binding site (InterPro:IPR017441), Serine/threonine-protein kinase domain (InterPro:IPR002290), Serine-threonine/tyrosine-…	---	GO:0004672|GO:0004674|GO:0004713|GO:0005524|GO:0006468|GO:0016301|GO:0016772
Potri.006G226100.2	-1.66023	3.1e-08	1.75e-05	DEG	PF03641	---	---	---	---	AT5G11950.1	---	Putative lysine decarboxylase family protein	AT5G11950.1	Encodes a protein of unknown function. It has been crystallized and shown to be structurally almost identical to the protein encoded by At2G37210.	Putative lysine decarboxylase family protein; FUNCTIONS IN: protein homodimerization activity; INVOLVED IN: lysine biosynthetic process via diaminopimelate; LOCATED IN: cytosol, nucleus; EXPRESSED IN: 25 plant structures; EXPRESSED DURING: 13 growth stages; CONTAINS InterPro DOMAIN/s: Conserved hypothetical protein CHP00730 (InterPro:IPR005269); BEST Arabidopsis thaliana protein match is: lysine …	---	GO:0042803|GO:0005634|GO:0005829
Potri.011G074600.1	-2.76709	2.08e-05	0.00283238	DEG	PF00032	PTHR19271	---	---	K02637	ATCG00730.1	---	photosynthetic electron transfer D	ATCG00730.1	A chloroplast gene encoding subunit IV of the cytochrome b6/f complex	photosynthetic electron transfer D (PETD); FUNCTIONS IN: electron carrier activity, oxidoreductase activity, electron transporter, transferring electrons within the cyclic electron transport pathway of photosynthesis activity; INVOLVED IN: photosynthesis, light reaction; LOCATED IN: thylakoid, chloroplast thylakoid membrane, cytochrome b6f complex, chloroplast; EXPRESSED IN: 23 plant structures; …	---	GO:0009055|GO:0009512|GO:0009579|GO:0009767|GO:0016020|GO:0016491|GO:0019684|GO:0022904|GO:0042651|GO:0045156|GO:0009535|GO:0009507|GO:0009534|GO:0006091|GO:0006354|GO:0010207|GO:0015979
Potri.008G097900.3	2.57486	2.99e-07	8.03e-05	DEG	PF03110	---	---	---	---	AT1G69170.1	---	Squamosa promoter-binding protein-like (SBP domain) transcription factor family protein	AT1G69170.1	---	Squamosa promoter-binding protein-like (SBP domain) transcription factor family protein; FUNCTIONS IN: DNA binding, sequence-specific DNA binding transcription factor activity; INVOLVED IN: regulation of transcription; LOCATED IN: nucleus; EXPRESSED IN: 14 plant structures; EXPRESSED DURING: 6 growth stages; CONTAINS InterPro DOMAIN/s: Transcription factor, SBP-box (InterPro:IPR004333); BEST Arab…	---	GO:0003677|GO:0005634|GO:0003700|GO:0006355
Potri.001G348900.11	-1.69172	1.99e-08	1.43e-05	DEG	PF00484	PTHR11002	KOG1578	---	---	AT3G01500.2	ATBCA1,ATSABP3,CA1,SABP3	carbonic anhydrase 1	AT3G01500.2	Encodes a putative beta-carbonic anhydrase betaCA1. Together with betaCA4 (At1g70410) regulates CO2-controlled stomatal movements in guard cells.	carbonic anhydrase 1 (CA1); FUNCTIONS IN: carbonate dehydratase activity, zinc ion binding; INVOLVED IN: in 6 processes; LOCATED IN: in 8 components; EXPRESSED IN: 23 plant structures; EXPRESSED DURING: 14 growth stages; CONTAINS InterPro DOMAIN/s: Carbonic anhydrase, prokaryotic-like, conserved site (InterPro:IPR015892), Carbonic anhydrase (InterPro:IPR001765); BEST Arabidopsis thaliana protein …	cyanate degradation|cyanate degradation|cyanate degradation|cyanate degradation|cyanate degradation|cyanate degradation|cyanate degradation|cyanate degradation|cyanate degradation	GO:0004089|GO:0008270|GO:0015976|GO:0009579|GO:0009941|GO:0009507|GO:0009535|GO:0009570|GO:0009409|GO:0010319|GO:0042742|GO:0016020|GO:0048046|GO:0009817|GO:0010037|GO:0010119|GO:0000165|GO:0002831|GO:0006098|GO:0006612|GO:0009595|GO:0009697|GO:0009814|GO:0009862|GO:0009867|GO:0010200|GO:0010310|GO:0010363|GO:0019684|GO:0031348|GO:0043900|GO:0050832
Potri.012G005100.1	-0.914215	0.000886641	0.0462993	DEG	PF05978,PF07690	PTHR23294	KOG3098	---	---	AT1G18010.1	---	Major facilitator superfamily protein	AT1G18010.1	---	Major facilitator superfamily protein; FUNCTIONS IN: molecular_function unknown; INVOLVED IN: transmembrane transport; LOCATED IN: cellular_component unknown; CONTAINS InterPro DOMAIN/s: Major facilitator superfamily MFS-1 (InterPro:IPR011701), Major facilitator superfamily, general substrate transporter (InterPro:IPR016196); BEST Arabidopsis thaliana protein match is: Major facilitator superfami…	---	GO:0003674|GO:0005575|GO:0016021|GO:0055085
Potri.008G030300.1	-1.37992	0.000152265	0.0135289	DEG	PF09366	---	---	---	---	AT5G04440.1	---	Protein of unknown function (DUF1997)	AT5G04440.1	---	Protein of unknown function (DUF1997); FUNCTIONS IN: molecular_function unknown; INVOLVED IN: biological_process unknown; LOCATED IN: chloroplast; EXPRESSED IN: 23 plant structures; EXPRESSED DURING: 13 growth stages; CONTAINS InterPro DOMAIN/s: Protein of unknown function DUF1997 (InterPro:IPR018971); BEST Arabidopsis thaliana protein match is: Protein of unknown function (DUF1997) (TAIR:AT4G311…	---	GO:0003674|GO:0008150|GO:0009507
Potri.013G138528.1	-4.19807	1.1e-07	4.24e-05	DEG
Potri.002G142400.1	1.99103	0.000644681	0.0369125	DEG	PF03110	---	---	---	---	AT1G27360.1	SPL11	squamosa promoter-like 11	AT1G27360.1	In conjunction with SPL10 and SPL2, SPL11 redundantly controls proper development of lateral organs in association with shoot maturation in the reproductive phase.	squamosa promoter-like 11 (SPL11); FUNCTIONS IN: DNA binding, sequence-specific DNA binding transcription factor activity; INVOLVED IN: regulation of transcription, regulation of timing of transition from vegetative to reproductive phase; LOCATED IN: nucleus; EXPRESSED IN: 21 plant structures; EXPRESSED DURING: 10 growth stages; CONTAINS InterPro DOMAIN/s: Transcription factor, SBP-box (InterPro:…	---	GO:0003677|GO:0005634|GO:0003700|GO:0006355|GO:0048510
Potri.012G133000.1	-3.36964	1.39e-12	1.22e-08	DEG	PF00319,PF01486	PTHR11945	KOG0014	---	---	AT5G62165.1	AGL42	AGAMOUS-like 42	AT5G62165.1	Encodes a MADS box transcription factor. Expressed in quiescent center.	AGAMOUS-like 42 (AGL42); FUNCTIONS IN: sequence-specific DNA binding transcription factor activity; INVOLVED IN: regulation of transcription, DNA-dependent; LOCATED IN: nucleus; EXPRESSED IN: 17 plant structures; EXPRESSED DURING: 8 growth stages; CONTAINS InterPro DOMAIN/s: Transcription factor, MADS-box (InterPro:IPR002100), Transcription factor, K-box (InterPro:IPR002487); BEST Arabidopsis tha…	---	GO:0003677|GO:0003700|GO:0005634|GO:0006355|GO:0046983|GO:0009909|GO:0009838|GO:0010150|GO:0080187|GO:0010048|GO:0043481|GO:0048440|GO:0048481
Potri.014G038100.2	-5.08493	1.15e-07	4.38e-05	DEG
Potri.005G050900.1	-1.11799	6.61e-05	0.00724569	DEG	PF05910	---	---	---	---	AT5G28150.1	---	Plant protein of unknown function (DUF868)	AT5G28150.1	---	Plant protein of unknown function (DUF868); CONTAINS InterPro DOMAIN/s: Protein of unknown function DUF868, plant (InterPro:IPR008586); BEST Arabidopsis thaliana protein match is: Plant protein of unknown function (DUF868) (TAIR:AT3G04860.1); Has 292 Blast hits to 290 proteins in 16 species: Archae - 0; Bacteria - 0; Metazoa - 0; Fungi - 0; Plants - 292; Viruses - 0; Other Eukaryotes - 0 (source:…	---	GO:0008150
Potri.005G218800.1	-1.02818	0.000350038	0.0235452	DEG	PF07123	---	---	---	K02721	AT2G30570.1	PSBW	photosystem II reaction center W	AT2G30570.1	Encodes a protein similar to photosystem II reaction center subunit W.	photosystem II reaction center W (PSBW); FUNCTIONS IN: molecular_function unknown; INVOLVED IN: biological_process unknown; LOCATED IN: chloroplast thylakoid membrane; EXPRESSED IN: 22 plant structures; EXPRESSED DURING: 13 growth stages; CONTAINS InterPro DOMAIN/s: Photosystem II protein PsbW, class 2 (InterPro:IPR009806); Has 77 Blast hits to 77 proteins in 26 species: Archae - 0; Bacteria - 0;…	---	GO:0003674|GO:0009507|GO:0009523|GO:0015979|GO:0009535|GO:0042549|GO:0006364|GO:0009657|GO:0010207
Potri.004G175100.2	3.0474	1.24e-10	2.82e-07	DEG	PF00582,PF00069,PF07714	PTHR23258	KOG1187	---	---	AT2G16750.1	---	Protein kinase protein with adenine nucleotide alpha hydrolases-like domain	AT2G16750.1	---	Protein kinase protein with adenine nucleotide alpha hydrolases-like domain; FUNCTIONS IN: protein serine/threonine kinase activity, protein kinase activity, kinase activity, ATP binding; INVOLVED IN: protein amino acid phosphorylation; LOCATED IN: endomembrane system; EXPRESSED IN: 18 plant structures; EXPRESSED DURING: 11 growth stages; CONTAINS InterPro DOMAIN/s: Protein kinase, catalytic doma…	---	GO:0004672|GO:0004674|GO:0005524|GO:0006468|GO:0016301|GO:0016772
Potri.T162200.2	-1.94767	0.000165121	0.0144818	DEG	PF12609	---	---	---	---	AT4G10270.1	---	Wound-responsive family protein	AT4G10270.1	---	Wound-responsive family protein; CONTAINS InterPro DOMAIN/s: Protein of unknown function wound-induced (InterPro:IPR022251); BEST Arabidopsis thaliana protein match is: Wound-responsive family protein (TAIR:AT4G10265.1); Has 183 Blast hits to 182 proteins in 16 species: Archae - 0; Bacteria - 0; Metazoa - 0; Fungi - 0; Plants - 183; Viruses - 0; Other Eukaryotes - 0 (source: NCBI BLink).	---	GO:0003674|GO:0009611
Potri.001G348200.2	-8.45867	4.84e-08	2.4e-05	DEG
Potri.010G025700.1	-3.43436	0.000336104	0.0230474	DEG	PF01453,PF00954,PF08276,PF00069,PF07714,PF11883	PTHR23258	KOG1187	---	---	AT4G27290.1	---	S-locus lectin protein kinase family protein	AT4G27290.1	---	S-locus lectin protein kinase family protein; FUNCTIONS IN: sugar binding, protein serine/threonine kinase activity, protein kinase activity, ATP binding; INVOLVED IN: protein amino acid phosphorylation, recognition of pollen; LOCATED IN: endomembrane system; CONTAINS InterPro DOMAIN/s: Curculin-like (mannose-binding) lectin (InterPro:IPR001480), Apple-like (InterPro:IPR003609), PAN-2 domain (Int…	---	GO:0004672|GO:0004674|GO:0004713|GO:0005524|GO:0006468|GO:0016772|GO:0030246|GO:0048544|GO:0048765
Potri.001G426400.1	6.92743	4.8e-05	0.00570196	DEG	---	---	---	---	---	---	---	---	---	---	---	---	---
Potri.001G350000.1	-4.14494	6.78e-07	0.000156621	DEG	---	---	---	---	---	AT1G74860.1	AT1G74860.1	protein_coding	---	---	---	---	GO:0003674|GO:0008150
Potri.014G032800.1	1.58667	0.000251663	0.0188445	DEG	PF00135,PF07859	PTHR23024	KOG1515	---	---	AT1G47480.1	---	alpha/beta-Hydrolases superfamily protein	AT1G47480.1	---	alpha/beta-Hydrolases superfamily protein; FUNCTIONS IN: hydrolase activity; INVOLVED IN: metabolic process; LOCATED IN: cellular_component unknown; EXPRESSED IN: stem, hypocotyl, root, flower; EXPRESSED DURING: petal differentiation and expansion stage; CONTAINS InterPro DOMAIN/s: Lipase, GDXG, active site (InterPro:IPR002168), Alpha/beta hydrolase fold-3 (InterPro:IPR013094); BEST Arabidopsis t…	---	GO:0005575|GO:0008152|GO:0016787|GO:0048765
Potri.001G113000.3	-1.22304	1.94e-05	0.00266875	DEG	---	---	---	---	---	AT4G22890.1	PGR5-LIKE A	PGR5-LIKE A	AT4G22890.1	Encodes PGRL1A, a transmembrane protein present in thylakoids. PGRL1A has a highly homologous isoform PGRL1B encoded by At4g11960. Plants lacking PGRL1 show perturbation of cyclic electron flow, similar to PGR5-deficient plants. PGRL1 and PGR5 interact physically and associate with PSI (photosystem I).	PGR5-LIKE A; FUNCTIONS IN: molecular_function unknown; INVOLVED IN: photosynthetic electron transport in photosystem I, photosynthesis; LOCATED IN: thylakoid, chloroplast thylakoid membrane, chloroplast; EXPRESSED IN: 22 plant structures; EXPRESSED DURING: 13 growth stages; BEST Arabidopsis thaliana protein match is: PGR5-like B (TAIR:AT4G11960.1); Has 30201 Blast hits to 17322 proteins in 780 sp…	---	GO:0003674|GO:0009535|GO:0009507|GO:0009579|GO:0009773|GO:0015979|GO:0009534|GO:0000023|GO:0006098|GO:0006364|GO:0009637|GO:0009657|GO:0009902|GO:0010027|GO:0010114|GO:0010207|GO:0010218|GO:0010304|GO:0019252|GO:0019684|GO:0034660|GO:0035304|GO:0042742|GO:0043085
Potri.015G050500.1	3.98302	6.99e-08	2.92e-05	DEG	PF03634	---	---	---	---	AT3G18550.2	ATTCP18,BRC1,TCP18	TCP family transcription factor	AT3G18550.2	Encodes a TCP transcription factor, closely related to teosinte branched1, arrests axillary bud development and prevents axillary bud outgrowth.	BRANCHED 1 (BRC1); FUNCTIONS IN: sequence-specific DNA binding transcription factor activity; INVOLVED IN: regulation of secondary shoot formation, regulation of transcription; LOCATED IN: nucleus; EXPRESSED IN: axillary bud, axillary bud meristem; CONTAINS InterPro DOMAIN/s: Transcription factor, TCP (InterPro:IPR005333), CYC/TB1, R domain (InterPro:IPR017888), Transcription factor TCP subgroup …	---	GO:0003700|GO:0006355|GO:0005634|GO:2000032
Potri.013G141060.1	-4.26685	6.03e-08	2.71e-05	DEG
Potri.008G030300.4	-1.37992	0.000152338	0.0135289	DEG
Potri.013G141600.1	-3.76302	5.04e-08	2.47e-05	DEG	---	---	---	---	---	---	---	---	---	---	---	---	---
Potri.006G154500.1	-3.61552	6.86e-06	0.00108578	DEG	PF00067	PTHR19383	KOG0157	---	---	AT2G26710.1	BAS1,CYP72B1,CYP734A1	Cytochrome P450 superfamily protein	AT2G26710.1	Encodes a member of the cytochrome p450 family that serves as a control point between multiple photoreceptor systems and brassinosteroid signal transduction. Involved in brassinolide metabolism. Mediates response to a variety of light signals including hypocotyl elongation and cotyledon expansion.	PHYB ACTIVATION TAGGED SUPPRESSOR 1 (BAS1); FUNCTIONS IN: steroid hydroxylase activity, oxygen binding; INVOLVED IN: response to light stimulus, response to brassinosteroid stimulus, brassinosteroid homeostasis, brassinosteroid metabolic process; LOCATED IN: endomembrane system; EXPRESSED IN: 13 plant structures; EXPRESSED DURING: 6 growth stages; CONTAINS InterPro DOMAIN/s: Cytochrome P450 (Inte…	camptothecin biosynthesis	GO:0005506|GO:0009055|GO:0016705|GO:0019825|GO:0020037|GO:0055114|GO:0008395|GO:0016131|GO:0009416|GO:0009741|GO:0010268|GO:0009733
Potri.017G152500.2	-0.94706	0.000503115	0.0308979	DEG	PF08263,PF00560,PF00069,PF07714	PTHR23258	KOG0472	---	---	AT3G47570.1	---	Leucine-rich repeat protein kinase family protein	AT3G47570.1	---	Leucine-rich repeat protein kinase family protein; FUNCTIONS IN: protein serine/threonine kinase activity, kinase activity, ATP binding; INVOLVED IN: transmembrane receptor protein tyrosine kinase signaling pathway, protein amino acid phosphorylation; LOCATED IN: plasma membrane; EXPRESSED IN: 13 plant structures; EXPRESSED DURING: 8 growth stages; CONTAINS InterPro DOMAIN/s: Protein kinase, ATP …	---	GO:0004672|GO:0004674|GO:0005524|GO:0006468|GO:0007169|GO:0016301|GO:0016772|GO:0005886
Potri.012G122900.1	-1.16029	0.000996732	0.0487212	DEG	PF00931,PF00560	PTHR23155	KOG4658	---	---	AT3G14470.1	---	NB-ARC domain-containing disease resistance protein	AT3G14470.1	---	NB-ARC domain-containing disease resistance protein; FUNCTIONS IN: protein binding; INVOLVED IN: apoptosis, defense response; LOCATED IN: endomembrane system; EXPRESSED IN: 23 plant structures; EXPRESSED DURING: 14 growth stages; CONTAINS InterPro DOMAIN/s: Leucine-rich repeat-containing protein (InterPro:IPR015766), NB-ARC (InterPro:IPR002182), Leucine-rich repeat (InterPro:IPR001611), Disease r…	---	GO:0006952|GO:0043531|GO:0005515|GO:0009627|GO:0009697
Potri.017G152340.1	-1.30774	0.000101684	0.0101687	DEG
Potri.005G174000.1	1.37176	0.000498996	0.0307028	DEG	PF01490	PTHR22950	KOG1303	---	K13946	AT1G77690.1	LAX3	like AUX1 3	AT1G77690.1	Encodes an auxin influx carrier LAX3 (Like Aux1) that promotes lateral root emergence. Auxin-induced expression of LAX3 in turn induces a selection of cell-wall-remodelling enzymes, which are likely to promote cell separation in advance of developing lateral root primordia.	like AUX1 3 (LAX3); CONTAINS InterPro DOMAIN/s: Amino acid transporter, transmembrane (InterPro:IPR013057); BEST Arabidopsis thaliana protein match is: like AUXIN RESISTANT 2 (TAIR:AT2G21050.1); Has 1212 Blast hits to 1207 proteins in 154 species: Archae - 0; Bacteria - 0; Metazoa - 167; Fungi - 294; Plants - 716; Viruses - 0; Other Eukaryotes - 35 (source: NCBI BLink).	---	GO:0005215|GO:0006865|GO:0015171|GO:0016020|GO:0009733|GO:0009926|GO:0010311|GO:0010328|GO:0048829|GO:0000271|GO:0006084|GO:0009825|GO:0009932|GO:0010583|GO:0010817|GO:0016126|GO:0016132|GO:0043481|GO:0048767|GO:0071555
Potri.004G068600.1	-1.1194	0.000819654	0.043884	DEG	---	---	---	---	---	---	---	---	---	---	---	---	---
Potri.005G133400.1	8.99486	0.000122535	0.0115958	DEG	---	---	---	---	---	---	---	---	---	---	---	---	---
Potri.003G076900.2	-1.12725	1.8e-05	0.00251925	DEG	PF01095	---	---	---	---	AT5G47500.1	---	Pectin lyase-like superfamily protein	AT5G47500.1	---	Pectin lyase-like superfamily protein; FUNCTIONS IN: pectinesterase activity; INVOLVED IN: cell wall modification; LOCATED IN: endomembrane system, cell wall, plant-type cell wall; EXPRESSED IN: 18 plant structures; EXPRESSED DURING: 12 growth stages; CONTAINS InterPro DOMAIN/s: Pectinesterase, active site (InterPro:IPR018040), Pectin lyase fold/virulence factor (InterPro:IPR011050), Pectinestera…	homogalacturonan degradation	GO:0005618|GO:0009505|GO:0030599|GO:0042545|GO:0016572
Potri.013G141300.1	-4.26786	6.02e-08	2.71e-05	DEG	---	---	---	---	---	---	---	---	---	---	---	---	---
Potri.004G065800.6	-1.7617	2.11e-11	6.69e-08	DEG	PF03634	---	---	---	---	AT4G18390.1	TCP2	TEOSINTE BRANCHED 1, cycloidea and PCF transcription factor 2	AT4G18390.1	---	TEOSINTE BRANCHED 1, cycloidea and PCF transcription factor 2 (TCP2); CONTAINS InterPro DOMAIN/s: Transcription factor, TCP (InterPro:IPR005333), CYC/TB1, R domain (InterPro:IPR017888), Transcription factor TCP subgroup (InterPro:IPR017887); BEST Arabidopsis thaliana protein match is: TEOSINTE BRANCHED 1, cycloidea, and PCF family 24 (TAIR:AT1G30210.2); Has 30201 Blast hits to 17322 proteins in 7…	---	GO:0003700|GO:0005575|GO:0006355|GO:0009965|GO:0030154|GO:0045962|GO:0048366|GO:0006417|GO:0009657|GO:0045893
Potri.002G189300.1	-1.22778	5.67e-05	0.00647039	DEG	PF00504	PTHR21649	---	---	---	AT2G34430.1	LHB1B1,LHCB1.4	light-harvesting chlorophyll-protein complex II subunit B1	AT2G34430.1	Photosystem II type I chlorophyll a/b-binding protein	light-harvesting chlorophyll-protein complex II subunit B1 (LHB1B1); FUNCTIONS IN: chlorophyll binding; INVOLVED IN: photosynthesis, light harvesting in photosystem II, photosynthesis; LOCATED IN: in 8 components; EXPRESSED IN: shoot, cotyledon, guard cell, cultured cell, leaf; CONTAINS InterPro DOMAIN/s: Chlorophyll A-B binding protein (InterPro:IPR001344); BEST Arabidopsis thaliana protein matc…	---	GO:0009765|GO:0009769|GO:0016020|GO:0016168|GO:0030076|GO:0042651|GO:0009941|GO:0009535|GO:0009507|GO:0015979|GO:0010287|GO:0009579|GO:0009534|GO:0005794
Potri.005G133300.1	8.04735	2.08e-05	0.00283238	DEG	---	---	---	---	---	---	---	---	---	---	---	---	---
Potri.001G439300.1	-4.94864	0.000547417	0.0329477	DEG	---	---	---	---	---	---	---	---	---	---	---	---	---
Potri.019G008100.1	1.47819	0.000302806	0.0215556	DEG	PF00657	PTHR22835:SF27	---	---	---	AT1G29670.1	---	GDSL-like Lipase/Acylhydrolase superfamily protein	AT1G29670.1	---	GDSL-like Lipase/Acylhydrolase superfamily protein; FUNCTIONS IN: hydrolase activity, acting on ester bonds, carboxylesterase activity; INVOLVED IN: lipid metabolic process; LOCATED IN: apoplast, cell wall, chloroplast; EXPRESSED IN: 23 plant structures; EXPRESSED DURING: 14 growth stages; CONTAINS InterPro DOMAIN/s: Lipase, GDSL (InterPro:IPR001087); BEST Arabidopsis thaliana protein match is: G…	---	GO:0004091|GO:0006629|GO:0016788|GO:0009507|GO:0005618|GO:0048046|GO:0009534|GO:0000038|GO:0042335|GO:0042631
Potri.014G027800.1	1.67613	1.76e-07	5.95e-05	DEG	PF01764	---	KOG4569	---	---	AT5G42930.1	---	alpha/beta-Hydrolases superfamily protein	AT5G42930.1	---	alpha/beta-Hydrolases superfamily protein; FUNCTIONS IN: triglyceride lipase activity; INVOLVED IN: lipid metabolic process; LOCATED IN: cellular_component unknown; CONTAINS InterPro DOMAIN/s: Lipase, class 3 (InterPro:IPR002921); BEST Arabidopsis thaliana protein match is: alpha/beta-Hydrolases superfamily protein (TAIR:AT1G56630.1); Has 1515 Blast hits to 1509 proteins in 328 species: Archae - …	triacylglycerol degradation	GO:0004806|GO:0005575|GO:0006629
Potri.001G430800.1	1.82024	0.000460901	0.0288054	DEG	PF00225	PTHR16012	KOG0239	---	---	AT1G72250.2	---	Di-glucose binding protein with Kinesin motor domain	AT1G72250.2	---	Di-glucose binding protein with Kinesin motor domain; FUNCTIONS IN: microtubule motor activity, ATP binding; INVOLVED IN: microtubule-based movement; EXPRESSED IN: 18 plant structures; EXPRESSED DURING: 7 growth stages; CONTAINS InterPro DOMAIN/s: Kinesin, motor region, conserved site (InterPro:IPR019821), Malectin/receptor-like protein kinase (InterPro:IPR021720), Kinesin, motor domain (InterPro…	---	GO:0003777|GO:0005524|GO:0007018|GO:0000226|GO:0000911|GO:0006306|GO:0006342|GO:0006346|GO:0009909|GO:0016458|GO:0031047|GO:0031048|GO:0034968|GO:0048451|GO:0048453|GO:0051322|GO:0051567
Potri.014G135900.3	3.52169	0.000134554	0.0124185	DEG	PF00135,PF07859	PTHR23024	KOG1515	---	---	AT3G63010.1	ATGID1B,GID1B	alpha/beta-Hydrolases superfamily protein	AT3G63010.1	Encodes a gibberellin (GA) receptor ortholog of the rice GA receptor gene (OsGID1). Has GA-binding activity, showing higher affinity to GA4. Interacts with DELLA proteins in vivo in the presence of GA4.	GA INSENSITIVE DWARF1B (GID1B); FUNCTIONS IN: hydrolase activity; INVOLVED IN: floral organ morphogenesis, raffinose family oligosaccharide biosynthetic process, positive regulation of gibberellic acid mediated signaling pathway, response to gibberellin stimulus, gibberellin mediated signaling pathway; LOCATED IN: cellular_component unknown; EXPRESSED IN: 21 plant structures; EXPRESSED DURING: 10…	---	GO:0005575|GO:0008152|GO:0016787|GO:0005515|GO:0010325|GO:0009939|GO:0048444|GO:0010476|GO:0009739|GO:0000165|GO:0000303|GO:0006612|GO:0007154|GO:0007165|GO:0008219|GO:0009409|GO:0009414|GO:0009605|GO:0009723|GO:0009733|GO:0009737|GO:0009738|GO:0009740|GO:0009753|GO:0009755|GO:0009845|GO:0009862|GO:0009863|GO:0009867|GO:0009873|GO:0010162|GO:0010363|GO:0030968|GO:0031348|GO:0042538|GO:0043069|GO:…
Potri.005G163500.1	-2.06532	2.39e-05	0.00317624	DEG	PF04674	---	---	---	---	AT4G08950.1	EXO	Phosphate-responsive 1 family protein	AT4G08950.1	---	EXORDIUM (EXO); FUNCTIONS IN: molecular_function unknown; INVOLVED IN: response to brassinosteroid stimulus; LOCATED IN: cell wall, plant-type cell wall; EXPRESSED IN: 21 plant structures; EXPRESSED DURING: 13 growth stages; CONTAINS InterPro DOMAIN/s: Phosphate-induced protein 1 (InterPro:IPR006766); BEST Arabidopsis thaliana protein match is: Phosphate-responsive 1 family protein (TAIR:AT1G3514…	---	GO:0003674|GO:0005618|GO:0009505|GO:0009741|GO:0005829|GO:0005794|GO:0016126
Potri.010G074300.2	1.27781	0.000921285	0.0476442	DEG
Potri.003G065100.1	-2.76638	3.71e-05	0.00463895	DEG	PF00515	PTHR23083	---	---	---	ATCG00360.1	---	Tetratricopeptide repeat (TPR)-like superfamily protein	ATCG00360.1	Encodes a protein required for photosystem I assembly and stability. In Chlamydomonas reinhardtii, this protein seems to act as a PSI specific chaperone facilitating the assembly of the complex by interacting with PsaA and PsaD. A loss of function mutation in tobacco leads to a loss of photosystem I.	YCF3; CONTAINS InterPro DOMAIN/s: Tetratricopeptide TPR-1 (InterPro:IPR001440), Tetratricopeptide-like helical (InterPro:IPR011990), Tetratricopeptide repeat-containing (InterPro:IPR013026), Tetratricopeptide repeat (InterPro:IPR019734); BEST Arabidopsis thaliana protein match is: Tetratricopeptide repeat (TPR)-like superfamily protein (TAIR:AT3G11540.1).	---	GO:0009507|GO:0048564|GO:0051082|GO:0006091|GO:0006354|GO:0015979
Potri.001G348300.1	-8.127	7.72e-09	6.45e-06	DEG	PF07690	PTHR10074	KOG2533	---	---	AT5G14570.1	ATNRT2.7,NRT2.7	high affinity nitrate transporter 2.7	AT5G14570.1	Encodes ATNRT2.7, a nitrate transporter that controls nitrate content in seeds. Expression is detected in reproductive organs and peaks in seeds. Localized to the vacuolar membrane.	high affinity nitrate transporter 2.7 (NRT2.7); CONTAINS InterPro DOMAIN/s: Major facilitator superfamily (InterPro:IPR020846), Major facilitator superfamily MFS-1 (InterPro:IPR011701), Major facilitator superfamily, general substrate transporter (InterPro:IPR016196); BEST Arabidopsis thaliana protein match is: nitrate transporter2.5 (TAIR:AT1G12940.1); Has 7777 Blast hits to 7739 proteins in 162…	---	GO:0015112|GO:0016021|GO:0055085|GO:0009705|GO:0015706
Potri.006G138500.7	1.46457	0.0010174	0.0489415	DEG
Potri.004G184700.1	3.46984	0.000806451	0.0432866	DEG	PF04720	---	---	---	---	AT3G07350.1	---	Protein of unknown function (DUF506)	AT3G07350.1	---	Protein of unknown function (DUF506) ; CONTAINS InterPro DOMAIN/s: Protein of unknown function DUF506, plant (InterPro:IPR006502); BEST Arabidopsis thaliana protein match is: Protein of unknown function (DUF506) (TAIR:AT3G25240.1); Has 393 Blast hits to 390 proteins in 24 species: Archae - 0; Bacteria - 0; Metazoa - 0; Fungi - 0; Plants - 391; Viruses - 0; Other Eukaryotes - 2 (source: NCBI BLink…	---	GO:0003674|GO:0005575|GO:0008150
Potri.004G049700.1	5.54281	0.000988861	0.0487212	DEG	---	---	---	---	---	---	---	---	---	---	---	---	---
Potri.T098200.2	-2.16368	2.68e-05	0.00349404	DEG
Potri.007G052400.15	-1.68507	2.46e-08	1.43e-05	DEG
Potri.001G146200.29	0.973542	0.00099403	0.0487212	DEG
Potri.008G179500.1	-1.74189	3.29e-05	0.00416525	DEG	PF00664,PF00005	PTHR19242	KOG0054	---	---	AT3G13080.1	ATMRP3,MRP3	multidrug resistance-associated protein 3	AT3G13080.1	encodes an ATP-dependent MRP-like ABC transporter able to transport glutathione-conjugates as well as chlorophyll catabolites. The expression of this gene is upregulated by herbicide safeners such as benoxacor and fenclorim.	multidrug resistance-associated protein 3 (MRP3); FUNCTIONS IN: chlorophyll catabolite transmembrane transporter activity, ATPase activity, coupled to transmembrane movement of substances, glutathione S-conjugate-exporting ATPase activity; INVOLVED IN: transport, transmembrane transport; LOCATED IN: apoplast, vacuolar membrane, plasma membrane, plant-type vacuole; EXPRESSED IN: 6 plant structures…	---	GO:0000166|GO:0005524|GO:0006810|GO:0016021|GO:0016887|GO:0017111|GO:0042626|GO:0055085|GO:0000325|GO:0005774|GO:0048046|GO:0009506|GO:0010290|GO:0015431
Potri.010G148200.2	0.978995	0.000245012	0.0185334	DEG	---	---	---	---	---	AT3G17120.1	AT3G17120.1	protein_coding	---	---	---	---	GO:0003674|GO:0005575|GO:0008150|GO:0009741
Potri.016G104300.1	-2.54525	2.51e-07	7.06e-05	DEG	PF00234	---	---	---	---	AT3G53980.1	---	Bifunctional inhibitor/lipid-transfer protein/seed storage 2S albumin superfamily protein	AT3G53980.1	---	Bifunctional inhibitor/lipid-transfer protein/seed storage 2S albumin superfamily protein; FUNCTIONS IN: lipid binding; INVOLVED IN: lipid transport; LOCATED IN: endomembrane system; EXPRESSED IN: 10 plant structures; EXPRESSED DURING: 7 growth stages; CONTAINS InterPro DOMAIN/s: Bifunctional inhibitor/plant lipid transfer protein/seed storage (InterPro:IPR016140), Plant lipid transfer protein/se…	---	GO:0006869|GO:0008289
Potri.015G062200.7	-0.937068	0.000959356	0.0484953	DEG	PF00504	PTHR21649	---	---	K08910	AT3G47470.1	CAB4,LHCA4	light-harvesting chlorophyll-protein complex I subunit A4	AT3G47470.1	Encodes a chlorophyll a/b-binding protein that is more similar to the PSI Cab proteins than the PSII cab proteins. The predicted protein is about 20 amino acids shorter than most known Cab proteins.	light-harvesting chlorophyll-protein complex I subunit A4 (LHCA4); FUNCTIONS IN: chlorophyll binding; INVOLVED IN: response to karrikin, photosynthesis; LOCATED IN: in 7 components; EXPRESSED IN: 24 plant structures; EXPRESSED DURING: 14 growth stages; CONTAINS InterPro DOMAIN/s: Chlorophyll A-B binding protein (InterPro:IPR001344); BEST Arabidopsis thaliana protein match is: photosystem I light …	---	GO:0009765|GO:0015979|GO:0016020|GO:0016168|GO:0030076|GO:0009941|GO:0009535|GO:0009507|GO:0010287|GO:0009579|GO:0009534|GO:0080167|GO:0019344|GO:0030003|GO:0070838
Potri.011G147400.1	1.34774	0.000991974	0.0487212	DEG	---	PTHR14645	KOG4282	---	---	AT1G76890.2	AT-GT2,GT2	Duplicated homeodomain-like superfamily protein	AT1G76890.2	encodes a plant trihelix DNA-binding protein	GT2; CONTAINS InterPro DOMAIN/s: SANT, DNA-binding (InterPro:IPR001005), MYB-like (InterPro:IPR017877); BEST Arabidopsis thaliana protein match is: Duplicated homeodomain-like superfamily protein (TAIR:AT1G76880.1); Has 2646 Blast hits to 1586 proteins in 181 species: Archae - 0; Bacteria - 36; Metazoa - 813; Fungi - 181; Plants - 797; Viruses - 41; Other Eukaryotes - 778 (source: NCBI BLink).	---	GO:0003677|GO:0003700
Potri.011G029600.1	-3.22751	4.41e-10	7.77e-07	DEG	---	---	---	---	---	AT4G21400.1	CRK28	cysteine-rich RLK (RECEPTOR-like protein kinase) 28	AT4G21400.1	Encodes a cysteine-rich receptor-like protein kinase.	cysteine-rich RLK (RECEPTOR-like protein kinase) 28 (CRK28); FUNCTIONS IN: kinase activity; INVOLVED IN: protein amino acid phosphorylation; LOCATED IN: endomembrane system; EXPRESSED IN: 19 plant structures; EXPRESSED DURING: 12 growth stages; CONTAINS InterPro DOMAIN/s: Protein kinase, ATP binding site (InterPro:IPR017441), Serine/threonine-protein kinase domain (InterPro:IPR002290), Protein of…	---	GO:0004672|GO:0004674|GO:0004713|GO:0005524|GO:0006468|GO:0016301|GO:0016772|GO:0002679|GO:0010200
Potri.013G142500.1	-4.22911	5.92e-08	2.71e-05	DEG	---	---	---	---	---	---	---	---	---	---	---	---	---
Potri.016G117500.5	1.04394	0.00102397	0.0491088	DEG	PF11960,PF00487	---	---	---	---	AT5G05580.1	FAD8	fatty acid desaturase 8	AT5G05580.1	Encodes a temperature sensitive plastidic fatty acid desaturase.	fatty acid desaturase 8 (FAD8); FUNCTIONS IN: omega-3 fatty acid desaturase activity; INVOLVED IN: response to temperature stimulus, fatty acid biosynthetic process; LOCATED IN: chloroplast, chloroplast envelope; CONTAINS InterPro DOMAIN/s: Protein of unknown function DUF3474 (InterPro:IPR021863), Fatty acid desaturase, type 1 (InterPro:IPR005804); BEST Arabidopsis thaliana protein match is: fatt…	crepenynic acid biosynthesis	GO:0006629|GO:0016717|GO:0055114|GO:0009941|GO:0006633|GO:0009266|GO:0009507|GO:0042389
Potri.001G350100.3	-4.37098	2.42e-07	6.83e-05	DEG
Potri.016G134566.1	-1.95309	0.00020923	0.0164905	DEG
Potri.008G131400.1	-2.15431	6.88e-09	5.9e-06	DEG	PF02878,PF02879,PF02880	PTHR22573	KOG1220	---	---	AT1G70820.1	---	phosphoglucomutase, putative / glucose phosphomutase, putative	AT1G70820.1	---	phosphoglucomutase, putative / glucose phosphomutase, putative; FUNCTIONS IN: intramolecular transferase activity, phosphotransferases; INVOLVED IN: carbohydrate metabolic process; LOCATED IN: chloroplast; EXPRESSED IN: 20 plant structures; EXPRESSED DURING: 13 growth stages; CONTAINS InterPro DOMAIN/s: Alpha-D-phosphohexomutase, alpha/beta/alpha domain III (InterPro:IPR005846), Alpha-D-phosphohe…	starch degradation I|sucrose biosynthesis I|GDP-mannose biosynthesis|UDP-glucose biosynthesis (from glucose 6-phosphate)|starch biosynthesis|ascorbate biosynthesis I (L-galactose pathway)|sucrose degradation III	GO:0004610|GO:0005829|GO:0005975|GO:0006048|GO:0016868|GO:0009507|GO:0009570|GO:0000023|GO:0019252|GO:0042631
Potri.008G022100.2	-2.05714	2.22e-08	1.43e-05	DEG
Potri.015G016900.2	-3.67428	1.34e-11	5.31e-08	DEG
Potri.002G133800.2	-1.44399	3.86e-05	0.00480294	DEG	PF03352	---	---	---	---	AT1G75090.1	---	DNA glycosylase superfamily protein	AT1G75090.1	---	DNA glycosylase superfamily protein; FUNCTIONS IN: DNA-3-methyladenine glycosylase I activity, catalytic activity; INVOLVED IN: DNA repair, base-excision repair; EXPRESSED IN: 22 plant structures; EXPRESSED DURING: 9 growth stages; CONTAINS InterPro DOMAIN/s: DNA glycosylase (InterPro:IPR011257), Methyladenine glycosylase (InterPro:IPR005019); BEST Arabidopsis thaliana protein match is: DNA glyco…	---	GO:0003824|GO:0006281|GO:0006284|GO:0008725|GO:0006306
Potri.018G005300.1	-3.39669	5.63e-07	0.000133793	DEG	PF00249	PTHR10641	KOG0048	---	---	AT1G22640.1	ATMYB3,MYB3	myb domain protein 3	AT1G22640.1	MYB-type transcription factor (MYB3) that represses phenylpropanoid biosynthesis gene expression	myb domain protein 3 (MYB3); CONTAINS InterPro DOMAIN/s: SANT, DNA-binding (InterPro:IPR001005), Homeodomain-like (InterPro:IPR009057), Myb, DNA-binding (InterPro:IPR014778), HTH transcriptional regulator, Myb-type, DNA-binding (InterPro:IPR017930), Homeodomain-related (InterPro:IPR012287), Myb transcription factor (InterPro:IPR015495); BEST Arabidopsis thaliana protein match is: myb domain prote…	---	GO:0003677|GO:0003700|GO:0009611|GO:0009800|GO:0009892|GO:0009651|GO:0009737|GO:0009751|GO:0009723|GO:0009733|GO:0009739|GO:0009753|GO:0046686|GO:0006355
Potri.001G145300.1	1.5954	1.26e-06	0.00024591	DEG	PF00224,PF02887	PTHR11817	KOG2323	2.7.1.40	K00873	AT1G32440.1	PKp3	plastidial pyruvate kinase 3	AT1G32440.1	encodes a chloroplast pyruvate kinase beta subunit. The enzyme is less active than the other chloroplast pyruvate kinase beta subunit encoded by AT5G52920. Involved in seed oil biosynthesis. Can partially complement the AT5G52920 mutant.	plastidial pyruvate kinase 3 (PKp3); FUNCTIONS IN: pyruvate kinase activity; INVOLVED IN: glycolysis, fatty acid biosynthetic process; LOCATED IN: chloroplast stroma, chloroplast; EXPRESSED IN: 23 plant structures; EXPRESSED DURING: 13 growth stages; CONTAINS InterPro DOMAIN/s: Pyruvate kinase, C-terminal-like (InterPro:IPR015795), Pyruvate kinase, active site (InterPro:IPR018209), Pyruvate kinas…	Rubisco shunt|glycolysis I|glycolysis IV (plant cytosol)|glycolysis II	GO:0000287|GO:0003824|GO:0004743|GO:0006096|GO:0030955|GO:0006633|GO:0009570|GO:0009507
Potri.001G441600.4	-5.46143	0.000711983	0.0395376	DEG
Potri.019G129100.2	-6.3667	0.000957464	0.0484953	DEG
Potri.001G428900.1	4.78378	0.000195707	0.0158793	DEG	---	---	---	---	---	---	---	---	---	---	---	---	---
Potri.001G388400.1	3.38542	5.31e-07	0.000129676	DEG	PF00264,PF12142,PF12143	PTHR11474	---	---	---	---	---	---	---	---	---	---	---
Potri.001G432300.1	2.16837	0.000616097	0.0360394	DEG	PF00931	---	---	---	---	AT4G27190.1	---	NB-ARC domain-containing disease resistance protein	AT4G27190.1	---	NB-ARC domain-containing disease resistance protein; FUNCTIONS IN: nucleoside-triphosphatase activity, nucleotide binding, ATP binding; INVOLVED IN: apoptosis, defense response; LOCATED IN: cellular_component unknown; CONTAINS InterPro DOMAIN/s: ATPase, AAA+ type, core (InterPro:IPR003593), NB-ARC (InterPro:IPR002182), Disease resistance protein (InterPro:IPR000767); BEST Arabidopsis thaliana pro…	---	GO:0000166|GO:0005575|GO:0006952|GO:0017111|GO:0043531
Potri.014G034800.8	-1.19052	2.63e-06	0.00046192	DEG
Potri.001G425950.1	6.92743	4.8e-05	0.00570196	DEG
Potri.011G167000.10	-1.44429	2.23e-06	0.000397573	DEG
Potri.001G428700.3	4.78378	0.000195874	0.0158793	DEG	PF00931	PTHR23154	KOG4658	---	---	AT4G27190.1	---	NB-ARC domain-containing disease resistance protein	AT4G27190.1	---	NB-ARC domain-containing disease resistance protein; FUNCTIONS IN: nucleoside-triphosphatase activity, nucleotide binding, ATP binding; INVOLVED IN: apoptosis, defense response; LOCATED IN: cellular_component unknown; CONTAINS InterPro DOMAIN/s: ATPase, AAA+ type, core (InterPro:IPR003593), NB-ARC (InterPro:IPR002182), Disease resistance protein (InterPro:IPR000767); BEST Arabidopsis thaliana pro…	---	GO:0000166|GO:0005575|GO:0006952|GO:0017111|GO:0043531
Potri.012G069700.2	2.45031	0.000251494	0.0188445	DEG	PF00005	PTHR19229	KOG0059	---	---	AT3G47780.1	ATATH6,ATH6	ABC2 homolog 6	AT3G47780.1	member of ATH subfamily	ABC2 homolog 6 (ATH6); FUNCTIONS IN: ATPase activity, coupled to transmembrane movement of substances, transporter activity; INVOLVED IN: response to cyclopentenone; LOCATED IN: plasma membrane; EXPRESSED IN: 12 plant structures; EXPRESSED DURING: 8 growth stages; CONTAINS InterPro DOMAIN/s: ATPase, AAA+ type, core (InterPro:IPR003593), ABC transporter-like (InterPro:IPR003439), ABC transporter, …	---	GO:0000166|GO:0005215|GO:0005524|GO:0016887|GO:0017111|GO:0042626|GO:0005886|GO:0009506|GO:0009407|GO:0010583
Potri.T051200.4	-1.29351	0.000759824	0.0412723	DEG
Potri.013G082400.1	2.17405	0.000612832	0.0360394	DEG	---	---	---	---	---	---	---	---	---	---	---	---	---
Potri.002G069000.2	-3.48814	5.01e-07	0.000123334	DEG
Potri.014G103600.3	-1.08811	5.04e-05	0.00592079	DEG
Potri.003G159700.3	1.57749	0.000144761	0.0130226	DEG	PF00722,PF06955	---	---	2.4.1.207	K08235	AT5G13870.1	EXGT-A4,XTH5	xyloglucan endotransglucosylase/hydrolase 5	AT5G13870.1	EXGT-A4, endoxyloglucan transferase,	xyloglucan endotransglucosylase/hydrolase 5 (XTH5); FUNCTIONS IN: hydrolase activity, acting on glycosyl bonds, hydrolase activity, hydrolyzing O-glycosyl compounds, xyloglucan:xyloglucosyl transferase activity; INVOLVED IN: carbohydrate metabolic process, cellular glucan metabolic process; LOCATED IN: endomembrane system, cell wall, apoplast; EXPRESSED IN: 16 plant structures; EXPRESSED DURING: …	---	GO:0004553|GO:0005618|GO:0005975|GO:0006073|GO:0016762|GO:0016798|GO:0048046
Potri.016G108000.1	-6.26272	8.94e-07	0.000182684	DEG	---	PTHR23056	---	---	---	AT5G24270.1	ATSOS3,CBL4,SOS3	Calcium-binding EF-hand family protein	AT5G24270.1	encodes a calcium sensor that is essential for K+ nutrition, K+/Na+ selectivity, and salt tolerance. The protein is similar to calcineurin B. Lines carrying recessive mutations are hypersensitive to Na+ and Li+ stresses and is unable to grow in low K+. The growth defect is rescued by extracellular calcium.	SALT OVERLY SENSITIVE 3 (SOS3); CONTAINS InterPro DOMAIN/s: Recoverin (InterPro:IPR001125), EF-HAND 2 (InterPro:IPR018249), Calcineurin B protein (InterPro:IPR015757), EF-hand-like domain (InterPro:IPR011992), Calcium-binding EF-hand (InterPro:IPR002048); BEST Arabidopsis thaliana protein match is: calcineurin B-like protein 8 (TAIR:AT1G64480.1); Has 1807 Blast hits to 1807 proteins in 277 specie…	---	GO:0005509|GO:0005515|GO:0005737|GO:0010118|GO:0019722|GO:0005513|GO:0030007|GO:0042539|GO:0004723|GO:0005955
Potri.001G350800.1	-2.82342	9.01e-05	0.00935573	DEG	PF01985	---	---	---	---	AT3G01370.1	ATCFM2,CFM2	CRM family member 2	AT3G01370.1	Encodes a protein containing a CRM domain that is involved in group I and group II intron splicing.	CRM family member 2 (CFM2); FUNCTIONS IN: RNA binding; INVOLVED IN: Group I intron splicing, Group II intron splicing; LOCATED IN: chloroplast; EXPRESSED IN: 22 plant structures; EXPRESSED DURING: 13 growth stages; CONTAINS InterPro DOMAIN/s: RNA-binding, CRM domain (InterPro:IPR001890); BEST Arabidopsis thaliana protein match is: CRM family member 3B (TAIR:AT4G14510.1); Has 1269 Blast hits to 88…	---	GO:0003723|GO:0000372|GO:0000373|GO:0009507
Potri.015G133100.1	-2.92242	1.21e-06	0.000239391	DEG	PF00324	PTHR11785	KOG1286	---	---	AT4G21120.1	AAT1,CAT1	amino acid transporter 1	AT4G21120.1	Encodes a member of the cationic amino acid transporter (CAT) subfamily of amino acid polyamine choline transporters. Mediates efficient uptake of Lys, Arg and Glu in a yeast system.	amino acid transporter 1 (AAT1); FUNCTIONS IN: arginine transmembrane transporter activity, L-lysine transmembrane transporter activity, cationic amino acid transmembrane transporter activity, L-glutamate transmembrane transporter activity; INVOLVED IN: basic amino acid transport, L-arginine import, L-glutamate import; LOCATED IN: plasma membrane, membrane; EXPRESSED IN: 13 plant structures; EXPR…	---	GO:0003333|GO:0006810|GO:0006865|GO:0015171|GO:0015326|GO:0016020|GO:0016021|GO:0055085|GO:0005313|GO:0015181|GO:0015189|GO:0043091|GO:0051938|GO:0005886|GO:0006612|GO:0006820|GO:0006862|GO:0006888|GO:0006944|GO:0009407|GO:0010363|GO:0010583|GO:0015696|GO:0015802|GO:0015824|GO:0043069|GO:0043090|GO:0043269
Potri.006G135100.1	1.61163	0.000871157	0.0456786	DEG	PF04043,PF01095	---	---	---	---	AT5G20860.1	---	Plant invertase/pectin methylesterase inhibitor superfamily	AT5G20860.1	---	Plant invertase/pectin methylesterase inhibitor superfamily; FUNCTIONS IN: enzyme inhibitor activity, pectinesterase activity; INVOLVED IN: cell wall modification; LOCATED IN: endomembrane system, cell wall, plant-type cell wall; EXPRESSED IN: flower; CONTAINS InterPro DOMAIN/s: Pectinesterase, active site (InterPro:IPR018040), Pectin lyase fold/virulence factor (InterPro:IPR011050), Pectinestera…	homogalacturonan degradation	GO:0004857|GO:0005618|GO:0009505|GO:0030599|GO:0042545
Potri.013G019800.1	1.55775	0.000693426	0.0388377	DEG	PF03552	---	---	---	---	AT2G21770.1	CESA09,CESA9	cellulose synthase A9	AT2G21770.1	cellulose synthase, related to CESA6.	cellulose synthase A9 (CESA9); FUNCTIONS IN: cellulose synthase activity, transferase activity, transferring glycosyl groups; INVOLVED IN: seed coat development, plant-type cell wall biogenesis; LOCATED IN: plasma membrane; EXPRESSED IN: 18 plant structures; EXPRESSED DURING: 8 growth stages; CONTAINS InterPro DOMAIN/s: Cellulose synthase (InterPro:IPR005150), Zinc finger, RING-type (InterPro:IPR…	cellulose biosynthesis	GO:0008270|GO:0016020|GO:0016757|GO:0016759|GO:0016760|GO:0030244|GO:0005886|GO:0010214|GO:0009832
Potri.016G058800.1	6.63898	0.000319511	0.0223686	DEG	PF00141	---	---	---	---	AT5G06720.1	ATPA2,PA2	peroxidase 2	AT5G06720.1	---	peroxidase 2 (PA2); FUNCTIONS IN: peroxidase activity, heme binding; INVOLVED IN: oxidation reduction, response to oxidative stress; LOCATED IN: endomembrane system; EXPRESSED IN: 21 plant structures; EXPRESSED DURING: 11 growth stages; CONTAINS InterPro DOMAIN/s: Haem peroxidase (InterPro:IPR010255), Plant peroxidase (InterPro:IPR000823), Peroxidases heam-ligand binding site (InterPro:IPR019793)…	---	GO:0004601|GO:0006979|GO:0020037|GO:0055114|GO:0002215|GO:0009908|GO:0005794
Potri.001G348100.1	-5.92899	1.28e-06	0.00024882	DEG	PF00201	PTHR11926	KOG1192	---	---	AT2G16890.2	---	UDP-Glycosyltransferase superfamily protein	AT2G16890.2	---	UDP-Glycosyltransferase superfamily protein; FUNCTIONS IN: transferase activity, transferring hexosyl groups, UDP-glycosyltransferase activity, transferase activity, transferring glycosyl groups; INVOLVED IN: metabolic process; LOCATED IN: endomembrane system; EXPRESSED IN: 17 plant structures; EXPRESSED DURING: 7 growth stages; CONTAINS InterPro DOMAIN/s: UDP-glucuronosyl/UDP-glucosyltransferase…	---	GO:0008152|GO:0008194|GO:0016757|GO:0016758
Potri.005G133000.1	10.3962	9.78e-05	0.00988468	DEG	---	---	---	---	---	---	---	---	---	---	---	---	---
Potri.001G426100.1	6.92743	4.8e-05	0.00570196	DEG	---	---	---	---	---	AT4G02260.1	AT-RSH1,ATRSH1,RSH1	RELA/SPOT homolog 1	AT4G02260.1	---	RELA/SPOT homolog 1 (RSH1); FUNCTIONS IN: catalytic activity; INVOLVED IN: response to wounding; LOCATED IN: chloroplast; EXPRESSED IN: 24 plant structures; EXPRESSED DURING: 13 growth stages; CONTAINS InterPro DOMAIN/s: Metal-dependent phosphohydrolase, HD subdomain (InterPro:IPR006674), TGS-like (InterPro:IPR012676), TGS (InterPro:IPR004095), Metal-dependent phosphohydrolase, HD domain (InterPr…	---	GO:0003824|GO:0008081|GO:0015969|GO:0046872|GO:0009507|GO:0009611
Potri.001G312300.1	1.67787	0.000139712	0.012728	DEG	PF00005,PF01061	PTHR19241	KOG0061	---	---	AT1G17840.1	ABCG11,ATWBC11,COF1,DSO,WBC11	white-brown complex homolog protein 11	AT1G17840.1	Encodes a plasma membrane-localized ATP-binding cassette transporter, that is required for cutin transport to the extracellular matrix.	white-brown complex homolog protein 11 (WBC11); FUNCTIONS IN: ATPase activity, coupled to transmembrane movement of substances, fatty acid transporter activity; INVOLVED IN: cutin transport, fatty acid transport; LOCATED IN: plasma membrane, external side of plasma membrane; EXPRESSED IN: 26 plant structures; EXPRESSED DURING: 13 growth stages; CONTAINS InterPro DOMAIN/s: ATPase, AAA+ type, core …	---	GO:0000166|GO:0005524|GO:0016020|GO:0016887|GO:0017111|GO:0042626|GO:0005886|GO:0009611|GO:0009651|GO:0009737|GO:0009897|GO:0015245|GO:0015908|GO:0080051
Potri.001G415100.7	2.59825	4.93e-07	0.000122357	DEG	PF01397,PF03936	---	---	---	---	AT5G23960.2	ATTPS21,TPS21	terpene synthase 21	AT5G23960.2	Encodes a sesquiterpene synthase involved in generating all of the group A sesquiterpenes found in the Arabidopsis floral volatile blend. Strongly expressed in the stigma.	terpene synthase 21 (TPS21); CONTAINS InterPro DOMAIN/s: Terpene synthase, metal-binding domain (InterPro:IPR005630), Terpenoid synthase (InterPro:IPR008949), Terpenoid cylases/protein prenyltransferase alpha-alpha toroid (InterPro:IPR008930), Terpene synthase-like (InterPro:IPR001906); BEST Arabidopsis thaliana protein match is: Terpenoid cyclases/Protein prenyltransferases superfamily protein (…	---	GO:0000287|GO:0005575|GO:0008152|GO:0010333|GO:0016829|GO:0080016|GO:0080017|GO:0016106|GO:0051762|GO:0080027
Potri.013G139200.1	-2.97083	0.000841688	0.0447461	DEG	---	---	---	---	---	---	---	---	---	---	---	---	---
Potri.001G388200.1	2.63864	2.21e-07	6.42e-05	DEG	PF00264,PF12142,PF12143	PTHR11474	---	---	---	---	---	---	---	---	---	esculetin biosynthesis	---
Potri.013G080550.1	2.17404	0.000615047	0.0360394	DEG
Potri.002G016000.1	-0.949949	0.00086155	0.045287	DEG	PF00127	---	---	---	K02638	AT1G76100.1	PETE1	plastocyanin 1	AT1G76100.1	One of two Arabidopsis plastocyanin genes. Expressed at 1/10th level of PETE2. Does not respond to increased copper levels and is thought to be the isoform that participates in electron transport under copper-limiting conditions.	plastocyanin 1 (PETE1); FUNCTIONS IN: electron carrier activity, copper ion binding; LOCATED IN: thylakoid, thylakoid lumen, chloroplast thylakoid lumen, chloroplast; EXPRESSED IN: 22 plant structures; EXPRESSED DURING: 13 growth stages; CONTAINS InterPro DOMAIN/s: Blue (type 1) copper protein (InterPro:IPR001235), Cupredoxin (InterPro:IPR008972), Plastocyanin (InterPro:IPR002387), Blue (type 1) …	---	GO:0005507|GO:0009055|GO:0009543|GO:0031977|GO:0009579|GO:0009507|GO:0046688|GO:0009773|GO:0019344|GO:0019684|GO:0030003|GO:0035304|GO:0070838
Potri.014G126100.1	-1.91326	3.88e-12	2.22e-08	DEG	PF00847	---	---	---	---	AT2G47520.1	HRE2	Integrase-type DNA-binding superfamily protein	AT2G47520.1	encodes a member of the ERF (ethylene response factor) subfamily B-2 of ERF/AP2 transcription factor family. The protein contains one AP2 domain. There are 5 members in this subfamily including RAP2.2 AND RAP2.12.	HYPOXIA RESPONSIVE ERF (ETHYLENE RESPONSE FACTOR) 2 (HRE2); CONTAINS InterPro DOMAIN/s: DNA-binding, integrase-type (InterPro:IPR016177), Pathogenesis-related transcriptional factor/ERF, DNA-binding (InterPro:IPR001471); BEST Arabidopsis thaliana protein match is: ethylene-responsive element binding protein (TAIR:AT3G16770.1); Has 6285 Blast hits to 5826 proteins in 255 species: Archae - 0; Bacte…	---	GO:0003677|GO:0003700|GO:0005634|GO:0006355|GO:0034059
Potri.019G122500.1	-2.11556	0.00102535	0.0491288	DEG	PF08263,PF00560,PF00069,PF07714	PTHR23258	KOG1187	---	---	AT4G08850.1	---	Leucine-rich repeat receptor-like protein kinase family protein	AT4G08850.1	---	Leucine-rich repeat receptor-like protein kinase family protein; FUNCTIONS IN: kinase activity; INVOLVED IN: protein amino acid phosphorylation; LOCATED IN: plasma membrane, membrane; EXPRESSED IN: 23 plant structures; EXPRESSED DURING: 13 growth stages; CONTAINS InterPro DOMAIN/s: Protein kinase, ATP binding site (InterPro:IPR017441), Serine/threonine-protein kinase domain (InterPro:IPR002290), …	---	GO:0004672|GO:0004713|GO:0005524|GO:0006468|GO:0016301|GO:0016772|GO:0005886|GO:0016020|GO:0009506|GO:0006857|GO:0006995|GO:0009627|GO:0031347
Potri.016G108200.7	-6.04243	2.02e-07	6.11e-05	DEG
Potri.012G071300.1	-1.02741	0.000728596	0.0400214	DEG	PF00067	PTHR19383	KOG0157	---	---	AT1G05160.1	ATKAO1,CYP88A3,KAO1	cytochrome P450, family 88, subfamily A, polypeptide 3	AT1G05160.1	Encodes an ent-kaurenoic acid hydroxylase, a member of the CYP88A cytochrome p450 family.	cytochrome P450, family 88, subfamily A, polypeptide 3 (CYP88A3); CONTAINS InterPro DOMAIN/s: Cytochrome P450, B-class (InterPro:IPR002397), Cytochrome P450 (InterPro:IPR001128), Cytochrome P450, conserved site (InterPro:IPR017972); BEST Arabidopsis thaliana protein match is: ent-kaurenoic acid hydroxylase 2 (TAIR:AT2G32440.2); Has 36129 Blast hits to 36053 proteins in 1833 species: Archae - 82; …	GA<sub>12</sub> biosynthesis|GA<sub>12</sub> biosynthesis|GA<sub>12</sub> biosynthesis	GO:0004497|GO:0005506|GO:0009055|GO:0016705|GO:0020037|GO:0055114|GO:0019825|GO:0051777|GO:0005783|GO:0009686
Potri.002G233000.1	1.96458	1.36e-05	0.00198612	DEG	---	PTHR13793:SF20	---	---	---	AT1G05835.1	---	PHD finger protein	AT1G05835.1	---	PHD finger protein; LOCATED IN: endomembrane system; BEST Arabidopsis thaliana protein match is: unknown protein (TAIR:AT1G32583.1); Has 93 Blast hits to 91 proteins in 14 species: Archae - 0; Bacteria - 0; Metazoa - 0; Fungi - 0; Plants - 93; Viruses - 0; Other Eukaryotes - 0 (source: NCBI BLink).	---	---
Potri.012G070801.2	-1.02741	0.000729164	0.0400214	DEG
Potri.002G082400.1	2.07892	8.27e-08	3.43e-05	DEG	PF01546,PF07687	PTHR11014	---	3.5.1.-	K14664	AT1G44350.1	ILL6	IAA-leucine resistant (ILR)-like gene 6	AT1G44350.1	encodes a protein similar to IAA amino acid conjugate hydrolase.	IAA-leucine resistant (ILR)-like gene 6 (ILL6); FUNCTIONS IN: metallopeptidase activity, IAA-amino acid conjugate hydrolase activity; INVOLVED IN: proteolysis, regulation of systemic acquired resistance, auxin metabolic process; LOCATED IN: endomembrane system; EXPRESSED IN: 22 plant structures; EXPRESSED DURING: 13 growth stages; CONTAINS InterPro DOMAIN/s: Peptidase M20 (InterPro:IPR002933), Pe…	---	GO:0006508|GO:0008152|GO:0008237|GO:0016787|GO:0009850|GO:0010178|GO:0010112|GO:0009611|GO:0009620|GO:0009694|GO:0009695|GO:0009753
Potri.010G151100.1	-5.5612	6.83e-08	2.87e-05	DEG	---	---	---	---	---	---	---	---	---	---	---	---	---
Potri.001G146200.34	0.973542	0.000991469	0.0487212	DEG
Potri.016G107800.1	-6.26272	8.94e-07	0.000182684	DEG	---	---	---	---	---	---	---	---	---	---	---	---	---
Potri.001G431900.1	2.16601	0.000673745	0.0380017	DEG	---	---	---	---	---	---	---	---	---	---	---	---	---
Potri.T096600.1	2.15862	1.32e-08	9.87e-06	DEG	PF00067	PTHR19383	KOG0156	---	---	AT5G10610.1	CYP81K1	cytochrome P450, family 81, subfamily K, polypeptide 1	AT5G10610.1	member of CYP81K	cytochrome P450, family 81, subfamily K, polypeptide 1 (CYP81K1); FUNCTIONS IN: electron carrier activity, monooxygenase activity, iron ion binding, oxygen binding, heme binding; INVOLVED IN: oxidation reduction; LOCATED IN: endomembrane system; CONTAINS InterPro DOMAIN/s: Cytochrome P450 (InterPro:IPR001128), Cytochrome P450, conserved site (InterPro:IPR017972), Cytochrome P450, E-class, group I…	---	GO:0005506|GO:0009055|GO:0016705|GO:0019825|GO:0020037|GO:0055114
Potri.014G009300.5	3.70296	0.000908641	0.0471107	DEG
Potri.001G458600.2	-0.912235	0.000962324	0.0484953	DEG	PF02410	PTHR21043	---	---	---	AT3G12930.1	---	Lojap-related protein	AT3G12930.1	---	Lojap-related protein; INVOLVED IN: biological_process unknown; LOCATED IN: chloroplast; EXPRESSED IN: 21 plant structures; EXPRESSED DURING: 13 growth stages; CONTAINS InterPro DOMAIN/s: Iojap-related protein (InterPro:IPR004394); Has 4153 Blast hits to 4153 proteins in 1667 species: Archae - 0; Bacteria - 3137; Metazoa - 32; Fungi - 0; Plants - 68; Viruses - 0; Other Eukaryotes - 916 (source: N…	---	GO:0008150|GO:0009507|GO:0006655|GO:0009073|GO:0010103|GO:0016226|GO:0019288|GO:0045036
Potri.019G129000.1	-6.3667	0.000957838	0.0484953	DEG	PF00141	---	---	---	---	AT5G05340.1	---	Peroxidase superfamily protein	AT5G05340.1	---	Peroxidase superfamily protein; FUNCTIONS IN: protein binding, peroxidase activity; INVOLVED IN: response to oxidative stress, oxidation reduction; LOCATED IN: apoplast, cell wall; EXPRESSED IN: 9 plant structures; EXPRESSED DURING: LP.04 four leaves visible, 4 anthesis, C globular stage, petal differentiation and expansion stage; CONTAINS InterPro DOMAIN/s: Haem peroxidase (InterPro:IPR010255), …	---	GO:0004601|GO:0006979|GO:0020037|GO:0055114|GO:0005618|GO:0048046|GO:0005515|GO:0005829|GO:0005794
Potri.015G087800.1	1.11088	0.00101551	0.0489415	DEG	PF00544	---	---	4.2.2.2	K01728	AT5G63180.1	---	Pectin lyase-like superfamily protein	AT5G63180.1	---	Pectin lyase-like superfamily protein; CONTAINS InterPro DOMAIN/s: Pectin lyase fold/virulence factor (InterPro:IPR011050), AmbAllergen (InterPro:IPR018082), Pectate lyase/Amb allergen (InterPro:IPR002022), Pectin lyase fold (InterPro:IPR012334), Parallel beta-helix repeat (InterPro:IPR006626); BEST Arabidopsis thaliana protein match is: Pectin lyase-like superfamily protein (TAIR:AT4G24780.2); H…	---	GO:0008150|GO:0016829|GO:0030570
Potri.003G025400.1	-6.29487	4.16e-05	0.00509967	DEG	---	---	---	---	---	---	---	---	---	---	---	---	---
Potri.006G171800.2	6.02437	3.52e-09	4.07e-06	DEG
Potri.001G348200.6	-8.45867	4.84e-08	2.4e-05	DEG
Potri.T062050.1	2.97297	3.59e-06	0.000601643	DEG
Potri.010G156100.1	-1.03831	0.000348873	0.0235112	DEG	---	---	---	---	---	AT5G59700.1	---	Protein kinase superfamily protein	AT5G59700.1	---	Protein kinase superfamily protein; FUNCTIONS IN: kinase activity; INVOLVED IN: protein amino acid phosphorylation; LOCATED IN: plasma membrane; EXPRESSED IN: 8 plant structures; EXPRESSED DURING: 4 anthesis, petal differentiation and expansion stage; CONTAINS InterPro DOMAIN/s: Protein kinase, ATP binding site (InterPro:IPR017441), Malectin/receptor-like protein kinase (InterPro:IPR021720), Prot…	---	GO:0004672|GO:0004674|GO:0005524|GO:0006468|GO:0016301|GO:0016772|GO:0005886|GO:0009506|GO:0007062|GO:0007131|GO:0009832|GO:0010413|GO:0033044|GO:0042138|GO:0045132|GO:0045492
Potri.T062000.1	4.3932	0.000574007	0.0344177	DEG	---	---	---	---	---	---	---	---	---	---	---	---	---
Potri.009G110800.1	-1.0779	0.000488733	0.0301883	DEG	PF00042	PTHR22924	---	---	---	AT2G16060.1	AHB1,ARATH GLB1,ATGLB1,GLB1,HB1,NSHB1	hemoglobin 1	AT2G16060.1	Encodes a class 1 nonsymbiotic hemoglobin induced by low oxygen levels with very high oxygen affinity. It is not likely to be a hemoglobin transporter because of its extremely high affinity for oxygen.	hemoglobin 1 (HB1); FUNCTIONS IN: oxygen binding; INVOLVED IN: response to hypoxia; LOCATED IN: cell wall, plasma membrane; EXPRESSED IN: 22 plant structures; EXPRESSED DURING: 14 growth stages; CONTAINS InterPro DOMAIN/s: Leghaemoglobin (InterPro:IPR001032), Globin-like (InterPro:IPR009050), Leghaemoglobin, iron-binding site (InterPro:IPR019824), Globin, subset (InterPro:IPR000971), Globin (Inte…	---	GO:0005506|GO:0015671|GO:0019825|GO:0020037|GO:0005618|GO:0005886|GO:0005829|GO:0009506|GO:0001666|GO:0009862|GO:0010310|GO:0005344
Potri.011G113501.1	-2.22865	0.000138341	0.0126576	DEG
Potri.001G349100.5	-3.97521	8.14e-06	0.00124231	DEG
Potri.001G410400.1	6.43706	1.28e-05	0.00188985	DEG	PF03321	---	---	---	K14487	AT5G54510.1	DFL1,GH3.6	Auxin-responsive GH3 family protein	AT5G54510.1	Encodes an IAA-amido synthase that conjugates Ala, Asp, Phe, and Trp to auxin. Lines overexpressing this gene accumulate IAA-ASP and are hypersensitive to several auxins. Identified as a dominant mutation that displays shorter hypocotyls in light grown plants when compared to wild type siblings. Protein is similar to auxin inducible gene from pea (GH3).	DWARF IN LIGHT 1 (DFL1); FUNCTIONS IN: indole-3-acetic acid amido synthetase activity; INVOLVED IN: auxin homeostasis, response to auxin stimulus, auxin mediated signaling pathway, unidimensional cell growth; LOCATED IN: chloroplast, cytoplasm; EXPRESSED IN: 19 plant structures; EXPRESSED DURING: 12 growth stages; CONTAINS InterPro DOMAIN/s: GH3 auxin-responsive promoter (InterPro:IPR004993); BES…	---	GO:0009733|GO:0005737|GO:0009734|GO:0009826|GO:0009507|GO:0010252|GO:0010279|GO:0010583
Potri.004G032500.8	-1.66329	6.05e-09	5.41e-06	DEG
Potri.012G123400.2	-1.17153	0.000619658	0.0360394	DEG
Potri.014G082400.1	1.15804	2.72e-05	0.00352843	DEG	PF07714,PF00069	PTHR23258	KOG1187	2.7.11.1	K14500	AT4G00710.1	BSK3	BR-signaling kinase 3	AT4G00710.1	Encodes BR-signaling kinase 3 (BSK3), one of the three homologous BR-signaling kinases (BSK1, AT4G35230; BSK2, AT5G46570; BSK3, AT4G00710). Mediates signal transduction from receptor kinase BRI1 by functioning as the substrate of BRI1. Plasma membrane localized.	BR-signaling kinase 3 (BSK3); FUNCTIONS IN: binding, protein kinase activity, kinase activity, ATP binding; INVOLVED IN: brassinosteroid mediated signaling pathway, N-terminal protein myristoylation; LOCATED IN: plasma membrane, membrane; EXPRESSED IN: 22 plant structures; EXPRESSED DURING: 13 growth stages; CONTAINS InterPro DOMAIN/s: Tetratricopeptide-like helical (InterPro:IPR011990), Protein …	---	GO:0004672|GO:0005524|GO:0006468|GO:0016301|GO:0016772|GO:0005886|GO:0016020|GO:0009742|GO:0009506
Potri.013G138584.1	-3.76005	1.73e-07	5.87e-05	DEG
Potri.001G350300.1	-1.75605	0.000199199	0.0159364	DEG	---	---	---	---	---	AT5G40190.1	---	RNA ligase/cyclic nucleotide phosphodiesterase family protein	AT5G40190.1	Identified in a screen for calmodulin-binding proteins obtained from an auxin treated cDNA library.	RNA ligase/cyclic nucleotide phosphodiesterase family protein; FUNCTIONS IN: calmodulin binding; INVOLVED IN: RNA metabolic process; LOCATED IN: intracellular; EXPRESSED IN: 22 plant structures; EXPRESSED DURING: 13 growth stages; CONTAINS InterPro DOMAIN/s: RNA ligase/cyclic nucleotide phosphodiesterase (InterPro:IPR009097); BEST Arabidopsis thaliana protein match is: RNA ligase/cyclic nucleotid…	---	GO:0003824|GO:0005622|GO:0016070|GO:0005516|GO:0006661
Potri.006G101100.1	3.58213	1.42e-09	2.19e-06	DEG	PF03171	PTHR10209	KOG0143	---	---	AT5G05600.1	---	2-oxoglutarate (2OG) and Fe(II)-dependent oxygenase superfamily protein	AT5G05600.1	---	2-oxoglutarate (2OG) and Fe(II)-dependent oxygenase superfamily protein; FUNCTIONS IN: oxidoreductase activity, iron ion binding; INVOLVED IN: response to salt stress, response to karrikin; EXPRESSED IN: 15 plant structures; EXPRESSED DURING: 9 growth stages; CONTAINS InterPro DOMAIN/s: Isopenicillin N synthase (InterPro:IPR002283), Oxoglutarate/iron-dependent oxygenase (InterPro:IPR005123); BEST…	anthocyanin biosynthesis (pelargonidin 3-O-glucoside, cyanidin 3-O-glucoside)	GO:0005506|GO:0016491|GO:0016706|GO:0055114|GO:0080167|GO:0009611|GO:0009620|GO:0009695|GO:0009753|GO:0009867
Potri.001G221600.1	1.83794	0.000104591	0.0103609	DEG	PF00314	---	---	---	---	AT1G75030.1	ATLP-3,TLP-3	thaumatin-like protein 3	AT1G75030.1	encodes a PR5-like protein	thaumatin-like protein 3 (TLP-3); FUNCTIONS IN: molecular_function unknown; INVOLVED IN: response to other organism; LOCATED IN: endomembrane system; EXPRESSED IN: 21 plant structures; EXPRESSED DURING: 13 growth stages; CONTAINS InterPro DOMAIN/s: Thaumatin, conserved site (InterPro:IPR017949), Thaumatin, pathogenesis-related (InterPro:IPR001938); BEST Arabidopsis thaliana protein match is: Path…	---	GO:0003674|GO:0051707
Potri.001G081500.2	-1.10592	0.000278153	0.0203013	DEG	PF02507	---	---	---	K02694	AT1G31330.1	PSAF	photosystem I subunit F	AT1G31330.1	Encodes subunit F of photosystem I.	photosystem I subunit F (PSAF); FUNCTIONS IN: molecular_function unknown; INVOLVED IN: photosynthesis; LOCATED IN: in 7 components; EXPRESSED IN: 25 plant structures; EXPRESSED DURING: 14 growth stages; CONTAINS InterPro DOMAIN/s: Photosystem I reaction centre protein PsaF, subunit III (InterPro:IPR003666); Has 387 Blast hits to 387 proteins in 119 species: Archae - 0; Bacteria - 139; Metazoa - 0…	---	GO:0003674|GO:0009522|GO:0009538|GO:0015979|GO:0009941|GO:0009535|GO:0009507|GO:0010287|GO:0016020|GO:0009579|GO:0009534|GO:0019344
Potri.001G348650.1	-4.73028	1.34e-05	0.0019655	DEG
Potri.005G163600.1	-2.03506	2.99e-05	0.00383798	DEG	PF04674	---	---	---	---	AT4G08950.1	EXO	Phosphate-responsive 1 family protein	AT4G08950.1	---	EXORDIUM (EXO); FUNCTIONS IN: molecular_function unknown; INVOLVED IN: response to brassinosteroid stimulus; LOCATED IN: cell wall, plant-type cell wall; EXPRESSED IN: 21 plant structures; EXPRESSED DURING: 13 growth stages; CONTAINS InterPro DOMAIN/s: Phosphate-induced protein 1 (InterPro:IPR006766); BEST Arabidopsis thaliana protein match is: Phosphate-responsive 1 family protein (TAIR:AT1G3514…	---	GO:0003674|GO:0005618|GO:0009505|GO:0009741|GO:0005829|GO:0005794|GO:0016126
Potri.019G125901.1	-6.36669	0.000961588	0.0484953	DEG
Potri.005G079700.1	-1.22407	2.86e-05	0.00369192	DEG	PF00254	PTHR10516	KOG0544	---	---	AT4G39710.1	FKBP16-2	FK506-binding protein 16-2	AT4G39710.1	---	FK506-binding protein 16-2 (FKBP16-2); FUNCTIONS IN: FK506 binding, peptidyl-prolyl cis-trans isomerase activity; INVOLVED IN: protein folding; LOCATED IN: thylakoid, chloroplast thylakoid membrane, chloroplast thylakoid lumen, chloroplast; EXPRESSED IN: 20 plant structures; EXPRESSED DURING: 13 growth stages; CONTAINS InterPro DOMAIN/s: Peptidyl-prolyl cis-trans isomerase, FKBP-type (InterPro:IP…	---	GO:0000413|GO:0003755|GO:0005528|GO:0006457|GO:0018208|GO:0009543|GO:0009579|GO:0005515|GO:0031679|GO:0009535|GO:0009507|GO:0010598
Potri.013G138500.2	-3.80129	5.62e-07	0.000133793	DEG	PF05695,PF00004	PTHR23077	---	---	---	ATCG01280.1	---	Chloroplast Ycf2;ATPase, AAA type, core	ATCG01280.1	hypothetical protein	YCF2.2; FUNCTIONS IN: nucleoside-triphosphatase activity, nucleotide binding, ATP binding; INVOLVED IN: biological_process unknown; LOCATED IN: chloroplast; CONTAINS InterPro DOMAIN/s: ATPase, AAA+ type, core (InterPro:IPR003593), ATPase, AAA-type, core (InterPro:IPR003959), Chloroplast Ycf2 (InterPro:IPR008543); BEST Arabidopsis thaliana protein match is: Chloroplast Ycf2;ATPase, AAA type, core …	---	GO:0000166|GO:0005524|GO:0009507|GO:0017111
Potri.009G070800.2	1.86913	0.000531324	0.0323161	DEG	PF05142	---	---	---	---	AT5G12330.4	LRP1	Lateral root primordium (LRP) protein-related	AT5G12330.4	A member of SHI gene family. Arabidopsis thaliana has ten members that encode proteins with a RING finger-like zinc finger motif. Despite being highly divergent in sequence, many of the SHI-related genes are partially redundant in function and synergistically promote gynoecium, stamen and leaf development in Arabidopsis. Expressed in lateral root primordia and induced by auxin. SWP1 is involved i…	LATERAL ROOT PRIMORDIUM 1 (LRP1); FUNCTIONS IN: protein homodimerization activity; INVOLVED IN: response to auxin stimulus, root development; LOCATED IN: cellular_component unknown; EXPRESSED IN: 15 plant structures; EXPRESSED DURING: 7 growth stages; CONTAINS InterPro DOMAIN/s: Lateral Root Primordium type 1, C-terminal (InterPro:IPR006511), Protein of unknown function DUF702 (InterPro:IPR007818…	---	GO:0005575|GO:0009733|GO:0042803|GO:0048364|GO:0007155|GO:0010090|GO:0045010|GO:0048765|GO:0071555
Potri.019G110200.1	8.44096	9.55e-05	0.00970156	DEG	PF00085	PTHR10438	KOG0907	---	---	AT3G15360.1	ATHM4,ATM4,TRX-M4	thioredoxin M-type 4	AT3G15360.1	encodes a prokaryotic thioredoxin	thioredoxin M-type 4 (TRX-M4); FUNCTIONS IN: enzyme activator activity; INVOLVED IN: response to oxidative stress, positive regulation of catalytic activity; LOCATED IN: thylakoid, chloroplast thylakoid membrane, cell wall, chloroplast, chloroplast envelope; EXPRESSED IN: 24 plant structures; EXPRESSED DURING: 13 growth stages; CONTAINS InterPro DOMAIN/s: Thioredoxin fold (InterPro:IPR012335), Th…	---	GO:0006662|GO:0009055|GO:0015035|GO:0045454|GO:0006979|GO:0008047|GO:0043085|GO:0009579|GO:0009941|GO:0009535|GO:0009507|GO:0005618|GO:0004857|GO:0006109|GO:0043086|GO:0009570|GO:0000023|GO:0006098|GO:0006569|GO:0009684|GO:0009853|GO:0010027|GO:0019252
Potri.014G185801.1	-6.13238	2.5e-05	0.00330184	DEG
Potri.017G093000.1	1.27977	0.000771699	0.0417388	DEG	---	---	---	---	---	AT5G39240.1	AT5G39240.1	protein_coding	---	---	---	---	GO:0003674|GO:0005575|GO:0008150
Potri.010G155800.1	-1.03831	0.000349036	0.0235112	DEG	PF11721	---	---	---	---	AT1G53430.1	---	Leucine-rich repeat transmembrane protein kinase	AT1G53430.1	---	Leucine-rich repeat transmembrane protein kinase; FUNCTIONS IN: kinase activity; INVOLVED IN: protein amino acid phosphorylation; LOCATED IN: plasma membrane; EXPRESSED IN: 23 plant structures; EXPRESSED DURING: 13 growth stages; CONTAINS InterPro DOMAIN/s: Serine/threonine-protein kinase domain (InterPro:IPR002290), Leucine-rich repeat (InterPro:IPR001611), Serine-threonine/tyrosine-protein kina…	---	GO:0004672|GO:0004674|GO:0004713|GO:0005524|GO:0006468|GO:0016301|GO:0016772|GO:0005886
Potri.004G073000.1	-1.79191	0.00011466	0.0110317	DEG	PF00403	PTHR22814	---	---	---	AT1G01490.1	---	Heavy metal transport/detoxification superfamily protein	AT1G01490.1	---	Heavy metal transport/detoxification superfamily protein ; FUNCTIONS IN: metal ion binding; INVOLVED IN: metal ion transport; LOCATED IN: cellular_component unknown; EXPRESSED IN: 22 plant structures; EXPRESSED DURING: 14 growth stages; CONTAINS InterPro DOMAIN/s: Heavy metal transport/detoxification protein (InterPro:IPR006121); BEST Arabidopsis thaliana protein match is: Heavy metal transport/d…	---	GO:0005575|GO:0030001|GO:0046872
Potri.011G014900.1	3.42764	0.000226632	0.0174856	DEG	PF01582,PF00931	---	---	---	---	AT5G17680.1	---	disease resistance protein (TIR-NBS-LRR class), putative	AT5G17680.1	---	disease resistance protein (TIR-NBS-LRR class), putative; FUNCTIONS IN: transmembrane receptor activity, ATP binding; INVOLVED IN: signal transduction, defense response, apoptosis, innate immune response; LOCATED IN: intrinsic to membrane; EXPRESSED IN: 14 plant structures; EXPRESSED DURING: 6 growth stages; CONTAINS InterPro DOMAIN/s: Leucine-rich repeat, typical subtype (InterPro:IPR003591), NB…	---	GO:0005622|GO:0006952|GO:0007165|GO:0043531
Potri.002G068300.4	-2.07088	4.9e-12	2.22e-08	DEG	PF00892	---	---	---	---	AT1G43650.1	---	nodulin MtN21 /EamA-like transporter family protein	AT1G43650.1	---	nodulin MtN21 /EamA-like transporter family protein; LOCATED IN: endomembrane system, membrane; EXPRESSED IN: 10 plant structures; EXPRESSED DURING: 7 growth stages; CONTAINS InterPro DOMAIN/s: Protein of unknown function DUF6, transmembrane (InterPro:IPR000620); BEST Arabidopsis thaliana protein match is: nodulin MtN21 /EamA-like transporter family protein (TAIR:AT5G64700.1); Has 3287 Blast hits…	---	GO:0016020
Potri.014G059800.1	-1.12378	0.000110313	0.0107104	DEG	PF00234	---	---	---	---	AT4G00165.1	---	Bifunctional inhibitor/lipid-transfer protein/seed storage 2S albumin superfamily protein	AT4G00165.1	---	Bifunctional inhibitor/lipid-transfer protein/seed storage 2S albumin superfamily protein; FUNCTIONS IN: lipid binding; INVOLVED IN: N-terminal protein myristoylation, lipid transport; LOCATED IN: endomembrane system; CONTAINS InterPro DOMAIN/s: Bifunctional inhibitor/plant lipid transfer protein/seed storage (InterPro:IPR016140), Plant lipid transfer protein/seed storage/trypsin-alpha amylase in…	---	GO:0006869|GO:0008289
Potri.005G062301.1	-3.72587	5.76e-05	0.00650451	DEG
Potri.019G111100.1	5.01403	0.000932821	0.0481295	DEG	PF00560,PF07714,PF00069	PTHR23258	KOG1187	---	---	AT4G29990.1	---	Leucine-rich repeat transmembrane protein kinase protein	AT4G29990.1	---	Leucine-rich repeat transmembrane protein kinase protein; FUNCTIONS IN: protein serine/threonine kinase activity, protein kinase activity, ATP binding; INVOLVED IN: protein amino acid phosphorylation; LOCATED IN: endomembrane system; EXPRESSED IN: embryo, leaf whorl, root; EXPRESSED DURING: D bilateral stage; CONTAINS InterPro DOMAIN/s: Protein kinase, ATP binding site (InterPro:IPR017441), Prote…	---	GO:0004672|GO:0004674|GO:0005524|GO:0006468|GO:0016772
Potri.002G228400.1	4.34829	5.7e-05	0.00647039	DEG	PF03106	---	---	---	---	AT1G62300.1	ATWRKY6,WRKY6	WRKY family transcription factor	AT1G62300.1	Encodes a transcription factor WRKY6. Regulates Phosphate1 (Pho1) expression in response to low phosphate (Pi) stress.	WRKY6; CONTAINS InterPro DOMAIN/s: DNA-binding WRKY (InterPro:IPR003657); BEST Arabidopsis thaliana protein match is: WRKY family transcription factor (TAIR:AT4G04450.1); Has 3824 Blast hits to 3363 proteins in 295 species: Archae - 0; Bacteria - 33; Metazoa - 119; Fungi - 43; Plants - 3509; Viruses - 0; Other Eukaryotes - 120 (source: NCBI BLink).	---	GO:0003700|GO:0006355|GO:0043565|GO:0010200|GO:0005515|GO:0016036|GO:0044212|GO:0045892|GO:0080169|GO:0002679|GO:0009407|GO:0010583|GO:0035556|GO:0043090
Potri.017G152200.4	-1.12707	8.17e-05	0.00867076	DEG
Potri.009G101700.1	6.14858	0.000220065	0.0171246	DEG	PF00067	PTHR19383	KOG0157	1.14.13.93	K09843	AT3G19270.1	CYP707A4	cytochrome P450, family 707, subfamily A, polypeptide 4	AT3G19270.1	Encodes a protein with ABA 8'-hydroxylase activity, involved in ABA catabolism. Member of the CYP707A gene family.	cytochrome P450, family 707, subfamily A, polypeptide 4 (CYP707A4); CONTAINS InterPro DOMAIN/s: Cytochrome P450 (InterPro:IPR001128), Cytochrome P450, E-class, group I (InterPro:IPR002401), Cytochrome P450, conserved site (InterPro:IPR017972); BEST Arabidopsis thaliana protein match is: cytochrome P450, family 707, subfamily A, polypeptide 1 (TAIR:AT4G19230.1); Has 34460 Blast hits to 34219 prote…	phaseic acid biosynthesis	GO:0005506|GO:0009055|GO:0016705|GO:0019825|GO:0020037|GO:0055114|GO:0010295
Potri.004G032500.4	-1.66329	6.05e-09	5.41e-06	DEG	PF01733	PTHR10332	KOG1479	---	---	AT4G05120.1	ATENT3,ENT3,FUR1	Major facilitator superfamily protein	AT4G05120.1	Encodes an equilibrative nucleoside transporter AtENT3. Mutations of this locus allow mutants to grow on uridine analogue fluorouridine.	FUDR RESISTANT 1 (FUR1); FUNCTIONS IN: nucleoside transmembrane transporter activity; INVOLVED IN: nucleoside transport, pyrimidine nucleoside transport; LOCATED IN: plasma membrane; CONTAINS InterPro DOMAIN/s: Delayed-early response protein/equilibrative nucleoside transporter (InterPro:IPR002259), Major facilitator superfamily, general substrate transporter (InterPro:IPR016196); BEST Arabidopsi…	---	GO:0005337|GO:0006810|GO:0015864|GO:0016021|GO:0015858|GO:0005886
Potri.008G088300.2	1.00408	0.000414531	0.0266416	DEG	PF03330,PF01357	---	---	---	---	AT1G69530.1	AT-EXP1,ATEXP1,ATEXPA1,ATHEXP ALPHA 1.2,EXP1,EXPA1	expansin A1	AT1G69530.1	Member of Alpha-Expansin Gene Family. Naming convention from the Expansin Working Group (Kende et al, Plant Mol Bio). Involved in the formation of nematode-induced syncytia in roots of Arabidopsis thaliana.	expansin A1 (EXPA1); CONTAINS InterPro DOMAIN/s: Pollen allergen, N-terminal (InterPro:IPR014734), Rare lipoprotein A (InterPro:IPR005132), Pollen allergen/expansin, C-terminal (InterPro:IPR007117), Barwin-related endoglucanase (InterPro:IPR009009), Expansin (InterPro:IPR002963), Expansin/Lol pI (InterPro:IPR007118), Expansin 45, endoglucanase-like (InterPro:IPR007112); BEST Arabidopsis thaliana …	---	GO:0005576|GO:0009664|GO:0009826|GO:0009828|GO:0009505|GO:0006949|GO:0009739|GO:0010114|GO:0010119
Potri.001G426800.1	6.92743	4.79e-05	0.00570196	DEG	---	---	---	---	---	---	---	---	---	---	---	---	---
Potri.019G122800.1	-2.21221	0.000973504	0.0487212	DEG	PF02469	---	---	---	---	AT5G03170.1	ATFLA11,FLA11	FASCICLIN-like arabinogalactan-protein 11	AT5G03170.1	---	FASCICLIN-like arabinogalactan-protein 11 (FLA11); CONTAINS InterPro DOMAIN/s: FAS1 domain (InterPro:IPR000782); BEST Arabidopsis thaliana protein match is: FASCICLIN-like arabinogalactan-protein 12 (TAIR:AT5G60490.1); Has 965 Blast hits to 948 proteins in 162 species: Archae - 18; Bacteria - 233; Metazoa - 22; Fungi - 18; Plants - 634; Viruses - 0; Other Eukaryotes - 40 (source: NCBI BLink).	---	GO:0031225|GO:0009834|GO:0005886
Potri.009G170640.1	-2.09675	7.84e-06	0.00120905	DEG
Potri.013G140900.1	-4.26685	6.03e-08	2.71e-05	DEG	---	---	---	---	---	---	---	---	---	---	---	---	---
Potri.009G154600.1	-2.36439	8.7e-07	0.000182684	DEG	PF08488,PF07645,PF00069,PF07714	PTHR23258	KOG1187	---	---	AT1G21230.1	WAK5	wall associated kinase 5	AT1G21230.1	encodes a wall-associated kinase	wall associated kinase 5 (WAK5); FUNCTIONS IN: protein serine/threonine kinase activity, kinase activity; INVOLVED IN: protein amino acid phosphorylation; LOCATED IN: plasma membrane; CONTAINS InterPro DOMAIN/s: EGF-like calcium-binding (InterPro:IPR001881), EGF-like, type 3 (InterPro:IPR000742), Serine-threonine/tyrosine-protein kinase (InterPro:IPR001245), Protein kinase-like domain (InterPro:I…	---	GO:0004672|GO:0004674|GO:0005509|GO:0005524|GO:0006468|GO:0016301|GO:0016772|GO:0005886
Potri.002G162800.2	-0.973662	0.000753545	0.0410014	DEG	PF10184	---	---	---	---	AT2G46100.1	---	Nuclear transport factor 2 (NTF2) family protein	AT2G46100.1	---	Nuclear transport factor 2 (NTF2) family protein; FUNCTIONS IN: molecular_function unknown; INVOLVED IN: biological_process unknown; LOCATED IN: chloroplast; CONTAINS InterPro DOMAIN/s: Protein of unknown function DUF2358 (InterPro:IPR018790); BEST Arabidopsis thaliana protein match is: Uncharacterized conserved protein (DUF2358) (TAIR:AT3G04890.1); Has 162 Blast hits to 162 proteins in 55 specie…	---	GO:0003674|GO:0008150
Potri.015G130100.1	-1.35261	9.34e-07	0.000189985	DEG	PF08263,PF00560,PF00069,PF07714	PTHR23258	KOG4579	---	---	AT5G51560.1	---	Leucine-rich repeat protein kinase family protein	AT5G51560.1	---	Leucine-rich repeat protein kinase family protein; FUNCTIONS IN: protein serine/threonine kinase activity, protein kinase activity, ATP binding; INVOLVED IN: transmembrane receptor protein tyrosine kinase signaling pathway, protein amino acid phosphorylation; LOCATED IN: endomembrane system; EXPRESSED IN: 21 plant structures; EXPRESSED DURING: 14 growth stages; CONTAINS InterPro DOMAIN/s: Protein…	---	GO:0004672|GO:0004674|GO:0005524|GO:0006468|GO:0007169|GO:0016772|GO:0010075
Potri.002G055566.1	-4.97701	2.1e-09	2.67e-06	DEG
Potri.003G096000.6	1.01265	0.0010407	0.0493894	DEG
Potri.010G196400.3	2.31053	0.000256019	0.0190436	DEG
Potri.007G029500.1	6.77843	0.000730548	0.040059	DEG	PF00046	PTHR19418	KOG0483	---	K09338	AT4G36740.1	ATHB40,HB-5,HB40	homeobox protein 40	AT4G36740.1	Encodes a homeodomain leucine zipper class I (HD-Zip I) protein.	homeobox protein 40 (HB40); FUNCTIONS IN: DNA binding, sequence-specific DNA binding transcription factor activity; INVOLVED IN: response to auxin stimulus, regulation of transcription, DNA-dependent; LOCATED IN: nucleus; EXPRESSED IN: ovule, fruit, root, flower; CONTAINS InterPro DOMAIN/s: Homeobox, conserved site (InterPro:IPR017970), Homeobox (InterPro:IPR001356), Helix-turn-helix motif, lambd…	---	GO:0000976|GO:0003677|GO:0003700|GO:0005634|GO:0006355|GO:0043565|GO:0009733
Potri.003G119000.1	1.60075	0.0001421	0.0128901	DEG	PF00389,PF02826	PTHR10996	KOG0069	---	---	AT2G45630.2	---	D-isomer specific 2-hydroxyacid dehydrogenase family protein	AT2G45630.2	---	D-isomer specific 2-hydroxyacid dehydrogenase family protein; FUNCTIONS IN: NAD or NADH binding, oxidoreductase activity, acting on the CH-OH group of donors, NAD or NADP as acceptor, binding, catalytic activity, cofactor binding; INVOLVED IN: metabolic process; EXPRESSED IN: stem; CONTAINS InterPro DOMAIN/s: D-isomer specific 2-hydroxyacid dehydrogenase, catalytic domain (InterPro:IPR006139), D-…	---	GO:0000166|GO:0008152|GO:0016616|GO:0048037|GO:0051287|GO:0055114
Potri.008G145300.1	4.75568	2.39e-07	6.83e-05	DEG	PF03171	PTHR10209	KOG0143	---	---	AT4G21200.1	ATGA2OX8,GA2OX8	gibberellin 2-oxidase 8	AT4G21200.1	Encodes a protein with gibberellin 2-oxidase activity which acts specifically on C-20 gibberellins.	gibberellin 2-oxidase 8 (GA2OX8); CONTAINS InterPro DOMAIN/s: Oxoglutarate/iron-dependent oxygenase (InterPro:IPR005123); BEST Arabidopsis thaliana protein match is: gibberellin 2-oxidase 7 (TAIR:AT1G50960.1); Has 8586 Blast hits to 8547 proteins in 1007 species: Archae - 0; Bacteria - 1133; Metazoa - 115; Fungi - 1020; Plants - 4926; Viruses - 0; Other Eukaryotes - 1392 (source: NCBI BLink).	gibberellin inactivation I (2&beta;-hydroxylation)	GO:0005575|GO:0016491|GO:0016706|GO:0055114|GO:0009685|GO:0052634|GO:0052635
Potri.011G083100.1	-1.40583	0.000191612	0.0158793	DEG	PF03634	---	---	---	---	AT4G18390.1	TCP2	TEOSINTE BRANCHED 1, cycloidea and PCF transcription factor 2	AT4G18390.1	---	TEOSINTE BRANCHED 1, cycloidea and PCF transcription factor 2 (TCP2); CONTAINS InterPro DOMAIN/s: Transcription factor, TCP (InterPro:IPR005333), CYC/TB1, R domain (InterPro:IPR017888), Transcription factor TCP subgroup (InterPro:IPR017887); BEST Arabidopsis thaliana protein match is: TEOSINTE BRANCHED 1, cycloidea, and PCF family 24 (TAIR:AT1G30210.2); Has 30201 Blast hits to 17322 proteins in 7…	---	GO:0003700|GO:0005575|GO:0006355|GO:0009965|GO:0030154|GO:0045962|GO:0048366|GO:0006417|GO:0009657|GO:0045893
Potri.002G117600.1	-1.91651	7.28e-07	0.000165149	DEG	---	---	---	---	---	AT4G33800.1	AT4G33800.1	protein_coding	---	---	---	---	GO:0003674|GO:0005575|GO:0008150
Potri.003G205900.1	-1.29336	2.13e-07	6.32e-05	DEG	PF03140	---	---	---	---	AT3G02645.1	---	Plant protein of unknown function (DUF247)	AT3G02645.1	---	Plant protein of unknown function (DUF247); CONTAINS InterPro DOMAIN/s: Protein of unknown function DUF247, plant (InterPro:IPR004158); BEST Arabidopsis thaliana protein match is: Plant protein of unknown function (DUF247) (TAIR:AT3G50150.1).	---	---
Potri.019G125400.1	-6.36669	0.000963092	0.0484953	DEG	---	---	---	---	---	AT3G50950.1	ZAR1	HOPZ-ACTIVATED RESISTANCE 1	AT3G50950.1	---	HOPZ-ACTIVATED RESISTANCE 1 (ZAR1); FUNCTIONS IN: ATP binding; INVOLVED IN: defense response, apoptosis; LOCATED IN: cellular_component unknown; EXPRESSED IN: 22 plant structures; EXPRESSED DURING: 13 growth stages; CONTAINS InterPro DOMAIN/s: NB-ARC (InterPro:IPR002182), Disease resistance protein (InterPro:IPR000767); BEST Arabidopsis thaliana protein match is: Disease resistance protein (CC-NB…	---	GO:0005575|GO:0006952|GO:0043531
Potri.001G289700.1	-0.932311	0.00102081	0.0490045	DEG	---	---	---	---	---	AT1G17870.1	ATEGY3,EGY3	ethylene-dependent gravitropism-deficient and yellow-green-like 3	AT1G17870.1	S2P-like putative metalloprotease, also contain transmembrane helices near their C-termini and many of them, five of seven, contain a conserved zinc-binding motif HEXXH. Homolog of EGY1. Each of the EGY1 and EGY-like proteins share two additional highly conserved motifs, the previously reported NPDG motif (aa 442?454 in EGY1, Rudner et al., 1999) and a newly defined GNLR motif (aa 171?179 in EGY1…	ETHYLENE-DEPENDENT GRAVITROPISM-DEFICIENT AND YELLOW-GREEN-LIKE 3 (EGY3); INVOLVED IN: response to high light intensity, response to hydrogen peroxide, response to heat; LOCATED IN: chloroplast; EXPRESSED IN: 17 plant structures; EXPRESSED DURING: 9 growth stages; BEST Arabidopsis thaliana protein match is: Peptidase M50 family protein (TAIR:AT5G35220.1); Has 660 Blast hits to 652 proteins in 203…	---	GO:0009408|GO:0009644|GO:0042542|GO:0006457
Potri.014G038000.1	-5.79394	0.000181936	0.0154538	DEG	PF00067	PTHR19383	KOG0156	---	---	AT4G31940.1	CYP82C4	cytochrome P450, family 82, subfamily C, polypeptide 4	AT4G31940.1	member of CYP82C	cytochrome P450, family 82, subfamily C, polypeptide 4 (CYP82C4); FUNCTIONS IN: electron carrier activity, monooxygenase activity, iron ion binding, oxygen binding, heme binding; INVOLVED IN: oxidation reduction; LOCATED IN: endomembrane system; EXPRESSED IN: root; CONTAINS InterPro DOMAIN/s: Cytochrome P450 (InterPro:IPR001128), Cytochrome P450, E-class, group I (InterPro:IPR002401), Cytochrome …	luteolin biosynthesis|luteolin biosynthesis|flavonol biosynthesis|leucodelphinidin biosynthesis|leucopelargonidin and leucocyanidin biosynthesis	GO:0005506|GO:0009055|GO:0016705|GO:0019825|GO:0020037|GO:0055114|GO:0004497|GO:0071281|GO:0010043
Potri.001G281700.1	-1.87243	1.89e-09	2.51e-06	DEG	PF06203	---	---	---	---	AT1G07050.1	---	CCT motif family protein	AT1G07050.1	---	CCT motif family protein; CONTAINS InterPro DOMAIN/s: CCT domain (InterPro:IPR010402); BEST Arabidopsis thaliana protein match is: CCT motif family protein (TAIR:AT4G25990.1); Has 1772 Blast hits to 1772 proteins in 105 species: Archae - 0; Bacteria - 0; Metazoa - 1; Fungi - 2; Plants - 1711; Viruses - 0; Other Eukaryotes - 58 (source: NCBI BLink).	---	GO:0003674|GO:0005575|GO:0008150|GO:0007623
Potri.003G131300.1	-1.73149	0.000160637	0.0141631	DEG	PF07526,PF05920,PF00046	PTHR11850	KOG0773	---	---	AT5G41410.1	BEL1	POX (plant homeobox) family protein	AT5G41410.1	Homeodomain protein required for ovule identity.Loss of function mutations show homeotic conversion of integuments to carpels.Forms heterodimers with STM and KNAT1. Interacts with AG-SEP heterodimers is thought to restrict WUS expression. BEL interacts with MADS box dimers composed of SEP1(or SEP3) and AG, SHP1, SHP2 and STK. The interaction of BEL1 with AG-SEP3 is required for proper integument …	BELL 1 (BEL1); CONTAINS InterPro DOMAIN/s: Homeobox (InterPro:IPR001356), Homeodomain-like (InterPro:IPR009057), POX (InterPro:IPR006563), Homeodomain-related (InterPro:IPR012287); BEST Arabidopsis thaliana protein match is: BEL1-like homeodomain 4 (TAIR:AT2G23760.3); Has 1807 Blast hits to 1807 proteins in 277 species: Archae - 0; Bacteria - 0; Metazoa - 736; Fungi - 347; Plants - 385; Viruses -…	---	GO:0003677|GO:0003700|GO:0006355|GO:0043565|GO:0048481|GO:0005515|GO:0009506|GO:0009862|GO:0048513|GO:0005634|GO:0005829
Potri.001G146200.31	0.973542	0.000991449	0.0487212	DEG
Potri.015G062200.1	-0.937068	0.000959647	0.0484953	DEG	PF00504	PTHR21649	---	---	K08910	AT3G47470.1	CAB4,LHCA4	light-harvesting chlorophyll-protein complex I subunit A4	AT3G47470.1	Encodes a chlorophyll a/b-binding protein that is more similar to the PSI Cab proteins than the PSII cab proteins. The predicted protein is about 20 amino acids shorter than most known Cab proteins.	light-harvesting chlorophyll-protein complex I subunit A4 (LHCA4); FUNCTIONS IN: chlorophyll binding; INVOLVED IN: response to karrikin, photosynthesis; LOCATED IN: in 7 components; EXPRESSED IN: 24 plant structures; EXPRESSED DURING: 14 growth stages; CONTAINS InterPro DOMAIN/s: Chlorophyll A-B binding protein (InterPro:IPR001344); BEST Arabidopsis thaliana protein match is: photosystem I light …	---	GO:0009765|GO:0015979|GO:0016020|GO:0016168|GO:0030076|GO:0009941|GO:0009535|GO:0009507|GO:0010287|GO:0009579|GO:0009534|GO:0080167|GO:0019344|GO:0030003|GO:0070838
Potri.001G081500.1	-1.10592	0.00027783	0.0203011	DEG	PF02507	---	---	---	K02694	AT1G31330.1	PSAF	photosystem I subunit F	AT1G31330.1	Encodes subunit F of photosystem I.	photosystem I subunit F (PSAF); FUNCTIONS IN: molecular_function unknown; INVOLVED IN: photosynthesis; LOCATED IN: in 7 components; EXPRESSED IN: 25 plant structures; EXPRESSED DURING: 14 growth stages; CONTAINS InterPro DOMAIN/s: Photosystem I reaction centre protein PsaF, subunit III (InterPro:IPR003666); Has 387 Blast hits to 387 proteins in 119 species: Archae - 0; Bacteria - 139; Metazoa - 0…	---	GO:0003674|GO:0009522|GO:0009538|GO:0015979|GO:0009941|GO:0009535|GO:0009507|GO:0010287|GO:0016020|GO:0009579|GO:0009534|GO:0019344
Potri.002G028400.1	-2.94014	5.29e-08	2.57e-05	DEG	PF00319,PF01486	PTHR11945	---	---	K09264	AT3G54340.1	AP3,ATAP3	K-box region and MADS-box transcription factor family protein	AT3G54340.1	Floral homeotic gene encoding a MADS domain protein homologous to SRF transcription factors. Specifies petal and stamen identities. Associates with PISTILLATA.	APETALA 3 (AP3); CONTAINS InterPro DOMAIN/s: Transcription factor, MADS-box (InterPro:IPR002100), Transcription factor, K-box (InterPro:IPR002487); BEST Arabidopsis thaliana protein match is: AGAMOUS-like 71 (TAIR:AT5G51870.1); Has 6838 Blast hits to 6837 proteins in 855 species: Archae - 0; Bacteria - 0; Metazoa - 626; Fungi - 302; Plants - 5820; Viruses - 0; Other Eukaryotes - 90 (source: NCBI …	---	GO:0003677|GO:0003700|GO:0005634|GO:0006355|GO:0046983|GO:0009827|GO:0009860|GO:0009886|GO:0009909|GO:0010093|GO:0048440|GO:0048441|GO:0048443|GO:0048481|GO:0048507
Potri.011G083100.2	-1.40583	0.000191661	0.0158793	DEG	PF03634	---	---	---	---	AT4G18390.1	TCP2	TEOSINTE BRANCHED 1, cycloidea and PCF transcription factor 2	AT4G18390.1	---	TEOSINTE BRANCHED 1, cycloidea and PCF transcription factor 2 (TCP2); CONTAINS InterPro DOMAIN/s: Transcription factor, TCP (InterPro:IPR005333), CYC/TB1, R domain (InterPro:IPR017888), Transcription factor TCP subgroup (InterPro:IPR017887); BEST Arabidopsis thaliana protein match is: TEOSINTE BRANCHED 1, cycloidea, and PCF family 24 (TAIR:AT1G30210.2); Has 30201 Blast hits to 17322 proteins in 7…	---	GO:0003700|GO:0005575|GO:0006355|GO:0009965|GO:0030154|GO:0045962|GO:0048366|GO:0006417|GO:0009657|GO:0045893
Potri.007G143300.3	-6.05641	0.000298803	0.0213649	DEG
Potri.012G128700.1	-1.15273	0.000317767	0.022271	DEG	PF08263,PF00560,PF00069,PF07714	PTHR23258	KOG1187	---	---	AT5G51560.1	---	Leucine-rich repeat protein kinase family protein	AT5G51560.1	---	Leucine-rich repeat protein kinase family protein; FUNCTIONS IN: protein serine/threonine kinase activity, protein kinase activity, ATP binding; INVOLVED IN: transmembrane receptor protein tyrosine kinase signaling pathway, protein amino acid phosphorylation; LOCATED IN: endomembrane system; EXPRESSED IN: 21 plant structures; EXPRESSED DURING: 14 growth stages; CONTAINS InterPro DOMAIN/s: Protein…	---	GO:0004672|GO:0004674|GO:0005524|GO:0006468|GO:0007169|GO:0016772|GO:0010075
Potri.008G019550.1	5.69899	0.000275653	0.0202351	DEG
Potri.004G138400.3	-1.06426	0.00103658	0.0493407	DEG	PF00762,PF00504	PTHR11108	KOG1321	---	---	AT2G30390.1	ATFC-II,FC-II,FC2	ferrochelatase 2	AT2G30390.1	Encodes one of two ferrochelatase genes in Arabidopsis. Ferrochelatase is the terminal enzyme of heme biosynthesis. FC-II is speculated to operate in photosynthetic cytochromes	ferrochelatase 2 (FC2); FUNCTIONS IN: ferrochelatase activity; INVOLVED IN: heme biosynthetic process; LOCATED IN: chloroplast; EXPRESSED IN: 21 plant structures; EXPRESSED DURING: 13 growth stages; CONTAINS InterPro DOMAIN/s: Ferrochelatase, active site (InterPro:IPR019772), Ferrochelatase (InterPro:IPR001015); BEST Arabidopsis thaliana protein match is: ferrochelatase 1 (TAIR:AT5G26030.2); Has …	heme biosynthesis from uroporphyrinogen-III I	GO:0004325|GO:0006783|GO:0009507|GO:0000023|GO:0006098|GO:0016117|GO:0019243|GO:0019252|GO:0019288|GO:0019760|GO:0043085
Potri.013G141900.1	-1.36292	9.48e-05	0.00966066	DEG	PF00190,PF07883	---	---	---	---	AT1G72610.1	ATGER1,GER1,GLP1	germin-like protein 1	AT1G72610.1	germin-like protein (GLP1)	germin-like protein 1 (GER1); INVOLVED IN: biological_process unknown; LOCATED IN: extracellular matrix; EXPRESSED IN: 23 plant structures; EXPRESSED DURING: 13 growth stages; CONTAINS InterPro DOMAIN/s: Cupin, RmlC-type (InterPro:IPR011051), Cupin 1 (InterPro:IPR006045), Germin (InterPro:IPR001929), RmlC-like jelly roll fold (InterPro:IPR014710), Germin, manganese binding site (InterPro:IPR01978…	---	GO:0008150|GO:0030145|GO:0045735|GO:0048046|GO:0031012|GO:0050162|GO:0010103|GO:0030003|GO:0070838
Potri.014G143500.1	-1.42302	0.000100025	0.0100665	DEG	PF01869	PTHR12862:SF15	KOG1794	---	---	AT1G30540.1	---	Actin-like ATPase superfamily protein	AT1G30540.1	---	Actin-like ATPase superfamily protein; CONTAINS InterPro DOMAIN/s: ATPase, BadF/BadG/BcrA/BcrD type (InterPro:IPR002731); Has 1833 Blast hits to 1833 proteins in 714 species: Archae - 64; Bacteria - 1392; Metazoa - 117; Fungi - 35; Plants - 122; Viruses - 0; Other Eukaryotes - 103 (source: NCBI BLink).	---	GO:0008150|GO:0016887
Potri.002G151700.3	-1.77125	5.86e-07	0.000137527	DEG	PF00319,PF01486	PTHR11945	KOG0014	---	---	AT2G45660.1	AGL20,ATSOC1,SOC1	AGAMOUS-like 20	AT2G45660.1	Controls flowering and is required for CO to promote flowering. It acts downstream of FT. Overexpression of (SOC1) AGL20 suppresses not only the late flowering of plants that have functional FRI and FLC alleles but also the delayed phase transitions during the vegetative stages of development. AGL20/SOC1 acts with AGL24 to promote flowering and inflorescence meristem identity.AGL20 upregulates ex…	AGAMOUS-like 20 (AGL20); FUNCTIONS IN: sequence-specific DNA binding transcription factor activity; INVOLVED IN: flower development, response to cold, positive regulation of flower development, maintenance of inflorescence meristem identity; LOCATED IN: nucleus; EXPRESSED IN: 22 plant structures; EXPRESSED DURING: 12 growth stages; CONTAINS InterPro DOMAIN/s: Transcription factor, MADS-box (Inter…	---	GO:0003677|GO:0003700|GO:0005634|GO:0006355|GO:0046983|GO:0009911|GO:0009908|GO:0005515|GO:0008134|GO:0009409|GO:0045893|GO:0000060|GO:0005737|GO:0009739|GO:0010077|GO:0010048|GO:0043481|GO:0048440|GO:0048481
Potri.008G121200.4	3.18431	2.89e-06	0.000499589	DEG
Potri.015G026900.2	1.11002	0.000207169	0.0164715	DEG
Potri.014G081200.1	1.15207	0.000268613	0.019787	DEG	PF00249	PTHR10641	---	---	K09422	AT3G61250.1	AtMYB17,MYB17	myb domain protein 17	AT3G61250.1	Member of the R2R3 factor gene family.	myb domain protein 17 (MYB17); CONTAINS InterPro DOMAIN/s: SANT, DNA-binding (InterPro:IPR001005), Homeodomain-like (InterPro:IPR009057), Myb, DNA-binding (InterPro:IPR014778), HTH transcriptional regulator, Myb-type, DNA-binding (InterPro:IPR017930), Homeodomain-related (InterPro:IPR012287), Myb transcription factor (InterPro:IPR015495); BEST Arabidopsis thaliana protein match is: myb domain pro…	---	GO:0003677|GO:0003700|GO:0009751|GO:0009753|GO:0009909|GO:0048443|GO:0006355
Potri.014G034800.3	-1.19052	2.63e-06	0.00046192	DEG	PF04784	PTHR23054	---	---	---	AT5G42690.1	---	Protein of unknown function, DUF547	AT5G42690.1	---	Protein of unknown function, DUF547; LOCATED IN: chloroplast; EXPRESSED IN: 17 plant structures; EXPRESSED DURING: 9 growth stages; CONTAINS InterPro DOMAIN/s: Protein of unknown function DUF547 (InterPro:IPR006869); BEST Arabidopsis thaliana protein match is: Protein of unknown function, DUF547 (TAIR:AT4G37080.3); Has 811 Blast hits to 793 proteins in 155 species: Archae - 4; Bacteria - 209; Met…	---	---
Potri.013G138100.1	-1.96532	6.68e-05	0.00731258	DEG	PF02533	---	---	---	K02712	ATCG00070.1	---	photosystem II reaction center protein K precursor	ATCG00070.1	PSII K protein	photosystem II reaction center protein K precursor (PSBK); FUNCTIONS IN: molecular_function unknown; INVOLVED IN: photosynthesis; LOCATED IN: chloroplast photosystem II; EXPRESSED IN: 22 plant structures; EXPRESSED DURING: 13 growth stages; CONTAINS InterPro DOMAIN/s: Photosystem II protein PsbK (InterPro:IPR003687).	---	GO:0003674|GO:0009523|GO:0009539|GO:0015979|GO:0030095|GO:0006091|GO:0006354|GO:0010207
Potri.001G403300.2	-1.18291	0.000105784	0.0104052	DEG	PF08659,PF00106	PTHR19410	KOG1208	1.3.1.33	K00218	AT5G54190.1	PORA	protochlorophyllide oxidoreductase A	AT5G54190.1	light-dependent NADPH:protochlorophyllide oxidoreductase A	protochlorophyllide oxidoreductase A (PORA); FUNCTIONS IN: oxidoreductase activity, protochlorophyllide reductase activity; INVOLVED IN: chlorophyll biosynthetic process, response to ethylene stimulus; LOCATED IN: chloroplast; EXPRESSED IN: 11 plant structures; EXPRESSED DURING: 6 growth stages; CONTAINS InterPro DOMAIN/s: Light-dependent protochlorophyllide reductase (InterPro:IPR005979), NAD(P)…	chlorophyllide <i>a</i> biosynthesis I	GO:0000166|GO:0008152|GO:0016491|GO:0016630|GO:0055114|GO:0009723|GO:0009534|GO:0009941|GO:0015995|GO:0009507
Potri.012G123433.1	-1.22258	0.000498926	0.0307028	DEG
Potri.011G055900.1	-3.01743	1.62e-10	3.55e-07	DEG	PF03110	---	---	---	---	AT2G33810.1	SPL3	squamosa promoter binding protein-like 3	AT2G33810.1	Encodes a member of the SPL (squamosa-promoter binding protein-like)gene family, a novel gene family encoding DNA binding proteins and putative transcription factors. Contains the SBP-box, which encodes the SBP-domain, required and sufficient for interaction with DNA. It binds DNA, may directly regulate AP1, and is involved in regulation of flowering and vegetative phase change. Its temporal expr…	squamosa promoter binding protein-like 3 (SPL3); CONTAINS InterPro DOMAIN/s: Squamosa promoter-binding protein (InterPro:IPR017238), Transcription factor, SBP-box (InterPro:IPR004333); BEST Arabidopsis thaliana protein match is: squamosa promoter-binding protein-like 12 (TAIR:AT3G60030.1); Has 874 Blast hits to 869 proteins in 50 species: Archae - 0; Bacteria - 0; Metazoa - 25; Fungi - 10; Plants…	---	GO:0003677|GO:0005634|GO:0003700|GO:0010321|GO:0010229|GO:0010228|GO:0009741|GO:0009827|GO:0009860|GO:0009886|GO:0009909|GO:0048481|GO:0048507|GO:0009908|GO:0009911
Potri.004G187600.1	-1.76502	0.000484787	0.0300085	DEG	PF05910	---	---	---	---	AT2G27770.1	---	Plant protein of unknown function (DUF868)	AT2G27770.1	---	Plant protein of unknown function (DUF868); LOCATED IN: chloroplast; CONTAINS InterPro DOMAIN/s: Protein of unknown function DUF868, plant (InterPro:IPR008586); BEST Arabidopsis thaliana protein match is: Plant protein of unknown function (DUF868) (TAIR:AT3G04860.1); Has 288 Blast hits to 288 proteins in 16 species: Archae - 0; Bacteria - 0; Metazoa - 0; Fungi - 0; Plants - 288; Viruses - 0; Othe…	---	---
Potri.017G152200.5	-1.12707	8.18e-05	0.00867076	DEG
Potri.001G350400.1	-2.73606	0.000176606	0.0150728	DEG	PF01074,PF09261,PF07748	PTHR11607	KOG1958	3.2.1.114	K01231	AT5G14950.1	ATGMII,GMII	golgi alpha-mannosidase II	AT5G14950.1	Encodes a golgi alpha-mannosidase, an enzyme responsible for the formation of major complex-type N-glycans.	golgi alpha-mannosidase II (GMII); CONTAINS InterPro DOMAIN/s: Glycoside hydrolase-type carbohydrate-binding (InterPro:IPR011013), Glycoside hydrolase/deacetylase, beta/alpha-barrel (InterPro:IPR011330), Glycoside hydrolase, family 38, central domain (InterPro:IPR015341), Glycoside hydrolase, family 38, core (InterPro:IPR000602), Glycosyl hydrolases 38, C-terminal (InterPro:IPR011682); BEST Arabi…	---	GO:0003824|GO:0004553|GO:0004559|GO:0005975|GO:0006013|GO:0008270|GO:0015923|GO:0030246|GO:0005794|GO:0006487|GO:0006486
Potri.008G097900.1	2.57486	2.98e-07	8.03e-05	DEG	PF03110	---	---	---	---	AT1G69170.1	---	Squamosa promoter-binding protein-like (SBP domain) transcription factor family protein	AT1G69170.1	---	Squamosa promoter-binding protein-like (SBP domain) transcription factor family protein; FUNCTIONS IN: DNA binding, sequence-specific DNA binding transcription factor activity; INVOLVED IN: regulation of transcription; LOCATED IN: nucleus; EXPRESSED IN: 14 plant structures; EXPRESSED DURING: 6 growth stages; CONTAINS InterPro DOMAIN/s: Transcription factor, SBP-box (InterPro:IPR004333); BEST Arab…	---	GO:0003677|GO:0005634|GO:0003700|GO:0006355
Potri.001G388700.1	3.49425	0.000106022	0.0104052	DEG	---	---	---	---	---	---	---	---	---	---	---	---	---
Potri.019G063100.1	-1.03126	0.000211591	0.0166077	DEG	PF00504	PTHR21649	---	---	K08916	AT4G10340.1	LHCB5	light harvesting complex of photosystem II 5	AT4G10340.1	photosystem II encoding the light-harvesting chlorophyll a/b binding protein CP26 of the antenna system of the photosynthetic apparatus	light harvesting complex of photosystem II 5 (LHCB5); FUNCTIONS IN: chlorophyll binding; INVOLVED IN: response to blue light, response to red light, response to far red light, photosynthesis, nonphotochemical quenching; LOCATED IN: in 9 components; EXPRESSED IN: 29 plant structures; EXPRESSED DURING: 14 growth stages; CONTAINS InterPro DOMAIN/s: Chlorophyll A-B binding protein (InterPro:IPR001344…	---	GO:0009533|GO:0009765|GO:0015979|GO:0016020|GO:0016168|GO:0030076|GO:0009783|GO:0009535|GO:0009507|GO:0010287|GO:0010196|GO:0009579|GO:0009637|GO:0010114|GO:0010218|GO:0009534|GO:0006364|GO:0009644|GO:0009744|GO:0010155|GO:0019344|GO:0009517
Potri.016G139401.1	4.6941	5.49e-09	5.41e-06	DEG
Potri.016G115500.1	-1.31847	4.58e-05	0.00553477	DEG	PF01699	---	KOG1397	---	---	AT3G51860.1	ATCAX3,ATHCX1,CAX1-LIKE,CAX3	cation exchanger 3	AT3G51860.1	---	cation exchanger 3 (CAX3); CONTAINS InterPro DOMAIN/s: Sodium/calcium exchanger membrane region (InterPro:IPR004837), Calcium/proton exchanger superfamily (InterPro:IPR004798), Calcium/proton exchanger (InterPro:IPR004713); BEST Arabidopsis thaliana protein match is: cation exchanger 1 (TAIR:AT2G38170.1); Has 3567 Blast hits to 3405 proteins in 1022 species: Archae - 24; Bacteria - 2167; Metazoa …	---	GO:0006812|GO:0008324|GO:0015368|GO:0015491|GO:0016021|GO:0055085|GO:0009705|GO:0015369|GO:0005773|GO:0005774|GO:0006793|GO:0006814|GO:0006874|GO:0006882|GO:0010351|GO:0030026|GO:0051592|GO:0009624|GO:0005515|GO:0055062|GO:0006816
Potri.001G221500.1	1.76683	4.41e-05	0.00534267	DEG	PF00314	---	---	---	---	AT1G75800.1	---	Pathogenesis-related thaumatin superfamily protein	AT1G75800.1	---	Pathogenesis-related thaumatin superfamily protein; FUNCTIONS IN: molecular_function unknown; INVOLVED IN: response to other organism; LOCATED IN: endomembrane system; EXPRESSED IN: 22 plant structures; EXPRESSED DURING: 13 growth stages; CONTAINS InterPro DOMAIN/s: Thaumatin, conserved site (InterPro:IPR017949), Thaumatin, pathogenesis-related (InterPro:IPR001938); BEST Arabidopsis thaliana prot…	---	GO:0003674|GO:0051707
Potri.013G138201.1	-2.57414	3.9e-05	0.00481615	DEG
Potri.007G052400.14	-1.68507	2.46e-08	1.43e-05	DEG
Potri.008G128500.1	2.20809	3.06e-05	0.00391986	DEG	PF00249	PTHR10641	KOG0048	---	---	AT4G38620.1	ATMYB4,MYB4	myb domain protein 4	AT4G38620.1	Encodes a R2R3 MYB protein which is involved in the response to UV-B. It functions as a repressor of target gene expression. One of its target genes encodes cinnamate 4-hydroxylase; mutants accumulate sinapate esters in their leaves. MYB4 binds to its own promoter and represses its own expression. Nuclear localization of MYB4 depends on the action of the beta importin SAD2.	myb domain protein 4 (MYB4); CONTAINS InterPro DOMAIN/s: SANT, DNA-binding (InterPro:IPR001005), Homeodomain-like (InterPro:IPR009057), Myb, DNA-binding (InterPro:IPR014778), HTH transcriptional regulator, Myb-type, DNA-binding (InterPro:IPR017930), Homeodomain-related (InterPro:IPR012287), Myb transcription factor (InterPro:IPR015495); BEST Arabidopsis thaliana protein match is: myb domain prote…	---	GO:0003677|GO:0010224|GO:0045892|GO:2000762|GO:0003700|GO:0009751|GO:0009753|GO:0006598|GO:0006857|GO:0009611|GO:0009698|GO:0009805|GO:0042398
Potri.019G129100.1	-6.3667	0.000957113	0.0484953	DEG	PF08263,PF00560,PF00069,PF07714	PTHR23258	KOG1187	---	---	AT1G35710.1	---	Protein kinase family protein with leucine-rich repeat domain	AT1G35710.1	---	Protein kinase family protein with leucine-rich repeat domain; FUNCTIONS IN: protein serine/threonine kinase activity, protein tyrosine kinase activity, protein kinase activity, ATP binding; INVOLVED IN: transmembrane receptor protein tyrosine kinase signaling pathway, protein amino acid phosphorylation; LOCATED IN: endomembrane system; EXPRESSED IN: 22 plant structures; EXPRESSED DURING: 13 grow…	---	GO:0004672|GO:0004674|GO:0004713|GO:0005524|GO:0006468|GO:0007169|GO:0016772|GO:0000165|GO:0009814
Potri.001G430500.1	2.16601	0.000673777	0.0380017	DEG	PF00560,PF00069,PF07714	PTHR23258	KOG0617	---	---	AT1G17230.1	---	Leucine-rich receptor-like protein kinase family protein	AT1G17230.1	---	Leucine-rich receptor-like protein kinase family protein; FUNCTIONS IN: protein serine/threonine kinase activity, protein kinase activity, ATP binding; INVOLVED IN: protein amino acid phosphorylation; LOCATED IN: endomembrane system; EXPRESSED IN: 11 plant structures; EXPRESSED DURING: 6 growth stages; CONTAINS InterPro DOMAIN/s: Serine/threonine-protein kinase domain (InterPro:IPR002290), Leucin…	---	GO:0004672|GO:0004674|GO:0004713|GO:0005524|GO:0006468|GO:0016772|GO:0002237|GO:0007165|GO:0010103|GO:0048443
Potri.002G157600.2	2.13809	0.000208752	0.0164905	DEG
Potri.007G023600.1	-1.51319	1.58e-07	5.43e-05	DEG	PF00010	PTHR12565:SF7	---	---	---	AT2G18300.2	---	basic helix-loop-helix (bHLH) DNA-binding superfamily protein	AT2G18300.2	---	basic helix-loop-helix (bHLH) DNA-binding superfamily protein; FUNCTIONS IN: sequence-specific DNA binding transcription factor activity; INVOLVED IN: response to cytokinin stimulus, regulation of transcription; LOCATED IN: nucleus; EXPRESSED IN: 13 plant structures; EXPRESSED DURING: 8 growth stages; CONTAINS InterPro DOMAIN/s: Helix-loop-helix DNA-binding domain (InterPro:IPR001092), Helix-loop…	---	GO:0003700|GO:0006355|GO:0009735
Potri.004G074500.1	-1.27484	8.43e-05	0.00890374	DEG	PF01535	PTHR10483	---	---	---	AT1G62930.1	---	Tetratricopeptide repeat (TPR)-like superfamily protein	AT1G62930.1	---	Tetratricopeptide repeat (TPR)-like superfamily protein; CONTAINS InterPro DOMAIN/s: Pentatricopeptide repeat (InterPro:IPR002885); BEST Arabidopsis thaliana protein match is: Tetratricopeptide repeat (TPR)-like superfamily protein (TAIR:AT1G63130.1); Has 70585 Blast hits to 15409 proteins in 318 species: Archae - 8; Bacteria - 85; Metazoa - 1384; Fungi - 1397; Plants - 64906; Viruses - 0; Other …	---	GO:0005739|GO:0006397
Potri.001G348500.1	-3.03803	5.62e-05	0.0064254	DEG	PF07223	---	---	---	---	AT3G01560.1	---	Protein of unknown function (DUF1421)	AT3G01560.1	---	CONTAINS InterPro DOMAIN/s: Ubiquitin-associated/translation elongation factor EF1B, N-terminal, eukaryote (InterPro:IPR015940), Protein of unknown function DUF1421 (InterPro:IPR010820), UBA-like (InterPro:IPR009060); BEST Arabidopsis thaliana protein match is: Protein of unknown function (DUF1421) (TAIR:AT5G14540.1); Has 90069 Blast hits to 50370 proteins in 2078 species: Archae - 118; Bacteria …	---	GO:0003674|GO:0005575|GO:0008150
Potri.009G076100.1	1.47587	0.000139489	0.012726	DEG	PF04852	---	---	---	---	AT1G07090.1	LSH6	Protein of unknown function (DUF640)	AT1G07090.1	---	LIGHT SENSITIVE HYPOCOTYLS 6 (LSH6); CONTAINS InterPro DOMAIN/s: Protein of unknown function DUF640 (InterPro:IPR006936); BEST Arabidopsis thaliana protein match is: Protein of unknown function (DUF640) (TAIR:AT5G58500.1); Has 311 Blast hits to 311 proteins in 18 species: Archae - 0; Bacteria - 0; Metazoa - 14; Fungi - 0; Plants - 297; Viruses - 0; Other Eukaryotes - 0 (source: NCBI BLink).	---	GO:0003674|GO:0005575|GO:0008150
Potri.013G142232.1	-4.09908	2.8e-07	7.69e-05	DEG
Potri.016G108400.5	-5.12029	7.83e-07	0.000171449	DEG
Potri.007G143400.1	-6.05641	0.000298323	0.0213649	DEG	PF07714,PF00069	PTHR23258	---	---	---	AT5G38260.1	---	Protein kinase superfamily protein	AT5G38260.1	---	Protein kinase superfamily protein; FUNCTIONS IN: kinase activity; INVOLVED IN: protein amino acid phosphorylation; LOCATED IN: endomembrane system; CONTAINS InterPro DOMAIN/s: Protein kinase, ATP binding site (InterPro:IPR017441), Protein kinase, catalytic domain (InterPro:IPR000719), Serine-threonine/tyrosine-protein kinase (InterPro:IPR001245), Protein kinase-like domain (InterPro:IPR011009), …	---	GO:0004672|GO:0004674|GO:0005524|GO:0006468|GO:0016301|GO:0016772
Potri.010G209900.1	1.08765	0.00017278	0.0148661	DEG	PF00230	PTHR19139	KOG0223	---	K09873	AT4G01470.1	ATTIP1.3,GAMMA-TIP3,TIP1;3	tonoplast intrinsic protein 1;3	AT4G01470.1	Encodes AtTIP1;3, functions as water and urea channels in pollen.	tonoplast intrinsic protein 1;3 (TIP1;3); FUNCTIONS IN: water channel activity, urea transmembrane transporter activity; INVOLVED IN: transport, urea transport, water transport; LOCATED IN: integral to membrane, membrane; EXPRESSED IN: 10 plant structures; EXPRESSED DURING: L mature pollen stage, M germinated pollen stage, 4 anthesis, petal differentiation and expansion stage; CONTAINS InterPro D…	---	GO:0005215|GO:0006810|GO:0006833|GO:0015250|GO:0016020|GO:0016021|GO:0055085|GO:0015204|GO:0015840
Potri.003G096000.1	1.01265	0.00104069	0.0493894	DEG	PF00046,PF01852	PTHR19418	KOG0483	---	---	AT5G46880.1	HB-7,HDG5	homeobox-7	AT5G46880.1	---	homeobox-7 (HB-7); FUNCTIONS IN: DNA binding, sequence-specific DNA binding transcription factor activity; INVOLVED IN: regulation of transcription, DNA-dependent, regulation of transcription; LOCATED IN: nucleus; EXPRESSED IN: 22 plant structures; EXPRESSED DURING: 6 growth stages; CONTAINS InterPro DOMAIN/s: Homeobox (InterPro:IPR001356), Homeobox, conserved site (InterPro:IPR017970), Homeodoma…	---	GO:0003677|GO:0003700|GO:0005634|GO:0006355|GO:0043565|GO:0006944
Potri.013G138668.1	-3.9928	2.07e-07	6.18e-05	DEG
Potri.001G146200.22	0.973541	0.000998746	0.0487212	DEG
Potri.001G388750.1	3.49425	0.000105982	0.0104052	DEG
Potri.016G108400.3	-5.12029	7.83e-07	0.000171449	DEG
Potri.008G121700.1	2.04417	3.89e-06	0.000648318	DEG	---	---	---	---	---	AT1G68440.1	AT1G68440.1	protein_coding	---	---	---	---	GO:0003674|GO:0005575|GO:0008150|GO:0006598|GO:0009698|GO:0042398
Potri.002G256300.1	-1.12932	0.00033693	0.0230791	DEG	PF05922,PF00082,PF02225	PTHR10795	---	---	---	AT1G04110.1	SDD1	Subtilase family protein	AT1G04110.1	Initially identified as a mutation affecting stomatal development and distribution. Encodes a protein similar to serine proteases.	STOMATAL DENSITY AND DISTRIBUTION (SDD1); CONTAINS InterPro DOMAIN/s: Protease-associated PA (InterPro:IPR003137), Proteinase inhibitor, propeptide (InterPro:IPR009020), Peptidase S8/S53, subtilisin/kexin/sedolisin (InterPro:IPR000209), Peptidase S8, subtilisin-related (InterPro:IPR015500), Peptidase S8/S53, subtilisin, active site (InterPro:IPR022398), Proteinase inhibitor I9, subtilisin propept…	---	GO:0004252|GO:0005618|GO:0006508|GO:0008152|GO:0042802|GO:0043086|GO:0010103|GO:0042127|GO:0009897
Potri.015G074600.3	2.38909	2.16e-07	6.32e-05	DEG	PF01593	PTHR10742	---	---	---	AT5G13700.1	APAO,ATPAO1,PAO1	polyamine oxidase 1	AT5G13700.1	Encodes a protein with polyamine oxidase activity. The mRNA of this gene is only expressed in very low amounts in the organs where it was detected (light-grown plants).	polyamine oxidase 1 (PAO1); FUNCTIONS IN: FAD binding, polyamine oxidase activity; INVOLVED IN: oxidation reduction; LOCATED IN: endomembrane system; EXPRESSED IN: 12 plant structures; EXPRESSED DURING: L mature pollen stage, M germinated pollen stage, 4 anthesis, petal differentiation and expansion stage; CONTAINS InterPro DOMAIN/s: Amine oxidase (InterPro:IPR002937), Flavin-containing amine oxi…	---	GO:0016491|GO:0055114|GO:0046592|GO:0050660
Potri.009G041100.1	-1.21331	8.45e-05	0.00891653	DEG	---	---	---	---	---	AT4G37300.1	MEE59	maternal effect embryo arrest 59	AT4G37300.1	---	maternal effect embryo arrest 59 (MEE59); Has 70 Blast hits to 70 proteins in 15 species: Archae - 0; Bacteria - 0; Metazoa - 0; Fungi - 0; Plants - 70; Viruses - 0; Other Eukaryotes - 0 (source: NCBI BLink).	---	GO:0003674|GO:0005575|GO:0009793
Potri.013G143000.1	-3.35572	1.91e-06	0.000350374	DEG	PF02533	---	---	---	K02712	ATCG00070.1	---	photosystem II reaction center protein K precursor	ATCG00070.1	PSII K protein	photosystem II reaction center protein K precursor (PSBK); FUNCTIONS IN: molecular_function unknown; INVOLVED IN: photosynthesis; LOCATED IN: chloroplast photosystem II; EXPRESSED IN: 22 plant structures; EXPRESSED DURING: 13 growth stages; CONTAINS InterPro DOMAIN/s: Photosystem II protein PsbK (InterPro:IPR003687).	---	GO:0003674|GO:0009523|GO:0009539|GO:0015979|GO:0030095|GO:0006091|GO:0006354|GO:0010207
Potri.011G113700.1	-1.99366	0.000322446	0.0225244	DEG	PF02468	---	---	---	K02715	ATCG00700.1	---	photosystem II reaction center protein N	ATCG00700.1	PSII low MW protein	photosystem II reaction center protein N (PSBN); INVOLVED IN: photosynthesis; LOCATED IN: endomembrane system, photosystem II reaction center, membrane; EXPRESSED IN: 22 plant structures; EXPRESSED DURING: 13 growth stages; CONTAINS InterPro DOMAIN/s: Photosystem II protein PsbN (InterPro:IPR003398).	---	GO:0009523|GO:0009539|GO:0015979|GO:0016020|GO:0006091|GO:0006354|GO:0010207
Potri.001G432333.1	2.16601	0.000673878	0.0380017	DEG
Potri.009G096000.1	-1.74133	0.000172045	0.014854	DEG	PF00249	PTHR10641	---	---	---	AT4G37260.1	ATMYB73,MYB73	myb domain protein 73	AT4G37260.1	Member of the R2R3 factor gene family.	myb domain protein 73 (MYB73); CONTAINS InterPro DOMAIN/s: SANT, DNA-binding (InterPro:IPR001005), Homeodomain-like (InterPro:IPR009057), Myb, DNA-binding (InterPro:IPR014778), HTH transcriptional regulator, Myb-type, DNA-binding (InterPro:IPR017930), Homeodomain-related (InterPro:IPR012287), Myb transcription factor (InterPro:IPR015495); BEST Arabidopsis thaliana protein match is: myb domain pro…	---	GO:0003677|GO:0003700|GO:0009723|GO:0009737|GO:0009751|GO:0009753|GO:0046686|GO:0010200|GO:0006355
Potri.004G144800.1	1.46847	7.41e-06	0.00116125	DEG	PF00249	---	---	---	---	AT1G49560.1	---	Homeodomain-like superfamily protein	AT1G49560.1	---	Homeodomain-like superfamily protein; CONTAINS InterPro DOMAIN/s: Homeodomain-like (InterPro:IPR009057), Myb, DNA-binding (InterPro:IPR014778), Myb-like DNA-binding domain, SHAQKYF class (InterPro:IPR006447), HTH transcriptional regulator, Myb-type, DNA-binding (InterPro:IPR017930), Homeodomain-related (InterPro:IPR012287); BEST Arabidopsis thaliana protein match is: myb-like transcription factor…	---	GO:0003677|GO:0003700|GO:0006355
Potri.008G135600.1	-0.991395	0.000256607	0.0190574	DEG	PF00650	PTHR10174	KOG1471	---	---	AT1G14820.3	---	Sec14p-like phosphatidylinositol transfer family protein	AT1G14820.3	---	Sec14p-like phosphatidylinositol transfer family protein; CONTAINS InterPro DOMAIN/s: Cellular retinaldehyde-binding/triple function, C-terminal (InterPro:IPR001251), Phosphatidylinositol transfer protein-like, N-terminal (InterPro:IPR011074); BEST Arabidopsis thaliana protein match is: Sec14p-like phosphatidylinositol transfer family protein (TAIR:AT1G01630.1); Has 35333 Blast hits to 34131 prot…	---	GO:0005215|GO:0005575|GO:0006810
Potri.016G060600.1	-0.906388	0.000391065	0.0254425	DEG	---	---	---	---	---	AT2G41940.1	ZFP8	zinc finger protein 8	AT2G41940.1	Encodes a zinc finger protein containing only a single zinc finger.	zinc finger protein 8 (ZFP8); FUNCTIONS IN: sequence-specific DNA binding transcription factor activity, zinc ion binding, nucleic acid binding; INVOLVED IN: trichome differentiation, regulation of transcription; LOCATED IN: intracellular; EXPRESSED IN: 15 plant structures; EXPRESSED DURING: 13 growth stages; CONTAINS InterPro DOMAIN/s: Zinc finger, C2H2-like (InterPro:IPR015880), Zinc finger, C2…	---	GO:0003676|GO:0005622|GO:0008270|GO:0003700|GO:0006355|GO:0010026|GO:0000165|GO:0006612|GO:0009617|GO:0009793|GO:0009862|GO:0009867|GO:0009965|GO:0010027|GO:0010228|GO:0010310|GO:0010363|GO:0016226|GO:0030154|GO:0031348|GO:0035304|GO:0045893|GO:0048481
Potri.001G385200.1	1.45374	0.000970457	0.048687	DEG	PF00560,PF11721,PF07714,PF00069	PTHR23258	KOG1187	---	---	AT3G14840.2	---	Leucine-rich repeat transmembrane protein kinase	AT3G14840.2	---	Leucine-rich repeat transmembrane protein kinase; FUNCTIONS IN: protein serine/threonine kinase activity, protein kinase activity, ATP binding; INVOLVED IN: protein amino acid phosphorylation; LOCATED IN: plasma membrane; EXPRESSED IN: 25 plant structures; EXPRESSED DURING: 14 growth stages; CONTAINS InterPro DOMAIN/s: Malectin/receptor-like protein kinase (InterPro:IPR021720), Protein kinase, ca…	---	GO:0004672|GO:0004674|GO:0005524|GO:0006468|GO:0016772|GO:0005886|GO:0009506
Potri.001G432366.1	1.78008	0.000295067	0.0213372	DEG
Potri.001G441400.2	-2.47221	1.93e-06	0.000351888	DEG	PF01453,PF07714,PF00069,PF11883	PTHR23258	KOG1187	---	---	AT4G21390.1	B120	S-locus lectin protein kinase family protein	AT4G21390.1	---	B120; FUNCTIONS IN: protein serine/threonine kinase activity, sugar binding, protein kinase activity, ATP binding; INVOLVED IN: protein amino acid phosphorylation, recognition of pollen; LOCATED IN: plasma membrane; EXPRESSED IN: 13 plant structures; EXPRESSED DURING: 8 growth stages; CONTAINS InterPro DOMAIN/s: Curculin-like (mannose-binding) lectin (InterPro:IPR001480), PAN-2 domain (InterPro:I…	---	GO:0004672|GO:0004674|GO:0005524|GO:0006468|GO:0016772|GO:0030246|GO:0048544|GO:0005886|GO:0002679|GO:0006612|GO:0006944|GO:0006979|GO:0009611|GO:0009863|GO:0010200|GO:0010363|GO:0043069|GO:0050832
Potri.001G348900.12	-1.68857	2.32e-08	1.43e-05	DEG	PF00484	PTHR11002	KOG1578	4.2.1.1	K01673	AT3G01500.2	ATBCA1,ATSABP3,CA1,SABP3	carbonic anhydrase 1	AT3G01500.2	Encodes a putative beta-carbonic anhydrase betaCA1. Together with betaCA4 (At1g70410) regulates CO2-controlled stomatal movements in guard cells.	carbonic anhydrase 1 (CA1); FUNCTIONS IN: carbonate dehydratase activity, zinc ion binding; INVOLVED IN: in 6 processes; LOCATED IN: in 8 components; EXPRESSED IN: 23 plant structures; EXPRESSED DURING: 14 growth stages; CONTAINS InterPro DOMAIN/s: Carbonic anhydrase, prokaryotic-like, conserved site (InterPro:IPR015892), Carbonic anhydrase (InterPro:IPR001765); BEST Arabidopsis thaliana protein …	cyanate degradation|cyanate degradation|cyanate degradation|cyanate degradation|cyanate degradation|cyanate degradation|cyanate degradation|cyanate degradation|cyanate degradation	GO:0004089|GO:0008270|GO:0015976|GO:0009579|GO:0009941|GO:0009507|GO:0009535|GO:0009570|GO:0009409|GO:0010319|GO:0042742|GO:0016020|GO:0048046|GO:0009817|GO:0010037|GO:0010119|GO:0000165|GO:0002831|GO:0006098|GO:0006612|GO:0009595|GO:0009697|GO:0009814|GO:0009862|GO:0009867|GO:0010200|GO:0010310|GO:0010363|GO:0019684|GO:0031348|GO:0043900|GO:0050832
Potri.003G112600.1	1.16911	0.000120449	0.0114839	DEG	PF11837,PF00251,PF08244	---	KOG0228	3.2.1.26	K01193	AT1G12240.1	ATBETAFRUCT4,VAC-INV	Glycosyl hydrolases family 32 protein	AT1G12240.1	---	ATBETAFRUCT4; FUNCTIONS IN: hydrolase activity, hydrolyzing O-glycosyl compounds, beta-fructofuranosidase activity; INVOLVED IN: sucrose catabolic process, using beta-fructofuranosidase, carbohydrate metabolic process; LOCATED IN: vacuole, plant-type cell wall; EXPRESSED IN: 25 plant structures; EXPRESSED DURING: 16 growth stages; CONTAINS InterPro DOMAIN/s: Protein of unknown function DUF3357 (I…	sucrose degradation III	GO:0004553|GO:0004564|GO:0004575|GO:0005975|GO:0071370|GO:0000325|GO:0005773|GO:0080022|GO:0009617|GO:0009505|GO:0006816|GO:0007030|GO:0009651
Potri.T170400.2	-2.80532	0.000103983	0.010322	DEG
Potri.002G070100.4	-1.32035	0.000436773	0.0277342	DEG
Potri.013G137800.1	-1.31319	0.00100413	0.0488957	DEG	---	---	---	---	---	---	---	---	---	---	---	---	---
Potri.007G089000.2	-2.18503	3.06e-10	6.09e-07	DEG	PF07994,PF01658	PTHR11510	KOG0693	5.5.1.4	K01858	AT2G22240.1	ATIPS2,ATMIPS2,MIPS2	myo-inositol-1-phosphate synthase 2	AT2G22240.1	** Referred to as MIPS1 in Mitsuhashi et al 2008. Myo-inositol-1-phosphate synthase isoform 2. Expressed in leaf, root and silique. Immunolocalization experiments with an antibody recognizing MIPS1, MIPS2, and MIPS3 showed endosperm localization.	myo-inositol-1-phosphate synthase 2 (MIPS2); CONTAINS InterPro DOMAIN/s: Myo-inositol-1-phosphate synthase (InterPro:IPR002587), Myo-inositol-1-phosphate synthase, GAPDH-like (InterPro:IPR013021), NAD(P)-binding domain (InterPro:IPR016040); BEST Arabidopsis thaliana protein match is: myo-inositol-1-phosphate synthase 1 (TAIR:AT4G39800.1); Has 1859 Blast hits to 1855 proteins in 512 species: Archa…	<i>myo</i>-inositol biosynthesis|<i>myo</i>-inositol biosynthesis|<i>myo</i>-inositol biosynthesis|1D-<i>myo</i>-inositol hexakisphosphate biosynthesis III (<i>Spirodela polyrrhiza</i>)|1D-<i>myo</i>-inositol hexakisphosphate biosynthesis III (<i>Spirodela polyrrhiza</i>)|1D-<i>myo</i>-inositol hexakisphosphate biosynthesis III (<i>Spirodela polyrrhiza</i>)	GO:0000166|GO:0004512|GO:0006021|GO:0008654|GO:0009733|GO:0016036|GO:0009408|GO:0009644|GO:0042542|GO:0010264|GO:0042742|GO:0050832|GO:0051607|GO:0005515|GO:0005737|GO:0009793|GO:0015996
Potri.010G221900.12	-1.48253	1.53e-06	0.00029292	DEG
Potri.008G045300.4	0.940974	0.000793533	0.0427163	DEG	PF00847	---	---	---	K09284	AT2G28550.1	RAP2.7,TOE1	related to AP2.7	AT2G28550.1	---	related to AP2.7 (RAP2.7); CONTAINS InterPro DOMAIN/s: DNA-binding, integrase-type (InterPro:IPR016177), Pathogenesis-related transcriptional factor/ERF, DNA-binding (InterPro:IPR001471); BEST Arabidopsis thaliana protein match is: target of early activation tagged (EAT) 2 (TAIR:AT5G60120.1); Has 4895 Blast hits to 4529 proteins in 234 species: Archae - 0; Bacteria - 28; Metazoa - 0; Fungi - 0; P…	---	GO:0003677|GO:0003700|GO:0006355|GO:0005634|GO:0010228|GO:0009651|GO:0009737|GO:0009887
Potri.016G108200.5	-6.04243	2.02e-07	6.11e-05	DEG
Potri.002G065300.1	1.75621	4.91e-05	0.00578858	DEG	PF00141	---	---	1.11.1.7	K00430	AT1G71695.1	---	Peroxidase superfamily protein	AT1G71695.1	---	Peroxidase superfamily protein; FUNCTIONS IN: peroxidase activity, heme binding; INVOLVED IN: response to oxidative stress, oxidation reduction; LOCATED IN: cell wall, vacuole, membrane, plant-type cell wall; EXPRESSED IN: 23 plant structures; EXPRESSED DURING: 13 growth stages; CONTAINS InterPro DOMAIN/s: Haem peroxidase (InterPro:IPR010255), Plant peroxidase (InterPro:IPR000823), Peroxidases he…	---	GO:0004601|GO:0006979|GO:0020037|GO:0055114|GO:0005773|GO:0005618|GO:0009505|GO:0016020|GO:0009506|GO:0010075|GO:0048653
Potri.004G032500.7	-1.66329	6.05e-09	5.41e-06	DEG
Potri.011G029400.1	-3.07021	1.2e-08	9.27e-06	DEG	PF01657	PTHR23258:SF323	---	---	---	AT4G38830.1	CRK26	cysteine-rich RLK (RECEPTOR-like protein kinase) 26	AT4G38830.1	Encodes a cysteine-rich receptor-like protein kinase.	cysteine-rich RLK (RECEPTOR-like protein kinase) 26 (CRK26); FUNCTIONS IN: kinase activity; INVOLVED IN: protein amino acid phosphorylation; LOCATED IN: endomembrane system; EXPRESSED IN: stem, root; CONTAINS InterPro DOMAIN/s: Protein kinase, ATP binding site (InterPro:IPR017441), Serine/threonine-protein kinase domain (InterPro:IPR002290), Protein of unknown function DUF26 (InterPro:IPR002902),…	---	GO:0004672|GO:0004674|GO:0004713|GO:0005524|GO:0006468|GO:0016301|GO:0016772|GO:0006826|GO:0010106|GO:0010167|GO:0015706
Potri.001G347600.2	-2.1899	3.88e-05	0.00480781	DEG	PF00226	PTHR11821	KOG0716	---	---	AT5G23240.1	---	DNAJ heat shock N-terminal domain-containing protein	AT5G23240.1	---	DNAJ heat shock N-terminal domain-containing protein; FUNCTIONS IN: unfolded protein binding, heat shock protein binding; INVOLVED IN: protein folding; LOCATED IN: chloroplast; EXPRESSED IN: 21 plant structures; EXPRESSED DURING: 11 growth stages; CONTAINS InterPro DOMAIN/s: Molecular chaperone, heat shock protein, Hsp40, DnaJ (InterPro:IPR015609), Heat shock protein DnaJ, N-terminal (InterPro:IP…	---	GO:0006457|GO:0031072|GO:0051082
Potri.001G234900.7	-1.20423	9.34e-05	0.00956473	DEG
Potri.005G015200.1	3.78596	1.47e-05	0.00212025	DEG	PF00582	---	---	---	---	AT3G62550.1	---	Adenine nucleotide alpha hydrolases-like superfamily protein	AT3G62550.1	---	Adenine nucleotide alpha hydrolases-like superfamily protein; FUNCTIONS IN: molecular_function unknown; INVOLVED IN: response to stress; LOCATED IN: vacuole; EXPRESSED IN: 21 plant structures; EXPRESSED DURING: 13 growth stages; CONTAINS InterPro DOMAIN/s: UspA (InterPro:IPR006016), Rossmann-like alpha/beta/alpha sandwich fold (InterPro:IPR014729), Universal stress protein A (InterPro:IPR006015);…	---	GO:0003674|GO:0006950|GO:0005773|GO:0002238
Potri.001G428400.1	4.78379	0.000196265	0.0158793	DEG	---	---	---	---	---	---	---	---	---	---	---	---	---
Potri.015G048000.2	1.87098	2.26e-05	0.00302305	DEG	PF00010	PTHR12565:SF5	---	---	---	AT5G08130.5	BIM1	basic helix-loop-helix (bHLH) DNA-binding superfamily protein	AT5G08130.5	Arabidopsis thaliana basic helix-loop-helix (bHLH) family protein involved in brassinosteroid signaling. It synergistically interacts with BES1 to bind to E box sequences (CANNTG).	BIM1; FUNCTIONS IN: protein binding, DNA binding, sequence-specific DNA binding transcription factor activity; INVOLVED IN: brassinosteroid mediated signaling pathway, regulation of transcription; LOCATED IN: nucleus; EXPRESSED IN: 22 plant structures; EXPRESSED DURING: 13 growth stages; CONTAINS InterPro DOMAIN/s: Helix-loop-helix DNA-binding domain (InterPro:IPR001092), Helix-loop-helix DNA-bin…	---	GO:0003677|GO:0003700|GO:0006355|GO:0005515|GO:0009742|GO:0009855|GO:0009944|GO:0010072
Potri.T115800.1	-2.68526	4.36e-05	0.00531927	DEG	PF09748	PTHR13345	---	---	---	AT1G26665.2	---	Mediator complex, subunit Med10	AT1G26665.2	---	Mediator complex, subunit Med10; FUNCTIONS IN: RNA polymerase II transcription mediator activity; INVOLVED IN: regulation of transcription from RNA polymerase II promoter; LOCATED IN: mediator complex; EXPRESSED IN: 24 plant structures; EXPRESSED DURING: 15 growth stages; CONTAINS InterPro DOMAIN/s: Mediator complex, subunit Med10 (InterPro:IPR019145); BEST Arabidopsis thaliana protein match is: …	---	GO:0001104|GO:0006357|GO:0016592
Potri.012G032900.1	2.04908	7e-06	0.00110274	DEG	PF00847	---	---	---	---	AT4G27950.1	CRF4	cytokinin response factor 4	AT4G27950.1	encodes a member of the ERF (ethylene response factor) subfamily B-5 of ERF/AP2 transcription factor family. The protein contains one AP2 domain. There are 7 members in this subfamily.	cytokinin response factor 4 (CRF4); CONTAINS InterPro DOMAIN/s: DNA-binding, integrase-type (InterPro:IPR016177), Pathogenesis-related transcriptional factor/ERF, DNA-binding (InterPro:IPR001471); BEST Arabidopsis thaliana protein match is: cytokinin response factor 3 (TAIR:AT5G53290.1); Has 6110 Blast hits to 5757 proteins in 250 species: Archae - 0; Bacteria - 2; Metazoa - 0; Fungi - 2; Plants …	---	GO:0003677|GO:0003700|GO:0005634|GO:0006355|GO:0042991|GO:0048366|GO:0005515
Potri.013G060800.1	1.07365	0.00101679	0.0489415	DEG	PF03330,PF01357	---	---	---	---	AT2G03090.1	ATEXP15,ATEXPA15,ATHEXP ALPHA 1.3,EXP15,EXPA15	expansin A15	AT2G03090.1	member of Alpha-Expansin Gene Family. Naming convention from the Expansin Working Group (Kende et al, 2004. Plant Mol Bio). Involved in the formation of nematode-induced syncytia in roots of Arabidopsis thaliana.	expansin A15 (EXPA15); INVOLVED IN: plant-type cell wall modification involved in multidimensional cell growth, syncytium formation, unidimensional cell growth, plant-type cell wall loosening; LOCATED IN: endomembrane system, extracellular region; EXPRESSED IN: 25 plant structures; EXPRESSED DURING: 13 growth stages; CONTAINS InterPro DOMAIN/s: Pollen allergen, N-terminal (InterPro:IPR014734), Ra…	---	GO:0005576|GO:0009664|GO:0009826|GO:0009828|GO:0009831|GO:0006949|GO:0010089|GO:0010382
Potri.012G133000.6	-3.36964	1.39e-12	1.22e-08	DEG
Potri.010G042300.7	-1.31352	0.00032476	0.0226	DEG	PF09713	---	---	---	---	AT1G10657.2	---	Plant protein 1589 of unknown function	AT1G10657.2	---	Plant protein 1589 of unknown function; FUNCTIONS IN: molecular_function unknown; INVOLVED IN: biological_process unknown; LOCATED IN: cellular_component unknown; CONTAINS InterPro DOMAIN/s: Conserved hypothetical protein CHP01589, plant (InterPro:IPR006476); BEST Arabidopsis thaliana protein match is: Plant protein 1589 of unknown function (TAIR:AT3G55240.1); Has 197 Blast hits to 197 proteins i…	---	GO:0003674|GO:0005575|GO:0008150
Potri.T062200.1	2.76248	3.54e-05	0.00445224	DEG	PF00264,PF12142,PF12143	PTHR11474	---	---	---	---	---	---	---	---	---	esculetin biosynthesis	---
Potri.001G348400.2	-1.57306	0.00073417	0.0401536	DEG	PF02485	---	---	---	---	AT5G14550.1	---	Core-2/I-branching beta-1,6-N-acetylglucosaminyltransferase family protein	AT5G14550.1	---	Core-2/I-branching beta-1,6-N-acetylglucosaminyltransferase family protein; CONTAINS InterPro DOMAIN/s: Core-2/I-Branching enzyme (InterPro:IPR021141); BEST Arabidopsis thaliana protein match is: Core-2/I-branching beta-1,6-N-acetylglucosaminyltransferase family protein (TAIR:AT1G11940.1); Has 574 Blast hits to 572 proteins in 18 species: Archae - 0; Bacteria - 0; Metazoa - 0; Fungi - 0; Plants -…	---	GO:0003674|GO:0008375|GO:0016020|GO:0007623
Potri.001G414000.1	-0.893162	0.000651392	0.0372296	DEG	PF01453,PF00954,PF08276,PF00069,PF07714,PF11883	PTHR23258	KOG1187	---	---	AT4G27290.1	---	S-locus lectin protein kinase family protein	AT4G27290.1	---	S-locus lectin protein kinase family protein; FUNCTIONS IN: sugar binding, protein serine/threonine kinase activity, protein kinase activity, ATP binding; INVOLVED IN: protein amino acid phosphorylation, recognition of pollen; LOCATED IN: endomembrane system; CONTAINS InterPro DOMAIN/s: Curculin-like (mannose-binding) lectin (InterPro:IPR001480), Apple-like (InterPro:IPR003609), PAN-2 domain (Int…	---	GO:0004672|GO:0004674|GO:0004713|GO:0005524|GO:0006468|GO:0016772|GO:0030246|GO:0048544|GO:0048765
Potri.019G123200.1	-2.25163	0.000766726	0.0415406	DEG	PF02469	---	---	---	---	AT5G03170.1	ATFLA11,FLA11	FASCICLIN-like arabinogalactan-protein 11	AT5G03170.1	---	FASCICLIN-like arabinogalactan-protein 11 (FLA11); CONTAINS InterPro DOMAIN/s: FAS1 domain (InterPro:IPR000782); BEST Arabidopsis thaliana protein match is: FASCICLIN-like arabinogalactan-protein 12 (TAIR:AT5G60490.1); Has 965 Blast hits to 948 proteins in 162 species: Archae - 18; Bacteria - 233; Metazoa - 22; Fungi - 18; Plants - 634; Viruses - 0; Other Eukaryotes - 40 (source: NCBI BLink).	---	GO:0031225|GO:0009834|GO:0005886
Potri.001G283800.1	4.05876	0.00041954	0.0268548	DEG	---	---	---	---	---	---	---	---	---	---	---	---	---
Potri.001G182500.1	-1.81722	3.57e-06	0.000599699	DEG	---	---	---	---	---	AT3G16070.1	AT3G16070.1	protein_coding	---	---	---	---	GO:0003674|GO:0005575|GO:0008150
Potri.001G429101.1	4.79297	2.7e-05	0.00350834	DEG
Potri.007G033700.1	-0.958536	0.000458569	0.0287162	DEG	PF01716	---	---	---	K02716	AT5G66570.1	MSP-1,OE33,OEE1,OEE33,PSBO-1,PSBO1	PS II oxygen-evolving complex 1	AT5G66570.1	Encodes a protein which is an extrinsic subunit of photosystem II and which has been proposed to play a central role in stabilization of the catalytic manganese cluster. In <i>Arabidopsis thaliana</i> the PsbO proteins are encoded by two genes: <i>psbO1</i> and <i>psbO2</i>. PsbO1 is the major isoform in the wild-type.	PS II oxygen-evolving complex 1 (PSBO1); FUNCTIONS IN: oxygen evolving activity, poly(U) RNA binding; INVOLVED IN: in 6 processes; LOCATED IN: in 10 components; EXPRESSED IN: 24 plant structures; EXPRESSED DURING: 15 growth stages; CONTAINS InterPro DOMAIN/s: Photosystem II manganese-stabilising protein PsbO (InterPro:IPR002628); BEST Arabidopsis thaliana protein match is: photosystem II subunit …	---	GO:0005509|GO:0009523|GO:0009543|GO:0009654|GO:0015979|GO:0019898|GO:0030095|GO:0042549|GO:0031977|GO:0009579|GO:0009535|GO:0009507|GO:0010207|GO:0009570|GO:0010287|GO:0042742|GO:0010205|GO:0035304|GO:0008266|GO:0048046|GO:0005515|GO:0009534|GO:0000165|GO:0002831|GO:0006355|GO:0006364|GO:0006612|GO:0009409|GO:0009595|GO:0009617|GO:0009697|GO:0009814|GO:0009862|GO:0009867|GO:0009902|GO:0009965|GO:…
Potri.007G052400.13	-1.68507	2.46e-08	1.43e-05	DEG
Potri.001G069000.1	5.79766	1.93e-09	2.51e-06	DEG	PF03321	---	---	---	K14487	AT1G28130.1	GH3.17	Auxin-responsive GH3 family protein	AT1G28130.1	encodes an IAA-amido synthase that conjugates Asp and other amino acids to auxin in vitro. Lines carrying insertions in this gene are hypersensitive to auxin.	GH3.17; CONTAINS InterPro DOMAIN/s: GH3 auxin-responsive promoter (InterPro:IPR004993); BEST Arabidopsis thaliana protein match is: Auxin-responsive GH3 family protein (TAIR:AT5G54510.1); Has 1405 Blast hits to 1296 proteins in 239 species: Archae - 0; Bacteria - 491; Metazoa - 54; Fungi - 2; Plants - 672; Viruses - 0; Other Eukaryotes - 186 (source: NCBI BLink).	---	GO:0009733|GO:0005634|GO:0005737|GO:0010252|GO:0010279|GO:0016132
Potri.008G121200.5	3.18431	2.89e-06	0.000499589	DEG
Potri.019G125350.1	-6.36669	0.000963469	0.0484953	DEG
Potri.005G111200.1	-1.02586	0.000894991	0.0466203	DEG	PF00581	PTHR13253	KOG1530	---	---	AT2G17850.1	---	Rhodanese/Cell cycle control phosphatase superfamily protein	AT2G17850.1	---	Rhodanese/Cell cycle control phosphatase superfamily protein; FUNCTIONS IN: molecular_function unknown; INVOLVED IN: aging; LOCATED IN: endomembrane system; EXPRESSED IN: 9 plant structures; EXPRESSED DURING: 9 growth stages; CONTAINS InterPro DOMAIN/s: Rhodanese-like (InterPro:IPR001763); BEST Arabidopsis thaliana protein match is: sulfurtransferase 18 (TAIR:AT5G66170.3); Has 3123 Blast hits to …	---	GO:0003674|GO:0007568|GO:0001666|GO:0009862|GO:0010089|GO:0010310|GO:0010382
Potri.016G108800.2	-5.45349	8.02e-07	0.00017434	DEG	PF06521	---	---	---	---	AT3G54040.1	---	PAR1 protein	AT3G54040.1	---	PAR1 protein; FUNCTIONS IN: molecular_function unknown; INVOLVED IN: biological_process unknown; LOCATED IN: endomembrane system; EXPRESSED IN: 20 plant structures; EXPRESSED DURING: 10 growth stages; CONTAINS InterPro DOMAIN/s: PAR1 (InterPro:IPR009489); BEST Arabidopsis thaliana protein match is: PAR1 protein (TAIR:AT5G52390.1); Has 82 Blast hits to 82 proteins in 11 species: Archae - 0; Bacter…	---	GO:0003674|GO:0008150|GO:0000041
Potri.001G468100.1	-1.44693	4.12e-06	0.000684476	DEG	PF00274	PTHR11627	KOG1557	4.1.2.13	K01623	AT4G26530.1	---	Aldolase superfamily protein	AT4G26530.1	---	Aldolase superfamily protein; FUNCTIONS IN: fructose-bisphosphate aldolase activity; INVOLVED IN: glycolysis, metabolic process; LOCATED IN: chloroplast; EXPRESSED IN: 18 plant structures; EXPRESSED DURING: 11 growth stages; CONTAINS InterPro DOMAIN/s: Aldolase-type TIM barrel (InterPro:IPR013785), Fructose-bisphosphate aldolase, class-I (InterPro:IPR000741); BEST Arabidopsis thaliana protein mat…	Calvin-Benson-Bassham cycle|sucrose biosynthesis I|gluconeogenesis I|glycolysis I|glycolysis IV (plant cytosol)|glycolysis II	GO:0003824|GO:0004332|GO:0006096|GO:0009507|GO:0000023|GO:0006098|GO:0009718|GO:0019252
Potri.012G123600.2	-1.2946	1.43e-05	0.00207395	DEG	PF01535	PTHR10483	---	---	---	AT2G35130.1	---	Tetratricopeptide repeat (TPR)-like superfamily protein	AT2G35130.1	---	Tetratricopeptide repeat (TPR)-like superfamily protein; FUNCTIONS IN: molecular_function unknown; INVOLVED IN: biological_process unknown; LOCATED IN: endomembrane system; CONTAINS InterPro DOMAIN/s: Pentatricopeptide repeat (InterPro:IPR002885); BEST Arabidopsis thaliana protein match is: Pentatricopeptide repeat (PPR) superfamily protein (TAIR:AT5G02860.1); Has 54782 Blast hits to 14810 protei…	---	GO:0003674|GO:0008150
Potri.005G237300.2	-0.982243	0.000389646	0.0254022	DEG	PF01747	PTHR11055	KOG0636	2.7.1.25,2.7.7.4	K13811	AT1G19920.1	APS2,ASA1	Pseudouridine synthase/archaeosine transglycosylase-like family protein	AT1G19920.1	encodes a chloroplast form of ATP sulfurylase	APS2; FUNCTIONS IN: sulfate adenylyltransferase (ATP) activity; INVOLVED IN: sulfate assimilation; LOCATED IN: chloroplast; EXPRESSED IN: 25 plant structures; EXPRESSED DURING: 13 growth stages; CONTAINS InterPro DOMAIN/s: Rossmann-like alpha/beta/alpha sandwich fold (InterPro:IPR014729), Pseudouridine synthase/archaeosine transglycosylase-like (InterPro:IPR015947), Sulphate adenylyltransferase (…	sulfate activation for sulfonation|sulfate reduction II (assimilatory)	GO:0000103|GO:0004781|GO:0009507|GO:0009570|GO:0005829|GO:0009970
Potri.001G252900.3	-0.992894	0.000194911	0.0158793	DEG
Potri.010G111000.2	2.00206	2.8e-05	0.00362249	DEG	PF00407,PF10604	---	---	---	---	AT1G70830.1	MLP28	MLP-like protein 28	AT1G70830.1	---	MLP-like protein 28 (MLP28); FUNCTIONS IN: molecular_function unknown; INVOLVED IN: response to biotic stimulus, defense response; LOCATED IN: cellular_component unknown; EXPRESSED IN: 22 plant structures; EXPRESSED DURING: 14 growth stages; CONTAINS InterPro DOMAIN/s: Bet v I allergen (InterPro:IPR000916); BEST Arabidopsis thaliana protein match is: MLP-like protein 34 (TAIR:AT1G70850.3); Has 82…	---	GO:0003674|GO:0005575|GO:0006952|GO:0009607
Potri.013G141020.1	-4.25336	3.43e-08	1.86e-05	DEG
Potri.013G080866.3	2.17404	0.000614276	0.0360394	DEG
Potri.003G162500.1	2.8423	3.11e-06	0.000528808	DEG	PF00847	---	---	---	---	AT5G13330.1	Rap2.6L	related to AP2 6l	AT5G13330.1	encodes a member of the ERF (ethylene response factor) subfamily B-4 of ERF/AP2 transcription factor family. The protein contains one AP2 domain. There are 7 members in this subfamily.	related to AP2 6l (Rap2.6L); FUNCTIONS IN: DNA binding, sequence-specific DNA binding transcription factor activity; INVOLVED IN: regulation of transcription, DNA-dependent; LOCATED IN: nucleus; EXPRESSED IN: 11 plant structures; EXPRESSED DURING: LP.04 four leaves visible, 4 anthesis, C globular stage, petal differentiation and expansion stage, E expanded cotyledon stage; CONTAINS InterPro DOMAI…	---	GO:0003677|GO:0003700|GO:0005634|GO:0006355|GO:0009414|GO:0009651|GO:0009723|GO:0009737|GO:0009751|GO:0009753|GO:0045893|GO:0071497|GO:0009407|GO:0010260|GO:0010583|GO:0046482
Potri.013G117000.1	-0.982068	0.000327472	0.0227007	DEG	PF00213	PTHR11910	KOG1662	3.6.3.14	K02113	AT4G09650.1	ATPD	ATP synthase delta-subunit gene	AT4G09650.1	Encodes the chloroplast ATPase delta-subunit.	ATP synthase delta-subunit gene (ATPD); FUNCTIONS IN: hydrogen ion transporting ATP synthase activity, rotational mechanism; INVOLVED IN: response to cold, defense response to bacterium, photosynthetic electron transport in photosystem I, photosynthetic electron transport in photosystem II, photosynthesis; LOCATED IN: in 7 components; EXPRESSED IN: 24 plant structures; EXPRESSED DURING: 14 growth…	---	GO:0015986|GO:0016020|GO:0046933|GO:0009579|GO:0009941|GO:0009772|GO:0009773|GO:0015979|GO:0009535|GO:0009507|GO:0010287|GO:0009409|GO:0010319|GO:0042742|GO:0009534|GO:0000165|GO:0002831|GO:0006098|GO:0006364|GO:0006612|GO:0009595|GO:0009697|GO:0009814|GO:0009862|GO:0009867|GO:0010027|GO:0010200|GO:0010207|GO:0010310|GO:0010363|GO:0015995|GO:0019252|GO:0019288|GO:0019684|GO:0019760|GO:0031348|GO:…
Potri.013G019800.3	1.55775	0.000693569	0.0388377	DEG	PF03552	---	---	---	---	AT2G21770.1	CESA09,CESA9	cellulose synthase A9	AT2G21770.1	cellulose synthase, related to CESA6.	cellulose synthase A9 (CESA9); FUNCTIONS IN: cellulose synthase activity, transferase activity, transferring glycosyl groups; INVOLVED IN: seed coat development, plant-type cell wall biogenesis; LOCATED IN: plasma membrane; EXPRESSED IN: 18 plant structures; EXPRESSED DURING: 8 growth stages; CONTAINS InterPro DOMAIN/s: Cellulose synthase (InterPro:IPR005150), Zinc finger, RING-type (InterPro:IPR…	cellulose biosynthesis	GO:0008270|GO:0016020|GO:0016757|GO:0016759|GO:0016760|GO:0030244|GO:0005886|GO:0010214|GO:0009832
Potri.002G014200.1	-1.65211	1.09e-06	0.000216975	DEG	---	---	---	---	---	---	---	---	---	---	---	---	---
Potri.008G101500.3	1.56136	2.15e-05	0.0028873	DEG	PF04853	---	---	---	---	AT3G06500.1	---	Plant neutral invertase family protein	AT3G06500.1	---	Plant neutral invertase family protein; FUNCTIONS IN: catalytic activity, beta-fructofuranosidase activity; INVOLVED IN: biological_process unknown; EXPRESSED IN: 23 plant structures; EXPRESSED DURING: 13 growth stages; CONTAINS InterPro DOMAIN/s: Plant neutral invertase (InterPro:IPR006937), Six-hairpin glycosidase-like (InterPro:IPR008928); BEST Arabidopsis thaliana protein match is: Plant neut…	---	GO:0003824|GO:0004564|GO:0007623|GO:0009693
Potri.002G109601.8	6.53071	1.78e-05	0.00250071	DEG
Potri.018G004100.1	1.21425	0.000616173	0.0360394	DEG	PF00378	PTHR11941	KOG1684	---	---	AT5G65940.1	CHY1	beta-hydroxyisobutyryl-CoA hydrolase 1	AT5G65940.1	hydrolyzes beta-hydroxyisobutyryl-CoA	beta-hydroxyisobutyryl-CoA hydrolase 1 (CHY1); CONTAINS InterPro DOMAIN/s: Crotonase, core (InterPro:IPR001753); BEST Arabidopsis thaliana protein match is: ATP-dependent caseinolytic (Clp) protease/crotonase family protein (TAIR:AT2G30660.1); Has 1807 Blast hits to 1807 proteins in 277 species: Archae - 0; Bacteria - 0; Metazoa - 736; Fungi - 347; Plants - 385; Viruses - 0; Other Eukaryotes - 33…	&beta;-alanine biosynthesis II|valine degradation I	GO:0003824|GO:0008152|GO:0003860|GO:0006574|GO:0006635|GO:0009733|GO:0009409
Potri.017G118400.1	8.57719	0.000222811	0.0172959	DEG	PF00069,PF07714	PTHR23258	KOG1187	---	---	AT5G38210.1	---	Protein kinase family protein	AT5G38210.1	---	Protein kinase family protein; FUNCTIONS IN: protein serine/threonine kinase activity, protein kinase activity, ATP binding; INVOLVED IN: protein amino acid phosphorylation; LOCATED IN: endomembrane system; EXPRESSED IN: 12 plant structures; EXPRESSED DURING: 9 growth stages; CONTAINS InterPro DOMAIN/s: Protein kinase, ATP binding site (InterPro:IPR017441), Protein kinase, catalytic domain (Inter…	---	GO:0004672|GO:0004674|GO:0005524|GO:0006468|GO:0016772|GO:0046777|GO:0009617|GO:0045087
Potri.001G287400.3	-1.53172	1.26e-07	4.56e-05	DEG	PF00056,PF02866	PTHR11540	KOG1494	1.1.1.37	K00026	AT2G22780.1	PMDH1	peroxisomal NAD-malate dehydrogenase 1	AT2G22780.1	encodes an peroxisomal NAD-malate dehydrogenase that is involved in fatty acid beta-oxidation through providing NAD to the process of converting fatty acyl CoA to acetyl CoA.	peroxisomal NAD-malate dehydrogenase 1 (PMDH1); FUNCTIONS IN: in 6 functions; INVOLVED IN: regulation of fatty acid beta-oxidation, regulation of photorespiration; LOCATED IN: chloroplast, peroxisome; EXPRESSED IN: 22 plant structures; EXPRESSED DURING: 14 growth stages; CONTAINS InterPro DOMAIN/s: Lactate/malate dehydrogenase, N-terminal (InterPro:IPR001236), Lactate/malate dehydrogenase, C-term…	gluconeogenesis I|aspartate degradation II|glyoxylate cycle|TCA cycle variation III (eukaryotic)|TCA cycle variation V (plant)	GO:0000166|GO:0003824|GO:0005975|GO:0006108|GO:0016491|GO:0016615|GO:0016616|GO:0030060|GO:0044262|GO:0055114|GO:0005777|GO:0031998|GO:0009507|GO:0080093|GO:0006635|GO:0007031|GO:0009062
Potri.001G189500.1	2.12261	8.93e-07	0.000182684	DEG	PF00005,PF01061,PF08370	PTHR19241	KOG0065	---	---	AT1G59870.1	ABCG36,ATABCG36,ATPDR8,PDR8,PEN3	ABC-2 and Plant PDR ABC-type transporter family protein	AT1G59870.1	ATP binding cassette transporter. Localized to the plasma membrane in uninfected cells. In infected leaves, the protein concentrated at infection sites. Contributes to nonhost resistance to inappropriate pathogens that enter by direct penetration in a salicylic acid?dependent manner. Required for mlo resistance. Has Cd transporter activity (Cd2+ extrusion pump) and contributes to heavy metal resi…	PENETRATION 3 (PEN3); FUNCTIONS IN: ATPase activity, coupled to transmembrane movement of substances, cadmium ion transmembrane transporter activity; INVOLVED IN: in 9 processes; LOCATED IN: mitochondrion, plasma membrane, chloroplast, membrane, chloroplast envelope; EXPRESSED IN: 29 plant structures; EXPRESSED DURING: 13 growth stages; CONTAINS InterPro DOMAIN/s: ATPase, AAA+ type, core (InterPr…	---	GO:0000166|GO:0005524|GO:0016020|GO:0016887|GO:0017111|GO:0042626|GO:0009941|GO:0005886|GO:0009507|GO:0005739|GO:0009627|GO:0009817|GO:0006855|GO:0031348|GO:0005774|GO:0015086|GO:0015691|GO:0042344|GO:0042742|GO:0052544|GO:0071366|GO:0009737|GO:0000165|GO:0002831|GO:0006612|GO:0006995|GO:0009595|GO:0009697|GO:0009862|GO:0009867|GO:0009963|GO:0010200|GO:0010310|GO:0010363|GO:0030003|GO:0031347|GO:…
Potri.006G180500.1	1.31897	0.001052	0.0497766	DEG	---	---	---	---	---	AT2G24100.1	AT2G24100.1	protein_coding	---	---	---	---	GO:0003674
Potri.016G099500.1	-1.10372	0.000247569	0.01867	DEG	---	---	---	---	---	---	---	---	---	---	---	---	---
Potri.010G074300.3	1.27781	0.000921401	0.0476442	DEG
Potri.012G055100.2	-1.50476	5.59e-05	0.00641327	DEG	PF01814,PF05495	PTHR21319	KOG1940	---	---	AT3G18290.1	BTS,EMB2454	zinc finger protein-related	AT3G18290.1	Encodes BRUTUS (BTS), a putative E3 ligase protein with metal ion binding and DNA binding domains, which negatively regulates the response to iron deficiency.	BRUTUS (BTS); FUNCTIONS IN: zinc ion binding; INVOLVED IN: cellular response to iron ion starvation, embryo development ending in seed dormancy; EXPRESSED IN: 23 plant structures; EXPRESSED DURING: 14 growth stages; CONTAINS InterPro DOMAIN/s: Zinc finger, CTCHY-type (InterPro:IPR017921), Zinc finger, CHY-type (InterPro:IPR008913), Zinc finger, RING-type (InterPro:IPR001841), Haemerythrin/HHE cat…	---	GO:0008270|GO:0009793|GO:0010106
Potri.013G128700.1	-0.989114	0.000956254	0.0484953	DEG	---	---	---	---	---	AT1G21500.1	AT1G21500.1	protein_coding	---	---	---	---	GO:0005943|GO:0009534
Potri.018G088700.1	2.97087	0.000481255	0.0298425	DEG	---	---	---	---	---	---	---	---	---	---	---	---	---
Potri.019G008500.1	1.46185	0.000472802	0.0293757	DEG	PF00657	PTHR22835:SF27	---	---	---	AT1G29670.1	---	GDSL-like Lipase/Acylhydrolase superfamily protein	AT1G29670.1	---	GDSL-like Lipase/Acylhydrolase superfamily protein; FUNCTIONS IN: hydrolase activity, acting on ester bonds, carboxylesterase activity; INVOLVED IN: lipid metabolic process; LOCATED IN: apoplast, cell wall, chloroplast; EXPRESSED IN: 23 plant structures; EXPRESSED DURING: 14 growth stages; CONTAINS InterPro DOMAIN/s: Lipase, GDSL (InterPro:IPR001087); BEST Arabidopsis thaliana protein match is: G…	---	GO:0004091|GO:0006629|GO:0016788|GO:0009507|GO:0005618|GO:0048046|GO:0009534|GO:0000038|GO:0042335|GO:0042631
Potri.019G126900.1	-6.36669	0.000960462	0.0484953	DEG	---	---	---	---	---	AT2G30320.1	---	Pseudouridine synthase family protein	AT2G30320.1	---	Pseudouridine synthase family protein; FUNCTIONS IN: pseudouridine synthase activity; INVOLVED IN: pseudouridine synthesis, RNA modification; EXPRESSED IN: 24 plant structures; EXPRESSED DURING: 14 growth stages; CONTAINS InterPro DOMAIN/s: Pseudouridine synthase, catalytic domain (InterPro:IPR020103), Pseudouridine synthase I, TruA, N-terminal (InterPro:IPR020094), Pseudouridine synthase I, TruA…	---	GO:0001522|GO:0003723|GO:0009451|GO:0009982
Potri.005G146400.2	1.3884	0.000294629	0.0213322	DEG	PF00651,PF03000	---	---	---	---	AT2G14820.1	NPY2	Phototropic-responsive NPH3 family protein	AT2G14820.1	A member of the NPY gene family (NPY1/AT4G31820, NPY2/AT2G14820, NPY3/AT5G67440, NPY4/AT2G23050, NPY5/AT4G37590). Involved in auxin-mediated organogenesis.	NAKED PINS IN YUC MUTANTS 2 (NPY2); FUNCTIONS IN: signal transducer activity; INVOLVED IN: response to light stimulus; LOCATED IN: cellular_component unknown; EXPRESSED IN: hypophysis, root meristem; CONTAINS InterPro DOMAIN/s: NPH3 (InterPro:IPR004249), BTB/POZ fold (InterPro:IPR011333); BEST Arabidopsis thaliana protein match is: Phototropic-responsive NPH3 family protein (TAIR:AT5G67440.1); Ha…	---	GO:0004871|GO:0009416|GO:0009958|GO:0071944
Potri.008G126100.1	1.28634	0.000405951	0.0261962	DEG	PF03034	PTHR12615	KOG2735	2.7.8.-	K08730	AT1G15110.1	---	phosphatidyl serine synthase family protein	AT1G15110.1	---	phosphatidyl serine synthase family protein; FUNCTIONS IN: CDP-diacylglycerol-serine O-phosphatidyltransferase activity; INVOLVED IN: phosphatidylserine biosynthetic process; LOCATED IN: cellular_component unknown; EXPRESSED IN: 17 plant structures; EXPRESSED DURING: 7 growth stages; CONTAINS InterPro DOMAIN/s: Phosphatidyl serine synthase (InterPro:IPR004277); Has 329 Blast hits to 325 proteins …	---	GO:0003882|GO:0006659|GO:0005634|GO:0005789
Potri.005G062020.1	-2.5118	0.000147484	0.0132118	DEG
Potri.001G459200.1	-2.05521	2.23e-05	0.00299612	DEG	PF01565,PF08031	---	---	---	---	AT1G26420.1	---	FAD-binding Berberine family protein	AT1G26420.1	---	FAD-binding Berberine family protein; FUNCTIONS IN: electron carrier activity, oxidoreductase activity, FAD binding, catalytic activity; LOCATED IN: endomembrane system; EXPRESSED IN: stem, stamen; EXPRESSED DURING: 4 anthesis; CONTAINS InterPro DOMAIN/s: FAD-binding, type 2 (InterPro:IPR016166), Berberine/berberine-like (InterPro:IPR012951), FAD linked oxidase, N-terminal (InterPro:IPR006094); B…	---	GO:0003824|GO:0008762|GO:0009055|GO:0016491|GO:0016614|GO:0050660|GO:0055114|GO:0002679|GO:0010200
Potri.001G426700.1	6.92743	4.79e-05	0.00570196	DEG	---	---	---	---	---	---	---	---	---	---	---	---	---
Potri.016G108650.1	-6.26272	8.94e-07	0.000182684	DEG
Potri.007G034700.1	-4.77305	0.000974029	0.0487212	DEG	---	---	---	---	---	---	---	---	---	---	---	---	---
Potri.011G095600.2	6.46972	6.58e-05	0.00722832	DEG
Potri.007G052400.10	-1.68507	2.47e-08	1.43e-05	DEG
Potri.009G135200.2	-1.18309	0.000276071	0.0202424	DEG
Potri.011G089700.5	1.0666	0.000109138	0.0106126	DEG	PF00657	PTHR22835:SF27	---	---	---	AT5G55050.1	---	GDSL-like Lipase/Acylhydrolase superfamily protein	AT5G55050.1	---	GDSL-like Lipase/Acylhydrolase superfamily protein; FUNCTIONS IN: hydrolase activity, acting on ester bonds, lipase activity, carboxylesterase activity; INVOLVED IN: lipid metabolic process; LOCATED IN: endomembrane system; EXPRESSED IN: 17 plant structures; EXPRESSED DURING: 10 growth stages; CONTAINS InterPro DOMAIN/s: Lipase, GDSL, active site (InterPro:IPR008265), Lipase, GDSL (InterPro:IPR00…	---	GO:0004091|GO:0006629|GO:0016298|GO:0016788|GO:0015824
Potri.011G029700.1	-3.13372	1.73e-09	2.4e-06	DEG	PF01657,PF00069,PF07714	PTHR23258	KOG1187	---	---	AT4G21410.1	CRK29	cysteine-rich RLK (RECEPTOR-like protein kinase) 29	AT4G21410.1	Encodes a cysteine-rich receptor-like protein kinase.	cysteine-rich RLK (RECEPTOR-like protein kinase) 29 (CRK29); FUNCTIONS IN: kinase activity; INVOLVED IN: response to abscisic acid stimulus; LOCATED IN: plasma membrane, vacuole; EXPRESSED IN: 21 plant structures; EXPRESSED DURING: 13 growth stages; CONTAINS InterPro DOMAIN/s: Protein kinase, ATP binding site (InterPro:IPR017441), Protein kinase, catalytic domain (InterPro:IPR000719), Protein of …	---	GO:0004672|GO:0004674|GO:0005524|GO:0006468|GO:0016301|GO:0016772|GO:0005773|GO:0009737|GO:0005886
Potri.001G146200.26	0.973541	0.000998342	0.0487212	DEG
Potri.017G151400.2	-1.1669	7.71e-05	0.00827173	DEG
Potri.008G030300.2	-1.38308	0.000131478	0.0121523	DEG
Potri.001G430100.1	1.66502	0.000135729	0.0125087	DEG	---	---	---	---	---	AT3G20340.1	AT3G20340.1	protein_coding	---	---	---	---	GO:0003674|GO:0005575|GO:0006979
Potri.012G140800.1	-1.03673	0.000119922	0.0114508	DEG	PF03766,PF03763	---	---	---	---	AT5G23750.2	---	Remorin family protein	AT5G23750.2	---	Remorin family protein; CONTAINS InterPro DOMAIN/s: Remorin, C-terminal (InterPro:IPR005516), Remorin, N-terminal (InterPro:IPR005518); BEST Arabidopsis thaliana protein match is: Remorin family protein (TAIR:AT3G48940.1); Has 35333 Blast hits to 34131 proteins in 2444 species: Archae - 798; Bacteria - 22429; Metazoa - 974; Fungi - 991; Plants - 531; Viruses - 0; Other Eukaryotes - 9610 (source: …	---	GO:0003677|GO:0005575|GO:0008150|GO:0042546
Potri.005G079600.1	-1.05591	0.00010646	0.0104321	DEG	PF00067	PTHR19383	KOG0156	---	---	AT1G64940.1	CYP89A6	cytochrome P450, family 87, subfamily A, polypeptide 6	AT1G64940.1	member of CYP89A	cytochrome P450, family 87, subfamily A, polypeptide 6 (CYP89A6); FUNCTIONS IN: electron carrier activity, monooxygenase activity, iron ion binding, oxygen binding, heme binding; INVOLVED IN: oxidation reduction; LOCATED IN: endomembrane system; CONTAINS InterPro DOMAIN/s: Cytochrome P450 (InterPro:IPR001128), Cytochrome P450, conserved site (InterPro:IPR017972), Cytochrome P450, E-class, group I…	luteolin biosynthesis|luteolin biosynthesis|flavonol biosynthesis|leucodelphinidin biosynthesis|leucopelargonidin and leucocyanidin biosynthesis	GO:0005506|GO:0009055|GO:0016705|GO:0019825|GO:0020037|GO:0055114
Potri.001G388300.1	2.50241	9.5e-05	0.00967007	DEG	PF00264,PF12142,PF12143	PTHR11511:SF4	---	---	---	---	---	---	---	---	---	esculetin biosynthesis	---
Potri.004G072900.1	-1.49691	1.9e-07	6.11e-05	DEG	PF11947	---	---	---	---	AT5G52780.1	---	Protein of unknown function (DUF3464)	AT5G52780.1	---	Protein of unknown function (DUF3464); FUNCTIONS IN: molecular_function unknown; INVOLVED IN: biological_process unknown; LOCATED IN: chloroplast thylakoid membrane, chloroplast; EXPRESSED IN: 20 plant structures; EXPRESSED DURING: 13 growth stages; CONTAINS InterPro DOMAIN/s: Protein of unknown function DUF3464 (InterPro:IPR021855); BEST Arabidopsis thaliana protein match is: Protein of unknown …	---	GO:0003674|GO:0008150|GO:0009535|GO:0009507|GO:0006098|GO:0010155|GO:0010207|GO:0046777
Potri.014G141500.3	-1.53016	1.61e-06	0.000305249	DEG	PF00011	PTHR11527	---	---	---	AT1G06460.1	ACD31.2,ACD32.1	alpha-crystallin domain 32.1	AT1G06460.1	ACD32.1 encodes an alpha-crystallin domain containing protein with homology to small heat shock proteins.	alpha-crystallin domain 32.1 (ACD32.1); INVOLVED IN: response to heat; LOCATED IN: peroxisome; EXPRESSED IN: 23 plant structures; EXPRESSED DURING: 15 growth stages; CONTAINS InterPro DOMAIN/s: Heat shock protein Hsp20 (InterPro:IPR002068), HSP20-like chaperone (InterPro:IPR008978); BEST Arabidopsis thaliana protein match is: heat shock protein 17.6A (TAIR:AT5G12030.1); Has 3590 Blast hits to 359…	---	GO:0009408|GO:0005777|GO:0009853|GO:0019252
Potri.010G078600.2	-1.26194	0.000107117	0.010467	DEG	PF06241	---	---	---	---	AT5G43745.1	---	Protein of unknown function (DUF1012)	AT5G43745.1	---	Protein of unknown function (DUF1012); LOCATED IN: chloroplast, chloroplast envelope; EXPRESSED IN: 23 plant structures; EXPRESSED DURING: 13 growth stages; CONTAINS InterPro DOMAIN/s: Protein of unknown function DUF1012 (InterPro:IPR010420); BEST Arabidopsis thaliana protein match is: Protein of unknown function (DUF1012) (TAIR:AT5G02940.1); Has 30201 Blast hits to 17322 proteins in 780 species:…	---	GO:0009941|GO:0009507
Potri.009G116800.3	1.50861	0.000130593	0.0121141	DEG
Potri.002G109601.3	6.59967	6.31e-06	0.00100286	DEG
Potri.018G049200.5	1.8893	0.000453511	0.0285151	DEG
Potri.001G169000.2	-2.88125	8.74e-10	1.42e-06	DEG
Potri.005G130000.1	-1.27837	0.000732013	0.0401047	DEG	PF04784	PTHR23054	---	---	---	AT5G66600.1	---	Protein of unknown function, DUF547	AT5G66600.1	---	Protein of unknown function, DUF547; CONTAINS InterPro DOMAIN/s: Protein of unknown function DUF547 (InterPro:IPR006869); BEST Arabidopsis thaliana protein match is: Protein of unknown function, DUF547 (TAIR:AT2G23700.1); Has 1807 Blast hits to 1807 proteins in 277 species: Archae - 0; Bacteria - 0; Metazoa - 736; Fungi - 347; Plants - 385; Viruses - 0; Other Eukaryotes - 339 (source: NCBI BLink).	---	GO:0003674|GO:0005575|GO:0008150
Potri.016G124700.1	2.36392	6.03e-09	5.41e-06	DEG	PF00210	PTHR11431	KOG2332	---	---	AT5G01600.1	ATFER1,FER1	ferretin 1	AT5G01600.1	Encodes a ferretin protein that is targeted to the chloroplast. Member of a Ferritin gene family. Gene expression is induced in response to iron overload and by nitric oxide. Expression of the gene is downregulated in the presence of paraquat, an inducer of photoxidative stress.	ferretin 1 (FER1); FUNCTIONS IN: ferric iron binding, iron ion binding; INVOLVED IN: in 12 processes; LOCATED IN: thylakoid, chloroplast thylakoid membrane, chloroplast stroma, chloroplast, membrane; EXPRESSED IN: 25 plant structures; EXPRESSED DURING: 15 growth stages; CONTAINS InterPro DOMAIN/s: Ferritin, N-terminal (InterPro:IPR001519), Ferritin-related (InterPro:IPR012347), Ferritin-like (Int…	---	GO:0006826|GO:0006879|GO:0008199|GO:0016491|GO:0046914|GO:0055114|GO:0005506|GO:0010039|GO:0042542|GO:0009409|GO:0009535|GO:0009579|GO:0009617|GO:0016020|GO:0009507|GO:0009570|GO:0000302|GO:0009908|GO:0015979|GO:0048366|GO:0055072|GO:0010043
Potri.018G056200.2	-0.918071	0.000540505	0.0327283	DEG	PF00903	PTHR10374	KOG2944	---	K08234	AT5G57040.1	---	Lactoylglutathione lyase / glyoxalase I family protein	AT5G57040.1	---	Lactoylglutathione lyase / glyoxalase I family protein; FUNCTIONS IN: catalytic activity; INVOLVED IN: metabolic process; LOCATED IN: chloroplast; EXPRESSED IN: 23 plant structures; EXPRESSED DURING: 15 growth stages; CONTAINS InterPro DOMAIN/s: Glyoxalase/bleomycin resistance protein/dioxygenase (InterPro:IPR004360); BEST Arabidopsis thaliana protein match is: Lactoylglutathione lyase / glyoxala…	---	GO:0003824|GO:0008152|GO:0009507
Potri.010G110100.4	-1.16002	0.000376787	0.0247661	DEG	---	---	---	---	---	AT2G01590.1	CRR3	chlororespiratory reduction 3	AT2G01590.1	Likely a subunit of the chloroplast NAD(P)H dehydrogenase complex, involved in PSI cyclic electron transport. Located in the membrane fraction of chloroplast. Mutant has impaired NAD(P)H dehydrogenase activity.	CHLORORESPIRATORY REDUCTION 3 (CRR3); FUNCTIONS IN: molecular_function unknown; INVOLVED IN: photosynthetic electron transport in photosystem I; LOCATED IN: chloroplast, NAD(P)H dehydrogenase complex (plastoquinone), membrane; EXPRESSED IN: 22 plant structures; EXPRESSED DURING: 15 growth stages; Has 17 Blast hits to 17 proteins in 8 species: Archae - 0; Bacteria - 0; Metazoa - 0; Fungi - 0; Plan…	---	GO:0003674|GO:0009507|GO:0009773|GO:0010598|GO:0016020
Potri.014G057200.1	-1.21182	7.19e-05	0.0078322	DEG	---	---	---	---	---	AT4G25170.1	---	Uncharacterised conserved protein (UCP012943)	AT4G25170.1	---	Uncharacterised conserved protein (UCP012943); CONTAINS InterPro DOMAIN/s: Uncharacterised conserved protein UCP012943 (InterPro:IPR016606); BEST Arabidopsis thaliana protein match is: Uncharacterised conserved protein (UCP012943) (TAIR:AT5G61490.1); Has 30201 Blast hits to 17322 proteins in 780 species: Archae - 12; Bacteria - 1396; Metazoa - 17338; Fungi - 3422; Plants - 5037; Viruses - 0; Othe…	---	GO:0003674|GO:0008150
Potri.003G076700.1	2.12794	1.35e-05	0.00198612	DEG	---	---	---	---	---	---	---	---	---	---	---	---	---
Potri.001G429600.3	2.17709	0.000823853	0.0439975	DEG
Potri.013G140200.1	-4.16821	1.06e-07	4.09e-05	DEG	PF00177	PTHR11205	---	---	---	ATCG00900.1	---	Ribosomal protein S7p/S5e family protein	ATCG00900.1	encodes a chloroplast ribosomal protein S7, a constituent of the small subunit of the ribosomal complex	RPS7.1; FUNCTIONS IN: structural constituent of ribosome; INVOLVED IN: translation; LOCATED IN: plastid small ribosomal subunit, chloroplast; CONTAINS InterPro DOMAIN/s: Ribosomal protein S7, bacterial-type (InterPro:IPR005717), Ribosomal protein S7, conserved site (InterPro:IPR020606), Ribosomal protein S7 (InterPro:IPR000235); BEST Arabidopsis thaliana protein match is: ribosomal protein S7 (TA…	---	GO:0000312|GO:0003723|GO:0003735|GO:0005622|GO:0005840|GO:0006412|GO:0015935|GO:0009507
Potri.002G207400.4	1.43009	0.000193681	0.0158793	DEG
Potri.003G096000.4	1.01265	0.00104018	0.0493894	DEG
Potri.001G098000.2	2.29389	3.11e-06	0.000528808	DEG	---	---	---	---	---	AT1G64080.1	AT1G64080.1	protein_coding	---	---	---	---	GO:0003674|GO:0008150|GO:0005886
Potri.015G087800.2	1.11088	0.0010154	0.0489415	DEG	PF00544	---	---	4.2.2.2	K01728	AT5G63180.1	---	Pectin lyase-like superfamily protein	AT5G63180.1	---	Pectin lyase-like superfamily protein; CONTAINS InterPro DOMAIN/s: Pectin lyase fold/virulence factor (InterPro:IPR011050), AmbAllergen (InterPro:IPR018082), Pectate lyase/Amb allergen (InterPro:IPR002022), Pectin lyase fold (InterPro:IPR012334), Parallel beta-helix repeat (InterPro:IPR006626); BEST Arabidopsis thaliana protein match is: Pectin lyase-like superfamily protein (TAIR:AT4G24780.2); H…	---	GO:0008150|GO:0016829|GO:0030570
Potri.018G052700.2	-2.29045	0.000284186	0.0206704	DEG
Potri.006G274600.1	-4.3951	0.000252458	0.0188817	DEG	PF07839	---	---	---	---	AT5G39380.1	---	Plant calmodulin-binding protein-related	AT5G39380.1	---	Plant calmodulin-binding protein-related; FUNCTIONS IN: molecular_function unknown; INVOLVED IN: biological_process unknown; LOCATED IN: plasma membrane; EXPRESSED IN: 7 plant structures; EXPRESSED DURING: L mature pollen stage, M germinated pollen stage, 4 anthesis, petal differentiation and expansion stage; CONTAINS InterPro DOMAIN/s: Calmodulin-binding protein, plant (InterPro:IPR012417); BEST…	---	GO:0003674|GO:0005516|GO:0008150|GO:0005774
Potri.004G024101.1	2.14326	0.000136593	0.0125701	DEG
Potri.004G032500.6	-1.66329	6.01e-09	5.41e-06	DEG
Potri.013G140700.1	-4.18068	9.4e-08	3.73e-05	DEG	PF00410	PTHR11758	---	---	---	ATCG00770.1	---	ribosomal protein S8	ATCG00770.1	chloroplast 30S ribosomal protein S8	ribosomal protein S8 (RPS8); FUNCTIONS IN: structural constituent of ribosome; INVOLVED IN: translation; LOCATED IN: plastid small ribosomal subunit, chloroplast, membrane; EXPRESSED IN: 22 plant structures; EXPRESSED DURING: 13 growth stages; CONTAINS InterPro DOMAIN/s: Ribosomal protein S8 (InterPro:IPR000630).	---	GO:0000312|GO:0003735|GO:0005622|GO:0005840|GO:0006412|GO:0016020|GO:0009507|GO:0009570|GO:0009941|GO:0006091|GO:0006354|GO:0015979
Potri.008G125700.1	-1.50508	7.12e-07	0.00016311	DEG	PF00097	PTHR22764	---	---	---	AT1G15100.1	RHA2A	RING-H2 finger A2A	AT1G15100.1	Encodes a putative RING-H2 finger protein RHA2a.	RING-H2 finger A2A (RHA2A); FUNCTIONS IN: ubiquitin-protein ligase activity, zinc ion binding; INVOLVED IN: response to salt stress, positive regulation of abscisic acid mediated signaling pathway, regulation of response to osmotic stress; LOCATED IN: endomembrane system; EXPRESSED IN: 21 plant structures; EXPRESSED DURING: 8 growth stages; CONTAINS InterPro DOMAIN/s: Zinc finger, RING-type (Inte…	---	GO:0008270|GO:0005515|GO:0004842|GO:0016567|GO:0009651|GO:0009789|GO:0047484
Potri.001G348900.18	-1.68857	2.31e-08	1.43e-05	DEG
Potri.013G142366.1	-4.26955	5.62e-08	2.68e-05	DEG
Potri.017G151850.1	-1.73499	0.000250175	0.0187773	DEG
Potri.006G154500.3	-3.47471	1.83e-05	0.00254243	DEG
Potri.017G118800.2	3.89312	0.000396932	0.0256926	DEG	PF07992	PTHR11938	KOG1800	1.18.1.2	K00528	AT4G32360.1	---	Pyridine nucleotide-disulphide oxidoreductase family protein	AT4G32360.1	---	Pyridine nucleotide-disulphide oxidoreductase family protein; FUNCTIONS IN: electron carrier activity, binding, catalytic activity; INVOLVED IN: metabolic process; LOCATED IN: plasma membrane; EXPRESSED IN: 22 plant structures; EXPRESSED DURING: 13 growth stages; CONTAINS InterPro DOMAIN/s: FAD-dependent pyridine nucleotide-disulphide oxidoreductase (InterPro:IPR013027), Adrenodoxin reductase (In…	photosynthesis light reactions	GO:0000166|GO:0009055|GO:0016491|GO:0055114|GO:0005886|GO:0042744
Potri.010G141400.1	1.95737	0.000216448	0.0168846	DEG	PF00933,PF01915	---	---	---	---	AT5G49360.1	ATBXL1,BXL1	beta-xylosidase 1	AT5G49360.1	Encodes a bifunctional {beta}-D-xylosidase/{alpha}-L-arabinofuranosidase required for pectic arabinan modification. Located in the extracellular matrix. Gene is expressed specifically in tissues undergoing secondary wall thickening. This is a member of glycosyl hydrolase family 3 and has six other closely related members.	beta-xylosidase 1 (BXL1); FUNCTIONS IN: alpha-N-arabinofuranosidase activity, hydrolase activity, hydrolyzing O-glycosyl compounds; INVOLVED IN: seed coat development; LOCATED IN: apoplast, plant-type cell wall; EXPRESSED IN: 25 plant structures; EXPRESSED DURING: 13 growth stages; CONTAINS InterPro DOMAIN/s: Glycoside hydrolase, family 3, N-terminal (InterPro:IPR001764), Glycoside hydrolase, fam…	coumarin biosynthesis (via 2-coumarate)	GO:0004553|GO:0005975|GO:0009505|GO:0048046|GO:0010214|GO:0046556
Potri.T115800.2	-2.68526	4.36e-05	0.00531927	DEG	PF09748	PTHR13345	---	---	---	AT1G26665.2	---	Mediator complex, subunit Med10	AT1G26665.2	---	Mediator complex, subunit Med10; FUNCTIONS IN: RNA polymerase II transcription mediator activity; INVOLVED IN: regulation of transcription from RNA polymerase II promoter; LOCATED IN: mediator complex; EXPRESSED IN: 24 plant structures; EXPRESSED DURING: 15 growth stages; CONTAINS InterPro DOMAIN/s: Mediator complex, subunit Med10 (InterPro:IPR019145); BEST Arabidopsis thaliana protein match is: …	---	GO:0001104|GO:0006357|GO:0016592
Potri.001G429500.1	2.16179	0.000630837	0.0364817	DEG	---	---	---	---	---	---	---	---	---	---	---	---	---
Potri.001G221700.1	1.84114	8.67e-05	0.009098	DEG	PF00314	---	---	---	---	AT1G75800.1	---	Pathogenesis-related thaumatin superfamily protein	AT1G75800.1	---	Pathogenesis-related thaumatin superfamily protein; FUNCTIONS IN: molecular_function unknown; INVOLVED IN: response to other organism; LOCATED IN: endomembrane system; EXPRESSED IN: 22 plant structures; EXPRESSED DURING: 13 growth stages; CONTAINS InterPro DOMAIN/s: Thaumatin, conserved site (InterPro:IPR017949), Thaumatin, pathogenesis-related (InterPro:IPR001938); BEST Arabidopsis thaliana prot…	---	GO:0003674|GO:0051707
Potri.011G083100.3	-1.40583	0.000191701	0.0158793	DEG	PF03634	---	---	---	---	AT4G18390.1	TCP2	TEOSINTE BRANCHED 1, cycloidea and PCF transcription factor 2	AT4G18390.1	---	TEOSINTE BRANCHED 1, cycloidea and PCF transcription factor 2 (TCP2); CONTAINS InterPro DOMAIN/s: Transcription factor, TCP (InterPro:IPR005333), CYC/TB1, R domain (InterPro:IPR017888), Transcription factor TCP subgroup (InterPro:IPR017887); BEST Arabidopsis thaliana protein match is: TEOSINTE BRANCHED 1, cycloidea, and PCF family 24 (TAIR:AT1G30210.2); Has 30201 Blast hits to 17322 proteins in 7…	---	GO:0003700|GO:0005575|GO:0006355|GO:0009965|GO:0030154|GO:0045962|GO:0048366|GO:0006417|GO:0009657|GO:0045893
Potri.002G249901.1	-1.86336	7.73e-07	0.000171449	DEG
Potri.010G155800.2	-1.03831	0.000349114	0.0235112	DEG	PF11721	PTHR23258	---	---	---	AT1G53430.1	---	Leucine-rich repeat transmembrane protein kinase	AT1G53430.1	---	Leucine-rich repeat transmembrane protein kinase; FUNCTIONS IN: kinase activity; INVOLVED IN: protein amino acid phosphorylation; LOCATED IN: plasma membrane; EXPRESSED IN: 23 plant structures; EXPRESSED DURING: 13 growth stages; CONTAINS InterPro DOMAIN/s: Serine/threonine-protein kinase domain (InterPro:IPR002290), Leucine-rich repeat (InterPro:IPR001611), Serine-threonine/tyrosine-protein kina…	---	GO:0004672|GO:0004674|GO:0004713|GO:0005524|GO:0006468|GO:0016301|GO:0016772|GO:0005886
Potri.012G083300.4	-2.25011	9.22e-09	7.32e-06	DEG
Potri.006G171200.1	-0.953926	0.000363309	0.024106	DEG	PF00201	PTHR11926	KOG1192	---	---	AT5G17050.1	UGT78D2	UDP-glucosyl transferase 78D2	AT5G17050.1	The At5g17050 encodes a anthocyanidin 3-O-glucosyltransferase which specifically glucosylates the 3-position of the flavonoid C-ring. Anthocyanidins such as cyanidin and pelargonidin as well as flavonols such as kaempferol and quercetin are accepted substrates.	UDP-glucosyl transferase 78D2 (UGT78D2); CONTAINS InterPro DOMAIN/s: UDP-glucuronosyl/UDP-glucosyltransferase (InterPro:IPR002213); BEST Arabidopsis thaliana protein match is: UDP-glucosyl transferase 78D3 (TAIR:AT5G17030.1); Has 1807 Blast hits to 1807 proteins in 277 species: Archae - 0; Bacteria - 0; Metazoa - 736; Fungi - 347; Plants - 385; Viruses - 0; Other Eukaryotes - 339 (source: NCBI BL…	anthocyanin biosynthesis (pelargonidin 3-O-glucoside, cyanidin 3-O-glucoside)|anthocyanin biosynthesis (pelargonidin 3-O-glucoside, cyanidin 3-O-glucoside)|anthocyanin biosynthesis (delphinidin 3-O-glucoside)	GO:0008152|GO:0008194|GO:0016757|GO:0016758|GO:0035251|GO:0080043|GO:0047213|GO:0080167|GO:0009718|GO:0009744|GO:0009813|GO:0010224
Potri.018G113300.1	-1.8185	0.000127574	0.011948	DEG	PF00083,PF07690	PTHR11600	KOG0254	---	---	AT4G02050.1	STP7	sugar transporter protein 7	AT4G02050.1	---	sugar transporter protein 7 (STP7); FUNCTIONS IN: carbohydrate transmembrane transporter activity, sugar:hydrogen symporter activity; INVOLVED IN: transport, transmembrane transport; LOCATED IN: plasma membrane, membrane; EXPRESSED IN: 22 plant structures; EXPRESSED DURING: 13 growth stages; CONTAINS InterPro DOMAIN/s: Sugar transporter, conserved site (InterPro:IPR005829), Major facilitator supe…	---	GO:0005215|GO:0005351|GO:0006810|GO:0015144|GO:0016020|GO:0016021|GO:0022857|GO:0022891|GO:0055085|GO:0005886
Potri.019G127300.1	-4.3496	1.87e-05	0.00258931	DEG	PF03195	---	---	---	---	AT2G40470.1	ASL11,LBD15	LOB domain-containing protein 15	AT2G40470.1	---	LOB domain-containing protein 15 (LBD15); CONTAINS InterPro DOMAIN/s: Lateral organ boundaries, LOB (InterPro:IPR004883); BEST Arabidopsis thaliana protein match is: LOB domain-containing protein 13 (TAIR:AT2G30340.1); Has 1010 Blast hits to 1005 proteins in 26 species: Archae - 0; Bacteria - 0; Metazoa - 2; Fungi - 2; Plants - 1006; Viruses - 0; Other Eukaryotes - 0 (source: NCBI BLink).	---	GO:0008150|GO:0005515|GO:0005634
Potri.013G081000.1	2.17404	0.000613858	0.0360394	DEG	PF00124	---	---	---	---	ATCG00270.1	---	photosystem II reaction center protein D	ATCG00270.1	PSII D2 protein	photosystem II reaction center protein D (PSBD); FUNCTIONS IN: electron transporter, transferring electrons within the noncyclic electron transport pathway of photosynthesis activity; INVOLVED IN: photosynthetic electron transport in photosystem II, photosynthesis, light harvesting in photosystem II; LOCATED IN: in 6 components; EXPRESSED IN: 24 plant structures; EXPRESSED DURING: 13 growth stage…	---	GO:0009523|GO:0009769|GO:0009772|GO:0015979|GO:0016020|GO:0019684|GO:0030076|GO:0045156|GO:0045157|GO:0009535|GO:0010287|GO:0009507|GO:0009579|GO:0009534|GO:0006091|GO:0006354|GO:0010207
Potri.001G079600.1	-1.83453	5.91e-11	1.5e-07	DEG	PF00847	---	---	---	---	AT5G07580.1	---	Integrase-type DNA-binding superfamily protein	AT5G07580.1	encodes a member of the ERF (ethylene response factor) subfamily B-3 of ERF/AP2 transcription factor family. The protein contains one AP2 domain. There are 18 members in this subfamily including ATERF-1, ATERF-2, AND ATERF-5.	Integrase-type DNA-binding superfamily protein; CONTAINS InterPro DOMAIN/s: DNA-binding, integrase-type (InterPro:IPR016177), Pathogenesis-related transcriptional factor/ERF, DNA-binding (InterPro:IPR001471); BEST Arabidopsis thaliana protein match is: Integrase-type DNA-binding superfamily protein (TAIR:AT5G61590.1); Has 5961 Blast hits to 5673 proteins in 249 species: Archae - 0; Bacteria - 0; …	---	GO:0003677|GO:0003700|GO:0005634|GO:0006355|GO:0009873
Potri.004G062132.1	-1.79309	1.81e-05	0.00252501	DEG
Potri.016G108400.8	-5.12029	7.83e-07	0.000171449	DEG
Potri.011G029300.1	-3.2306	4.23e-10	7.77e-07	DEG	PF01657,PF00069,PF07714	PTHR23258	KOG1187	---	---	AT4G21410.1	CRK29	cysteine-rich RLK (RECEPTOR-like protein kinase) 29	AT4G21410.1	Encodes a cysteine-rich receptor-like protein kinase.	cysteine-rich RLK (RECEPTOR-like protein kinase) 29 (CRK29); FUNCTIONS IN: kinase activity; INVOLVED IN: response to abscisic acid stimulus; LOCATED IN: plasma membrane, vacuole; EXPRESSED IN: 21 plant structures; EXPRESSED DURING: 13 growth stages; CONTAINS InterPro DOMAIN/s: Protein kinase, ATP binding site (InterPro:IPR017441), Protein kinase, catalytic domain (InterPro:IPR000719), Protein of …	---	GO:0004672|GO:0004674|GO:0005524|GO:0006468|GO:0016301|GO:0016772|GO:0005773|GO:0009737|GO:0005886
Potri.010G188000.1	2.73236	1.17e-07	4.38e-05	DEG	PF03171	PTHR10209	KOG0143	---	---	AT5G05600.1	---	2-oxoglutarate (2OG) and Fe(II)-dependent oxygenase superfamily protein	AT5G05600.1	---	2-oxoglutarate (2OG) and Fe(II)-dependent oxygenase superfamily protein; FUNCTIONS IN: oxidoreductase activity, iron ion binding; INVOLVED IN: response to salt stress, response to karrikin; EXPRESSED IN: 15 plant structures; EXPRESSED DURING: 9 growth stages; CONTAINS InterPro DOMAIN/s: Isopenicillin N synthase (InterPro:IPR002283), Oxoglutarate/iron-dependent oxygenase (InterPro:IPR005123); BEST…	anthocyanin biosynthesis (pelargonidin 3-O-glucoside, cyanidin 3-O-glucoside)	GO:0005506|GO:0016491|GO:0016706|GO:0055114|GO:0080167|GO:0009611|GO:0009620|GO:0009695|GO:0009753|GO:0009867
Potri.011G156600.1	1.46502	0.000621267	0.0360596	DEG	PF04852	---	---	---	---	AT1G07090.1	LSH6	Protein of unknown function (DUF640)	AT1G07090.1	---	LIGHT SENSITIVE HYPOCOTYLS 6 (LSH6); CONTAINS InterPro DOMAIN/s: Protein of unknown function DUF640 (InterPro:IPR006936); BEST Arabidopsis thaliana protein match is: Protein of unknown function (DUF640) (TAIR:AT5G58500.1); Has 311 Blast hits to 311 proteins in 18 species: Archae - 0; Bacteria - 0; Metazoa - 14; Fungi - 0; Plants - 297; Viruses - 0; Other Eukaryotes - 0 (source: NCBI BLink).	---	GO:0003674|GO:0005575|GO:0008150
Potri.017G152300.1	-1.24612	0.00078946	0.0426268	DEG	---	---	---	---	---	---	---	---	---	---	---	---	---
Potri.003G121500.1	-1.15327	0.00060809	0.0360394	DEG	PF00240,PF02179	---	KOG4361	---	---	AT5G52060.1	ATBAG1,BAG1	BCL-2-associated athanogene 1	AT5G52060.1	A member of Arabidopsis BAG (Bcl-2-associated athanogene) proteins, plant homologs of mammalian regulators of apoptosis. Plant BAG proteins are multi-functional and remarkably similar to their animal counterparts, as they regulate apoptotic-like processes ranging from pathogen attack, to abiotic stress, to plant development.	BCL-2-associated athanogene 1 (BAG1); INVOLVED IN: regulation of apoptosis, apoptosis; LOCATED IN: mitochondrion; EXPRESSED IN: 22 plant structures; EXPRESSED DURING: 13 growth stages; CONTAINS InterPro DOMAIN/s: Apoptosis regulator, Bcl-2 protein, BAG (InterPro:IPR003103), Ubiquitin supergroup (InterPro:IPR019955); BEST Arabidopsis thaliana protein match is: BCL-2-associated athanogene 3 (TAIR:A…	---	GO:0051087|GO:0005739|GO:0006833|GO:0009651|GO:0009750|GO:0030003|GO:0048767|GO:0070838
Potri.016G137600.1	1.76486	0.000810534	0.043469	DEG	PF00067	PTHR19383	KOG0156	---	---	AT3G26330.1	CYP71B37	cytochrome P450, family 71, subfamily B, polypeptide 37	AT3G26330.1	putative cytochrome P450	cytochrome P450, family 71, subfamily B, polypeptide 37 (CYP71B37); FUNCTIONS IN: electron carrier activity, monooxygenase activity, iron ion binding, oxygen binding, heme binding; INVOLVED IN: oxidation reduction; EXPRESSED IN: 11 plant structures; EXPRESSED DURING: 4 anthesis, F mature embryo stage, petal differentiation and expansion stage, E expanded cotyledon stage, D bilateral stage; CONTAI…	---	GO:0005506|GO:0009055|GO:0016705|GO:0019825|GO:0020037|GO:0055114
Potri.008G085500.1	1.49714	0.000194438	0.0158793	DEG	PF00651,PF03000	---	---	---	---	AT3G19850.1	---	Phototropic-responsive NPH3 family protein	AT3G19850.1	---	Phototropic-responsive NPH3 family protein; FUNCTIONS IN: signal transducer activity; INVOLVED IN: response to light stimulus; LOCATED IN: endomembrane system; EXPRESSED IN: 19 plant structures; EXPRESSED DURING: 13 growth stages; CONTAINS InterPro DOMAIN/s: NPH3 (InterPro:IPR004249), BTB/POZ (InterPro:IPR013069), BTB/POZ fold (InterPro:IPR011333), BTB/POZ-like (InterPro:IPR000210); BEST Arabidop…	---	GO:0004871|GO:0009416|GO:0009637|GO:0010155|GO:0046777
Potri.012G091500.1	1.59182	0.000182774	0.0154538	DEG	PF00544	---	---	4.2.2.2	K01728	AT4G24780.1	---	Pectin lyase-like superfamily protein	AT4G24780.1	---	Pectin lyase-like superfamily protein; FUNCTIONS IN: lyase activity, pectate lyase activity; INVOLVED IN: biological_process unknown; LOCATED IN: membrane; EXPRESSED IN: 23 plant structures; EXPRESSED DURING: 13 growth stages; CONTAINS InterPro DOMAIN/s: Pectin lyase fold/virulence factor (InterPro:IPR011050), AmbAllergen (InterPro:IPR018082), Pectate lyase/Amb allergen (InterPro:IPR002022), Pect…	---	GO:0008150|GO:0016829|GO:0030570|GO:0016020|GO:0006949
Potri.001G307800.1	2.34309	1.93e-06	0.000351888	DEG	PF00892	---	---	---	---	AT5G64700.1	---	nodulin MtN21 /EamA-like transporter family protein	AT5G64700.1	---	nodulin MtN21 /EamA-like transporter family protein; FUNCTIONS IN: molecular_function unknown; LOCATED IN: membrane; EXPRESSED IN: 10 plant structures; EXPRESSED DURING: 4 anthesis, C globular stage, petal differentiation and expansion stage; CONTAINS InterPro DOMAIN/s: Protein of unknown function DUF6, transmembrane (InterPro:IPR000620); BEST Arabidopsis thaliana protein match is: nodulin MtN21 …	---	GO:0003674|GO:0016020
Potri.001G250900.1	2.90755	9.42e-05	0.0096196	DEG	PF01255	PTHR10291	KOG1602	2.5.1.-	K11778	AT5G58770.1	---	Undecaprenyl pyrophosphate synthetase family protein	AT5G58770.1	---	Undecaprenyl pyrophosphate synthetase family protein; FUNCTIONS IN: dehydrodolichyl diphosphate synthase activity; INVOLVED IN: dolichol biosynthetic process; LOCATED IN: chloroplast; EXPRESSED IN: 15 plant structures; EXPRESSED DURING: 9 growth stages; CONTAINS InterPro DOMAIN/s: Di-trans-poly-cis-decaprenylcistransferase-like, conserved site (InterPro:IPR018520), Di-trans-poly-cis-decaprenylcis…	di-<i>trans</i>,poly-<i>cis</i>-undecaprenyl phosphate biosynthesis	GO:0016765|GO:0019408|GO:0045547|GO:0009507|GO:0006744
Potri.T115900.1	-2.70669	0.000117598	0.011267	DEG	PF02705	---	---	---	---	AT4G13420.1	ATHAK5,HAK5	high affinity K+ transporter 5	AT4G13420.1	Encodes a protein of the KUP/HAK/KT potassium channel class that is upregulated in the roots by K levels.	high affinity K+ transporter 5 (HAK5); FUNCTIONS IN: potassium ion transmembrane transporter activity, potassium:sodium symporter activity; INVOLVED IN: potassium ion transport; LOCATED IN: membrane; EXPRESSED IN: 15 plant structures; EXPRESSED DURING: 8 growth stages; CONTAINS InterPro DOMAIN/s: Potassium uptake protein, kup (InterPro:IPR018519), K+ potassium transporter (InterPro:IPR003855); BE…	---	GO:0006813|GO:0015079|GO:0016020|GO:0071805|GO:0009674
Potri.009G129500.1	-0.949567	0.000545882	0.0329477	DEG	PF00121	PTHR21139	KOG1643	5.3.1.1	K01803	AT2G21170.1	PDTPI,TIM	triosephosphate isomerase	AT2G21170.1	Encodes a plastidic triose phosphate isomerase. Mutants with reduced pdTPI levels have difficulty transitioning from heterotrophic to autotrophic growth. The related phenotypes, such as chlorosis in light-grown seedlings may result from an accumulation of dihydroxyacetone phosphate (DHAP) and methylglyoxal (MG) in these mutants. Both splice variants appear to be expressed, but the At2g21170.2 var…	triosephosphate isomerase (TIM); FUNCTIONS IN: triose-phosphate isomerase activity; INVOLVED IN: in 7 processes; LOCATED IN: in 6 components; EXPRESSED IN: 24 plant structures; EXPRESSED DURING: 15 growth stages; CONTAINS InterPro DOMAIN/s: Triosephosphate isomerase, active site (InterPro:IPR020861), Aldolase-type TIM barrel (InterPro:IPR013785), Triosephosphate isomerase (InterPro:IPR000652); BE…	Calvin-Benson-Bassham cycle|glycolysis I|glycolysis IV (plant cytosol)|glycolysis II	GO:0003824|GO:0004807|GO:0008152|GO:0009507|GO:0019253|GO:0009941|GO:0005739|GO:0009570|GO:0009579|GO:0048046|GO:0006642|GO:0009658|GO:0019563|GO:0032504|GO:0046166|GO:0080022|GO:0005829|GO:0006546|GO:0006569|GO:0006816|GO:0007030|GO:0009651|GO:0009684|GO:0019288|GO:0019344|GO:0032880
Potri.006G044800.1	-6.23512	1.45e-09	2.19e-06	DEG	---	---	---	---	---	AT5G04010.1	---	F-box family protein	AT5G04010.1	---	F-box family protein; CONTAINS InterPro DOMAIN/s: F-box domain, Skp2-like (InterPro:IPR022364); BEST Arabidopsis thaliana protein match is: unknown protein (TAIR:AT5G03920.1); Has 37 Blast hits to 37 proteins in 11 species: Archae - 0; Bacteria - 0; Metazoa - 0; Fungi - 0; Plants - 37; Viruses - 0; Other Eukaryotes - 0 (source: NCBI BLink).	---	GO:0003674|GO:0005575|GO:0008150
Potri.002G192200.1	-0.90036	0.000880093	0.0459952	DEG	PF01106	PTHR11178	KOG2358	---	---	AT4G01940.1	AtCNFU1,NFU1	NFU domain protein 1	AT4G01940.1	Encodes a protein containing the NFU domain that may be involved in iron-sulfur cluster assembly. Part of a five member gene family, more closely related to NFU2 and 3 than to NFU4 and 5. Targeted to the chloroplast.	NFU domain protein 1 (NFU1); CONTAINS InterPro DOMAIN/s: NIF system FeS cluster assembly, NifU, C-terminal (InterPro:IPR001075); BEST Arabidopsis thaliana protein match is: NIFU-like protein 2 (TAIR:AT5G49940.1); Has 4565 Blast hits to 4561 proteins in 1155 species: Archae - 11; Bacteria - 2225; Metazoa - 159; Fungi - 160; Plants - 186; Viruses - 3; Other Eukaryotes - 1821 (source: NCBI BLink).	---	GO:0005506|GO:0016226|GO:0051536|GO:0005198|GO:0009507|GO:0009658
Potri.005G178900.2	1.03152	0.000484878	0.0300085	DEG	PF01546,PF07687	PTHR11014	---	3.5.1.-	K14664	AT1G44350.1	ILL6	IAA-leucine resistant (ILR)-like gene 6	AT1G44350.1	encodes a protein similar to IAA amino acid conjugate hydrolase.	IAA-leucine resistant (ILR)-like gene 6 (ILL6); FUNCTIONS IN: metallopeptidase activity, IAA-amino acid conjugate hydrolase activity; INVOLVED IN: proteolysis, regulation of systemic acquired resistance, auxin metabolic process; LOCATED IN: endomembrane system; EXPRESSED IN: 22 plant structures; EXPRESSED DURING: 13 growth stages; CONTAINS InterPro DOMAIN/s: Peptidase M20 (InterPro:IPR002933), Pe…	---	GO:0006508|GO:0008152|GO:0008237|GO:0016787|GO:0009850|GO:0010178|GO:0010112|GO:0009611|GO:0009620|GO:0009694|GO:0009695|GO:0009753
Potri.010G145700.1	-0.939252	0.000888581	0.0463624	DEG	PF12617	---	---	---	---	---	---	---	---	---	---	---	---
Potri.008G050700.2	2.26432	6.26e-09	5.52e-06	DEG	PF00230	PTHR19139	KOG0223	---	K09873	AT4G01470.1	ATTIP1.3,GAMMA-TIP3,TIP1;3	tonoplast intrinsic protein 1;3	AT4G01470.1	Encodes AtTIP1;3, functions as water and urea channels in pollen.	tonoplast intrinsic protein 1;3 (TIP1;3); FUNCTIONS IN: water channel activity, urea transmembrane transporter activity; INVOLVED IN: transport, urea transport, water transport; LOCATED IN: integral to membrane, membrane; EXPRESSED IN: 10 plant structures; EXPRESSED DURING: L mature pollen stage, M germinated pollen stage, 4 anthesis, petal differentiation and expansion stage; CONTAINS InterPro D…	---	GO:0005215|GO:0006810|GO:0006833|GO:0015250|GO:0016020|GO:0016021|GO:0055085|GO:0015204|GO:0015840
Potri.002G169100.1	-0.975888	0.000211201	0.0165976	DEG	---	PTHR11177:SF3	---	---	---	AT4G01050.1	TROL	thylakoid rhodanese-like	AT4G01050.1	hydroxyproline-rich glycoprotein family protein, contains a rhodanese homology domain. Required for anchoring the FNR flavoenzyme to the thylakoid membranes and sustaining high efficiency photosynthetic linear electron flow.	thylakoid rhodanese-like (TROL); FUNCTIONS IN: protein binding; INVOLVED IN: defense response to bacterium, photosynthetic electron transport in photosystem II; LOCATED IN: chloroplast thylakoid membrane, chloroplast, chloroplast envelope; EXPRESSED IN: 23 plant structures; EXPRESSED DURING: 15 growth stages; CONTAINS InterPro DOMAIN/s: Rhodanese-like (InterPro:IPR001763); BEST Arabidopsis thalia…	---	GO:0009941|GO:0009535|GO:0009507|GO:0042742|GO:0005515|GO:0009772|GO:0009534|GO:0000096|GO:0000165|GO:0002831|GO:0006364|GO:0006546|GO:0006612|GO:0006636|GO:0006733|GO:0006766|GO:0008652|GO:0009072|GO:0009106|GO:0009108|GO:0009117|GO:0009409|GO:0009416|GO:0009595|GO:0009637|GO:0009657|GO:0009695|GO:0009697|GO:0009744|GO:0009749|GO:0009773|GO:0009814|GO:0009862|GO:0009867|GO:0009902|GO:0010027|GO:…
Potri.006G043700.1	-0.89617	0.000489328	0.0301957	DEG	PF00036	PTHR10891	KOG0027	---	K13448	AT3G10190.1	---	Calcium-binding EF-hand family protein	AT3G10190.1	---	Calcium-binding EF-hand family protein; FUNCTIONS IN: calcium ion binding; INVOLVED IN: biological_process unknown; LOCATED IN: plasma membrane; EXPRESSED IN: 18 plant structures; EXPRESSED DURING: 8 growth stages; CONTAINS InterPro DOMAIN/s: EF-Hand 1, calcium-binding site (InterPro:IPR018247), EF-HAND 2 (InterPro:IPR018249), EF-hand-like domain (InterPro:IPR011992), Calcium-binding EF-hand (Int…	---	GO:0005509|GO:0008150|GO:0005886
Potri.019G127801.2	-6.36669	0.000959336	0.0484953	DEG
Potri.004G162200.1	1.56228	0.000656271	0.0373451	DEG	PF00759	PTHR22298	---	3.2.1.4	K01179	AT4G39010.1	AtGH9B18,GH9B18	glycosyl hydrolase 9B18	AT4G39010.1	---	glycosyl hydrolase 9B18 (GH9B18); FUNCTIONS IN: hydrolase activity, hydrolyzing O-glycosyl compounds, catalytic activity; INVOLVED IN: carbohydrate metabolic process; LOCATED IN: endomembrane system; EXPRESSED IN: 16 plant structures; EXPRESSED DURING: 8 growth stages; CONTAINS InterPro DOMAIN/s: Six-hairpin glycosidase (InterPro:IPR012341), Glycoside hydrolase, family 9, active site (InterPro:IP…	---	GO:0003824|GO:0004553|GO:0005975
Potri.013G016900.3	-1.16013	5.69e-05	0.00647039	DEG	PF07786	---	KOG4683	---	---	AT5G27730.1	---	Protein of unknown function (DUF1624)	AT5G27730.1	---	Protein of unknown function (DUF1624); CONTAINS InterPro DOMAIN/s: Protein of unknown function DUF1624 (InterPro:IPR012429); BEST Arabidopsis thaliana protein match is: Protein of unknown function (DUF1624) (TAIR:AT5G47900.1); Has 30201 Blast hits to 17322 proteins in 780 species: Archae - 12; Bacteria - 1396; Metazoa - 17338; Fungi - 3422; Plants - 5037; Viruses - 0; Other Eukaryotes - 2996 (sou…	---	GO:0003674|GO:0005575|GO:0008150|GO:0016556
Potri.019G116800.1	-1.18091	9.61e-05	0.00973179	DEG	PF12609	---	---	---	---	AT4G10270.1	---	Wound-responsive family protein	AT4G10270.1	---	Wound-responsive family protein; CONTAINS InterPro DOMAIN/s: Protein of unknown function wound-induced (InterPro:IPR022251); BEST Arabidopsis thaliana protein match is: Wound-responsive family protein (TAIR:AT4G10265.1); Has 183 Blast hits to 182 proteins in 16 species: Archae - 0; Bacteria - 0; Metazoa - 0; Fungi - 0; Plants - 183; Viruses - 0; Other Eukaryotes - 0 (source: NCBI BLink).	---	GO:0003674|GO:0009611
Potri.002G102100.1	-1.38584	1.59e-05	0.00227464	DEG	PF01554	PTHR11206	KOG1347	---	---	AT5G65380.1	---	MATE efflux family protein	AT5G65380.1	---	MATE efflux family protein; FUNCTIONS IN: antiporter activity, drug transmembrane transporter activity, transporter activity; INVOLVED IN: drug transmembrane transport, ripening, transmembrane transport; LOCATED IN: membrane; EXPRESSED IN: 22 plant structures; EXPRESSED DURING: 13 growth stages; CONTAINS InterPro DOMAIN/s: Multi antimicrobial extrusion protein MatE (InterPro:IPR002528); BEST Arab…	---	GO:0005215|GO:0006855|GO:0009835|GO:0015238|GO:0015297|GO:0016020|GO:0055085
Potri.003G161300.1	2.47511	9.97e-07	0.000201647	DEG	PF03321	---	---	---	K14487	AT1G28130.1	GH3.17	Auxin-responsive GH3 family protein	AT1G28130.1	encodes an IAA-amido synthase that conjugates Asp and other amino acids to auxin in vitro. Lines carrying insertions in this gene are hypersensitive to auxin.	GH3.17; CONTAINS InterPro DOMAIN/s: GH3 auxin-responsive promoter (InterPro:IPR004993); BEST Arabidopsis thaliana protein match is: Auxin-responsive GH3 family protein (TAIR:AT5G54510.1); Has 1405 Blast hits to 1296 proteins in 239 species: Archae - 0; Bacteria - 491; Metazoa - 54; Fungi - 2; Plants - 672; Viruses - 0; Other Eukaryotes - 186 (source: NCBI BLink).	---	GO:0009733|GO:0005634|GO:0005737|GO:0010252|GO:0010279|GO:0016132
Potri.007G031800.3	-1.33687	1.64e-06	0.000307397	DEG	PF04193	---	---	---	---	AT4G36850.1	---	PQ-loop repeat family protein / transmembrane family protein	AT4G36850.1	---	PQ-loop repeat family protein / transmembrane family protein; CONTAINS InterPro DOMAIN/s: Cystinosin/ERS1p repeat (InterPro:IPR006603); BEST Arabidopsis thaliana protein match is: PQ-loop repeat family protein / transmembrane family protein (TAIR:AT2G41050.1); Has 883 Blast hits to 635 proteins in 156 species: Archae - 0; Bacteria - 0; Metazoa - 204; Fungi - 499; Plants - 92; Viruses - 0; Other E…	---	GO:0008150|GO:0016020
Potri.006G138500.2	1.46457	0.00101728	0.0489415	DEG	PF02362,PF06507,PF02309	---	---	---	K14486	AT5G20730.2	ARF7,BIP,IAA21,IAA23,IAA25,MSG1,NPH4,TIR5	Transcriptional factor B3 family protein / auxin-responsive factor AUX/IAA-related	AT5G20730.2	Encodes an auxin-regulated transcriptional activator. Activates expression of IAA1 and IAA9 in the presence of auxin. Mutants affect blue light and gravitropic and auxin mediated growth responses. Together with AUX19, it is involved in the response to ethylene. In the arf7 arf19 double mutant, several auxin-responsive genes (e.g. IAA5, LBD16, LBD29 and LBD33) are no longer upregulated by auxin.	NON-PHOTOTROPHIC HYPOCOTYL (NPH4); CONTAINS InterPro DOMAIN/s: Aux/IAA-ARF-dimerisation (InterPro:IPR011525), Transcriptional factor B3 (InterPro:IPR003340), AUX/IAA protein (InterPro:IPR003311), Auxin response factor (InterPro:IPR010525); BEST Arabidopsis thaliana protein match is: auxin response factor 19 (TAIR:AT1G19220.1); Has 127440 Blast hits to 56170 proteins in 2083 species: Archae - 44; …	---	GO:0003677|GO:0005634|GO:0006355|GO:0009725|GO:0046983|GO:0009638|GO:0009785|GO:0009733|GO:0040008|GO:0003700|GO:0005515|GO:0009630|GO:0045893|GO:0048366|GO:0048527|GO:0009723|GO:0010386|GO:0009741
Potri.009G019200.4	-1.32437	7.65e-05	0.00821706	DEG	PF02365	---	---	---	---	AT5G22380.1	anac090,NAC090	NAC domain containing protein 90	AT5G22380.1	---	NAC domain containing protein 90 (NAC090); FUNCTIONS IN: sequence-specific DNA binding transcription factor activity; INVOLVED IN: multicellular organismal development, regulation of transcription; LOCATED IN: cellular_component unknown; EXPRESSED IN: 7 plant structures; EXPRESSED DURING: 8 growth stages; CONTAINS InterPro DOMAIN/s: No apical meristem (NAM) protein (InterPro:IPR003441); BEST Arab…	---	GO:0003677|GO:0005575|GO:0006355|GO:0007275|GO:0003700
Potri.016G137400.2	2.03195	0.00103515	0.0493407	DEG	PF00067	PTHR19383	KOG0156	---	---	AT3G26330.1	CYP71B37	cytochrome P450, family 71, subfamily B, polypeptide 37	AT3G26330.1	putative cytochrome P450	cytochrome P450, family 71, subfamily B, polypeptide 37 (CYP71B37); FUNCTIONS IN: electron carrier activity, monooxygenase activity, iron ion binding, oxygen binding, heme binding; INVOLVED IN: oxidation reduction; EXPRESSED IN: 11 plant structures; EXPRESSED DURING: 4 anthesis, F mature embryo stage, petal differentiation and expansion stage, E expanded cotyledon stage, D bilateral stage; CONTAI…	---	GO:0005506|GO:0009055|GO:0016705|GO:0019825|GO:0020037|GO:0055114
Potri.012G070801.4	-1.02741	0.000729232	0.0400214	DEG
Potri.007G037700.1	2.09167	5.1e-05	0.00596233	DEG	PF05057,PF00561	PTHR10992	KOG1454	---	---	AT2G23620.1	ATMES1,MES1	methyl esterase 1	AT2G23620.1	Encodes a protein shown to have carboxylesterase activity, methyl salicylate esterase activity, methyl jasmonate esterase activity, and methyl IAA esterase activity in vitro. MES1 appears to be involved in MeSA hydrolysis in planta. Expression of MES1 can restore systemic acquired resistance in SAR-deficient tobacco plants. This protein does not act on MeGA4, or MEGA9 in vitro.	methyl esterase 1 (MES1); CONTAINS InterPro DOMAIN/s: Alpha/beta hydrolase fold-1 (InterPro:IPR000073); BEST Arabidopsis thaliana protein match is: acetone-cyanohydrin lyase (TAIR:AT2G23600.1); Has 1884 Blast hits to 1883 proteins in 431 species: Archae - 2; Bacteria - 1054; Metazoa - 5; Fungi - 43; Plants - 631; Viruses - 0; Other Eukaryotes - 149 (source: NCBI BLink).	---	GO:0005575|GO:0016788|GO:0080030|GO:0080031|GO:0080032|GO:0009627|GO:0009696|GO:0009817
Potri.001G062500.2	1.91718	0.000192743	0.0158793	DEG	PF06200,PF09425	---	---	---	K13464	AT5G13220.1	JAS1,JAZ10,TIFY9	jasmonate-zim-domain protein 10	AT5G13220.1	Plants overexpressing At5g13220.3, but not At5g13220.1 showed enhanced insensitivity to MeJa.	jasmonate-zim-domain protein 10 (JAZ10); FUNCTIONS IN: protein binding; INVOLVED IN: response to jasmonic acid stimulus, regulation of systemic acquired resistance, response to wounding; LOCATED IN: nucleus; EXPRESSED IN: 21 plant structures; EXPRESSED DURING: 11 growth stages; CONTAINS InterPro DOMAIN/s: Tify (InterPro:IPR010399), CCT domain-like (InterPro:IPR018467); BEST Arabidopsis thaliana p…	---	GO:0009753|GO:0005634|GO:0009611|GO:0009733|GO:0009751|GO:0042803|GO:2000022|GO:0005515|GO:0010112|GO:0007165|GO:0009414|GO:0009620|GO:0009695|GO:0009723|GO:0009738|GO:0009867|GO:0042538
Potri.017G151500.1	-1.63295	0.000147519	0.0132118	DEG	PF03169	---	---	---	---	AT3G27020.1	YSL6	YELLOW STRIPE like 6	AT3G27020.1	Arabidopsis thaliana metal-nicotianamine transporter YSL6	YELLOW STRIPE like 6 (YSL6); FUNCTIONS IN: oligopeptide transporter activity; INVOLVED IN: oligopeptide transport, transmembrane transport; LOCATED IN: plasma membrane; EXPRESSED IN: 25 plant structures; EXPRESSED DURING: 15 growth stages; CONTAINS InterPro DOMAIN/s: Oligopeptide transporter OPT superfamily (InterPro:IPR004813); BEST Arabidopsis thaliana protein match is: YELLOW STRIPE like 4 (TA…	---	GO:0006857|GO:0015198|GO:0055085|GO:0005774
Potri.015G142700.1	-1.70344	3.91e-09	4.28e-06	DEG	---	---	---	---	---	AT3G47640.1	PYE	basic helix-loop-helix (bHLH) DNA-binding superfamily protein	AT3G47640.1	Encodes POPEYE (PYE), a bHLH transcription factor regulating response to iron deficiency in Arabidopsis roots.	POPEYE (PYE); FUNCTIONS IN: DNA binding, sequence-specific DNA binding transcription factor activity; INVOLVED IN: cellular response to iron ion starvation, iron ion homeostasis, regulation of transcription; LOCATED IN: nucleus, chloroplast; EXPRESSED IN: 23 plant structures; EXPRESSED DURING: 13 growth stages; CONTAINS InterPro DOMAIN/s: Helix-loop-helix DNA-binding domain (InterPro:IPR001092), …	---	GO:0003677|GO:0003700|GO:0006355|GO:0010106|GO:0055072
Potri.003G112600.9	1.16147	0.000121628	0.0115271	DEG
Potri.002G157600.1	2.1381	0.000208668	0.0164905	DEG	PF00249	PTHR10641	---	---	K09422	AT3G61250.1	AtMYB17,MYB17	myb domain protein 17	AT3G61250.1	Member of the R2R3 factor gene family.	myb domain protein 17 (MYB17); CONTAINS InterPro DOMAIN/s: SANT, DNA-binding (InterPro:IPR001005), Homeodomain-like (InterPro:IPR009057), Myb, DNA-binding (InterPro:IPR014778), HTH transcriptional regulator, Myb-type, DNA-binding (InterPro:IPR017930), Homeodomain-related (InterPro:IPR012287), Myb transcription factor (InterPro:IPR015495); BEST Arabidopsis thaliana protein match is: myb domain pro…	---	GO:0003677|GO:0003700|GO:0009751|GO:0009753|GO:0009909|GO:0048443|GO:0006355
Potri.004G160800.3	-0.944782	0.000438207	0.0277731	DEG	---	---	---	---	---	AT2G21385.1	AT2G21385.1	protein_coding	---	---	---	---	GO:0003674|GO:0008150|GO:0009941|GO:0009507|GO:0009570|GO:0016117|GO:0019288
Potri.001G428700.1	4.46942	0.000303875	0.0216075	DEG	PF00931	PTHR23154	KOG4658	---	---	AT4G27190.1	---	NB-ARC domain-containing disease resistance protein	AT4G27190.1	---	NB-ARC domain-containing disease resistance protein; FUNCTIONS IN: nucleoside-triphosphatase activity, nucleotide binding, ATP binding; INVOLVED IN: apoptosis, defense response; LOCATED IN: cellular_component unknown; CONTAINS InterPro DOMAIN/s: ATPase, AAA+ type, core (InterPro:IPR003593), NB-ARC (InterPro:IPR002182), Disease resistance protein (InterPro:IPR000767); BEST Arabidopsis thaliana pro…	---	GO:0000166|GO:0005575|GO:0006952|GO:0017111|GO:0043531
Potri.016G108200.6	-6.04243	2.02e-07	6.11e-05	DEG
Potri.001G234900.6	-1.20423	9.33e-05	0.00956473	DEG
Potri.013G139500.1	-4.08825	2.68e-07	7.44e-05	DEG	---	---	---	---	---	---	---	---	---	---	---	---	---
Potri.002G239700.1	-1.19982	9.54e-06	0.00143976	DEG	PF02605	---	---	---	K02699	AT4G12800.1	PSAL	photosystem I subunit l	AT4G12800.1	Encodes subunit L of photosystem I reaction center.	photosystem I subunit l (PSAL); FUNCTIONS IN: molecular_function unknown; INVOLVED IN: photosynthesis, light reaction, photosynthesis; LOCATED IN: in 7 components; EXPRESSED IN: 24 plant structures; EXPRESSED DURING: 14 growth stages; CONTAINS InterPro DOMAIN/s: Photosystem I reaction centre, subunit XI PsaL (InterPro:IPR003757); Has 443 Blast hits to 443 proteins in 121 species: Archae - 0; Bact…	---	GO:0003674|GO:0009522|GO:0009538|GO:0015979|GO:0019684|GO:0009941|GO:0009535|GO:0009507|GO:0010287|GO:0016020|GO:0009579|GO:0009534|GO:0006364|GO:0009657|GO:0010207|GO:0030003|GO:0070838
Potri.017G152000.1	-1.73499	0.000250046	0.0187773	DEG	PF00056,PF01073,PF02866	PTHR11540	---	---	---	AT1G53240.1	mMDH1	Lactate/malate dehydrogenase family protein	AT1G53240.1	---	Lactate/malate dehydrogenase family protein; FUNCTIONS IN: malate dehydrogenase activity, copper ion binding; INVOLVED IN: response to cadmium ion, response to salt stress, response to cold, defense response to bacterium, peptidyl-cysteine S-nitrosylation; LOCATED IN: mitochondrion, cell wall, chloroplast; EXPRESSED IN: 26 plant structures; EXPRESSED DURING: 15 growth stages; CONTAINS InterPro DO…	gluconeogenesis I|aspartate degradation II|glyoxylate cycle|TCA cycle variation III (eukaryotic)|TCA cycle variation V (plant)	GO:0000166|GO:0003824|GO:0005975|GO:0006108|GO:0016491|GO:0016615|GO:0016616|GO:0030060|GO:0044262|GO:0055114|GO:0005739|GO:0009409|GO:0005618|GO:0046686|GO:0042742|GO:0009651|GO:0009507|GO:0005507|GO:0005829|GO:0005794|GO:0006094|GO:0006096|GO:0006833|GO:0006972|GO:0007030|GO:0009266
Potri.005G132600.1	11.7106	7.6e-05	0.00820566	DEG	---	---	---	---	---	---	---	---	---	---	---	---	---
Potri.001G227400.1	1.12638	0.00019383	0.0158793	DEG	PF00232	PTHR10353	KOG0626	---	---	AT2G44480.1	BGLU17	beta glucosidase 17	AT2G44480.1	---	beta glucosidase 17 (BGLU17); FUNCTIONS IN: cation binding, hydrolase activity, hydrolyzing O-glycosyl compounds, catalytic activity; INVOLVED IN: carbohydrate metabolic process; LOCATED IN: endomembrane system; EXPRESSED IN: stem, hypocotyl, sepal, male gametophyte, root; EXPRESSED DURING: 4 anthesis; CONTAINS InterPro DOMAIN/s: Glycoside hydrolase, family 1 (InterPro:IPR001360), Glycoside hydro…	coumarin biosynthesis (via 2-coumarate)	GO:0003824|GO:0004553|GO:0005975|GO:0043169
Potri.010G221900.11	-1.48253	1.53e-06	0.00029292	DEG
Potri.002G247600.1	-2.7761	0.000931637	0.0481295	DEG	---	---	---	---	---	---	---	---	---	---	---	---	---
Potri.005G096200.1	-5.60311	1.89e-08	1.38e-05	DEG	---	---	---	---	---	---	---	---	---	---	---	---	---
Potri.006G139400.2	1.90762	1.24e-07	4.54e-05	DEG	PF06200,PF09425	---	---	---	K13464	AT1G19180.1	JAZ1,TIFY10A	jasmonate-zim-domain protein 1	AT1G19180.1	JAZ1 is a nuclear-localized protein involved in jasmonate signaling. JAZ1 transcript levels rise in response to a jasmonate stimulus. JAZ1 can interact with the COI1 F-box subunit of an SCF E3 ubiquitin ligase in a yeast-two-hybrid assay only in the presence of jasmonate-isoleucine (JA-ILE) or coronatine. Application of jasmonate methyl ester to Arabidopsis roots reduces the levels of a JAZ1:GUS …	jasmonate-zim-domain protein 1 (JAZ1); CONTAINS InterPro DOMAIN/s: Tify (InterPro:IPR010399), CCT domain-like (InterPro:IPR018467); BEST Arabidopsis thaliana protein match is: TIFY domain/Divergent CCT motif family protein (TAIR:AT1G74950.1); Has 439 Blast hits to 432 proteins in 29 species: Archae - 0; Bacteria - 0; Metazoa - 0; Fungi - 0; Plants - 439; Viruses - 0; Other Eukaryotes - 0 (source:…	---	GO:0005515|GO:0005634|GO:0009555|GO:0009753|GO:0009867|GO:0009908|GO:0042742|GO:0000165|GO:0006612|GO:0007154|GO:0007165|GO:0009409|GO:0009414|GO:0009605|GO:0009611|GO:0009620|GO:0009695|GO:0009723|GO:0009733|GO:0009738|GO:0009862|GO:0009863|GO:0010200|GO:0010363|GO:0030968|GO:0031348|GO:0035556|GO:0042538|GO:0043069|GO:0050832
Potri.010G151200.2	-5.5612	6.83e-08	2.87e-05	DEG
Potri.004G034000.1	-0.959856	0.00022042	0.0171313	DEG	PF01221	PTHR11886	KOG3430	---	---	AT4G27360.1	---	Dynein light chain type 1 family protein	AT4G27360.1	---	Dynein light chain type 1 family protein; FUNCTIONS IN: microtubule motor activity; INVOLVED IN: microtubule-based process; LOCATED IN: microtubule associated complex; CONTAINS InterPro DOMAIN/s: Dynein light chain, type 1/2 (InterPro:IPR001372); BEST Arabidopsis thaliana protein match is: Dynein light chain type 1 family protein (TAIR:AT3G16120.1); Has 1221 Blast hits to 1219 proteins in 223 spe…	---	GO:0003777|GO:0005875|GO:0007017
Potri.003G135100.1	-1.10392	0.000223496	0.0173068	DEG	---	---	---	---	---	AT5G41650.1	---	Lactoylglutathione lyase / glyoxalase I family protein	AT5G41650.1	---	Lactoylglutathione lyase / glyoxalase I family protein; CONTAINS InterPro DOMAIN/s: Glyoxalase/bleomycin resistance protein/dioxygenase (InterPro:IPR004360); BEST Arabidopsis thaliana protein match is: Lactoylglutathione lyase / glyoxalase I family protein (TAIR:AT1G64185.1); Has 1807 Blast hits to 1807 proteins in 277 species: Archae - 0; Bacteria - 0; Metazoa - 736; Fungi - 347; Plants - 385; V…	---	GO:0003824|GO:0005575|GO:0008152
Potri.015G030100.1	2.55832	9.25e-05	0.00951672	DEG	PF07765	---	---	---	---	AT1G48405.1	---	Kinase interacting (KIP1-like) family protein	AT1G48405.1	---	Kinase interacting (KIP1-like) family protein; CONTAINS InterPro DOMAIN/s: KIP1-like (InterPro:IPR011684); BEST Arabidopsis thaliana protein match is: Kinase interacting (KIP1-like) family protein (TAIR:AT3G17680.1); Has 200 Blast hits to 198 proteins in 54 species: Archae - 0; Bacteria - 36; Metazoa - 14; Fungi - 10; Plants - 112; Viruses - 0; Other Eukaryotes - 28 (source: NCBI BLink).	---	GO:0003674|GO:0008150
Potri.006G134600.1	1.74994	0.000664271	0.0377617	DEG	PF04043,PF01095	---	---	---	---	AT2G26440.1	---	Plant invertase/pectin methylesterase inhibitor superfamily	AT2G26440.1	---	Plant invertase/pectin methylesterase inhibitor superfamily; FUNCTIONS IN: enzyme inhibitor activity, pectinesterase activity; INVOLVED IN: cell wall modification; LOCATED IN: endomembrane system, cell wall, plant-type cell wall; EXPRESSED IN: 20 plant structures; EXPRESSED DURING: 13 growth stages; CONTAINS InterPro DOMAIN/s: Pectinesterase, active site (InterPro:IPR018040), Pectin lyase fold/vi…	homogalacturonan degradation	GO:0004857|GO:0005618|GO:0009505|GO:0030599|GO:0042545
Potri.017G152200.2	-1.12707	8.17e-05	0.00867076	DEG
Potri.001G426300.1	6.92743	4.8e-05	0.00570196	DEG	---	---	---	---	---	---	---	---	---	---	---	---	---
Potri.010G156200.1	-0.964255	0.000619806	0.0360394	DEG	PF03188	PTHR23130	---	---	---	AT5G47530.1	---	Auxin-responsive family protein	AT5G47530.1	---	Auxin-responsive family protein; CONTAINS InterPro DOMAIN/s: Cytochrome b561, eukaryote (InterPro:IPR004877), Uncharacterised conserved protein UCP037471 (InterPro:IPR017214), Protein of unknown function DUF568, DOMON-like (InterPro:IPR007613), DOMON related (InterPro:IPR005018), Cytochrome b561/ferric reductase transmembrane (InterPro:IPR006593); BEST Arabidopsis thaliana protein match is: Auxin…	---	GO:0007275|GO:0016021|GO:0016020|GO:0010413|GO:0045492
Potri.016G107600.1	-6.26272	8.95e-07	0.000182684	DEG	---	---	---	---	---	---	---	---	---	---	---	---	---
Potri.003G057100.1	1.72422	0.000800314	0.0430299	DEG	PF02458	---	---	---	---	AT3G50280.1	---	HXXXD-type acyl-transferase family protein	AT3G50280.1	---	HXXXD-type acyl-transferase family protein; FUNCTIONS IN: transferase activity, transferring acyl groups other than amino-acyl groups, transferase activity; INVOLVED IN: biological_process unknown; LOCATED IN: cellular_component unknown; EXPRESSED IN: 20 plant structures; EXPRESSED DURING: 12 growth stages; CONTAINS InterPro DOMAIN/s: Transferase (InterPro:IPR003480); BEST Arabidopsis thaliana pr…	---	GO:0005575|GO:0016740|GO:0016747
Potri.002G180400.2	-1.14193	9.04e-05	0.00935573	DEG	---	---	---	---	---	AT2G46820.1	PSAP,PSI-P,PTAC8,TMP14	photosystem I P subunit	AT2G46820.1	Encodes the P subunit of Photosystem I. About 25% of the TMP14 pool appeared to be phosphorylated, and this ratio is not affected by light. Contains seven phosphorylation sites on threonine residue and chloroplast targeting signal. Located in the proximity of PSI-L, -H and -O subunits.	photosystem I P subunit (PSI-P); FUNCTIONS IN: DNA binding; INVOLVED IN: photosynthetic electron transport in photosystem I; LOCATED IN: in 7 components; EXPRESSED IN: 23 plant structures; EXPRESSED DURING: 14 growth stages; BEST Arabidopsis thaliana protein match is: unknown protein (TAIR:AT1G52220.1); Has 450 Blast hits to 450 proteins in 73 species: Archae - 0; Bacteria - 149; Metazoa - 0; Fun…	---	GO:0003677|GO:0009941|GO:0009535|GO:0009507|GO:0009773|GO:0030093|GO:0009295|GO:0009508|GO:0009579|GO:0009534|GO:0009737|GO:0006098|GO:0006364|GO:0009657|GO:0010027|GO:0010207|GO:0015979|GO:0019684|GO:0035304
Potri.019G125200.1	-6.36669	0.000963845	0.0484953	DEG	---	---	---	---	---	AT5G06920.1	FLA21	FASCICLIN-like arabinogalactan protein 21 precursor	AT5G06920.1	---	FASCICLIN-like arabinogalactan protein 21 precursor (FLA21); CONTAINS InterPro DOMAIN/s: FAS1 domain (InterPro:IPR000782); Has 1807 Blast hits to 1807 proteins in 277 species: Archae - 0; Bacteria - 0; Metazoa - 736; Fungi - 347; Plants - 385; Viruses - 0; Other Eukaryotes - 339 (source: NCBI BLink).	---	GO:0003674|GO:0006863
Potri.001G427100.1	5.02897	0.000198953	0.0159364	DEG	PF00931	PTHR11071:SF11	KOG4658	---	---	AT4G27190.1	---	NB-ARC domain-containing disease resistance protein	AT4G27190.1	---	NB-ARC domain-containing disease resistance protein; FUNCTIONS IN: nucleoside-triphosphatase activity, nucleotide binding, ATP binding; INVOLVED IN: apoptosis, defense response; LOCATED IN: cellular_component unknown; CONTAINS InterPro DOMAIN/s: ATPase, AAA+ type, core (InterPro:IPR003593), NB-ARC (InterPro:IPR002182), Disease resistance protein (InterPro:IPR000767); BEST Arabidopsis thaliana pro…	---	GO:0000166|GO:0005575|GO:0006952|GO:0017111|GO:0043531
Potri.012G123200.1	-1.17021	0.000714751	0.0396032	DEG	PF00931	PTHR23155	KOG4658	---	---	AT3G14470.1	---	NB-ARC domain-containing disease resistance protein	AT3G14470.1	---	NB-ARC domain-containing disease resistance protein; FUNCTIONS IN: protein binding; INVOLVED IN: apoptosis, defense response; LOCATED IN: endomembrane system; EXPRESSED IN: 23 plant structures; EXPRESSED DURING: 14 growth stages; CONTAINS InterPro DOMAIN/s: Leucine-rich repeat-containing protein (InterPro:IPR015766), NB-ARC (InterPro:IPR002182), Leucine-rich repeat (InterPro:IPR001611), Disease r…	---	GO:0006952|GO:0043531|GO:0005515|GO:0009627|GO:0009697
Potri.009G033900.5	-2.59971	5.42e-17	6.88e-13	DEG
Potri.001G350700.1	-2.39947	0.000331441	0.0228511	DEG	PF00884,PF04987	PTHR12250	KOG2124	---	---	AT3G01380.1	---	transferases;sulfuric ester hydrolases;catalytics;transferases	AT3G01380.1	---	transferases;sulfuric ester hydrolases;catalytics;transferases; FUNCTIONS IN: sulfuric ester hydrolase activity, transferase activity, catalytic activity; INVOLVED IN: GPI anchor biosynthetic process, metabolic process; LOCATED IN: endoplasmic reticulum; EXPRESSED IN: 24 plant structures; EXPRESSED DURING: 13 growth stages; CONTAINS InterPro DOMAIN/s: GPI ethanolamine phosphate transferase 1, C-t…	---	GO:0003824|GO:0005789|GO:0006506|GO:0008152|GO:0008484|GO:0016740|GO:0005783
Potri.004G018500.1	3.09528	0.00098336	0.0487212	DEG	PF00069,PF07714	PTHR23258	KOG1187	---	---	AT1G61860.1	---	Protein kinase superfamily protein	AT1G61860.1	---	Protein kinase superfamily protein; FUNCTIONS IN: protein serine/threonine kinase activity, protein kinase activity, kinase activity, ATP binding; INVOLVED IN: protein amino acid phosphorylation; LOCATED IN: cellular_component unknown; EXPRESSED IN: 12 plant structures; EXPRESSED DURING: L mature pollen stage, M germinated pollen stage, 4 anthesis, C globular stage, petal differentiation and expa…	---	GO:0004672|GO:0004674|GO:0004713|GO:0005524|GO:0006468|GO:0016301|GO:0016772
Potri.001G350100.4	-4.37098	2.42e-07	6.83e-05	DEG
Potri.001G385200.2	1.45374	0.000971471	0.048687	DEG	PF00560,PF11721,PF07714,PF00069	PTHR23258	KOG1187	---	---	AT3G14840.2	---	Leucine-rich repeat transmembrane protein kinase	AT3G14840.2	---	Leucine-rich repeat transmembrane protein kinase; FUNCTIONS IN: protein serine/threonine kinase activity, protein kinase activity, ATP binding; INVOLVED IN: protein amino acid phosphorylation; LOCATED IN: plasma membrane; EXPRESSED IN: 25 plant structures; EXPRESSED DURING: 14 growth stages; CONTAINS InterPro DOMAIN/s: Malectin/receptor-like protein kinase (InterPro:IPR021720), Protein kinase, ca…	---	GO:0004672|GO:0004674|GO:0005524|GO:0006468|GO:0016772|GO:0005886|GO:0009506
Potri.009G027500.1	-2.34825	5.17e-11	1.37e-07	DEG	PF06136	---	---	---	---	AT5G59790.1	---	Domain of unknown function (DUF966)	AT5G59790.1	---	CONTAINS InterPro DOMAIN/s: Protein of unknown function DUF966 (InterPro:IPR010369), Uncharacterised conserved protein UCP031043 (InterPro:IPR021182); BEST Arabidopsis thaliana protein match is: Domain of unknown function (DUF966) (TAIR:AT3G46110.1); Has 1807 Blast hits to 1807 proteins in 277 species: Archae - 0; Bacteria - 0; Metazoa - 736; Fungi - 347; Plants - 385; Viruses - 0; Other Eukaryot…	---	GO:0003674|GO:0005575|GO:0008150
Potri.011G155500.2	-1.07872	0.000377081	0.0247661	DEG	PF06026	PTHR11934	KOG3075	---	---	AT5G44520.1	---	NagB/RpiA/CoA transferase-like superfamily protein	AT5G44520.1	---	NagB/RpiA/CoA transferase-like superfamily protein; FUNCTIONS IN: ribose-5-phosphate isomerase activity; INVOLVED IN: glucose catabolic process to lactate and acetate, 5-phosphoribose 1-diphosphate biosynthetic process, reductive pentose-phosphate cycle, D-ribose catabolic process, pentose-phosphate shunt, non-oxidative branch; LOCATED IN: chloroplast; EXPRESSED IN: 24 plant structures; EXPRESSED…	---	GO:0004751|GO:0009052|GO:0009507|GO:0006098|GO:0016556
Potri.002G109601.9	6.53071	1.78e-05	0.00250071	DEG
Potri.010G078600.3	-1.26194	0.000107146	0.010467	DEG	PF06241	---	---	---	---	AT5G43745.1	---	Protein of unknown function (DUF1012)	AT5G43745.1	---	Protein of unknown function (DUF1012); LOCATED IN: chloroplast, chloroplast envelope; EXPRESSED IN: 23 plant structures; EXPRESSED DURING: 13 growth stages; CONTAINS InterPro DOMAIN/s: Protein of unknown function DUF1012 (InterPro:IPR010420); BEST Arabidopsis thaliana protein match is: Protein of unknown function (DUF1012) (TAIR:AT5G02940.1); Has 30201 Blast hits to 17322 proteins in 780 species:…	---	GO:0009941|GO:0009507
Potri.015G140600.1	-1.31951	3.61e-05	0.0045265	DEG	---	---	---	---	---	AT5G52190.1	---	Sugar isomerase (SIS) family protein	AT5G52190.1	---	Sugar isomerase (SIS) family protein; FUNCTIONS IN: sugar binding; INVOLVED IN: carbohydrate metabolic process; EXPRESSED IN: 17 plant structures; EXPRESSED DURING: 10 growth stages; CONTAINS InterPro DOMAIN/s: Sugar isomerase (SIS) (InterPro:IPR001347); Has 950 Blast hits to 950 proteins in 353 species: Archae - 153; Bacteria - 734; Metazoa - 0; Fungi - 2; Plants - 24; Viruses - 0; Other Eukaryo…	---	GO:0005975|GO:0030246
Potri.008G204200.2	1.18995	1.12e-05	0.00167655	DEG	PF01373	---	---	---	---	AT5G18670.1	BAM9,BMY3	beta-amylase 3	AT5G18670.1	putative beta-amylase BMY3 (BMY3)	beta-amylase 3 (BMY3); FUNCTIONS IN: cation binding, beta-amylase activity, catalytic activity; INVOLVED IN: cellulose biosynthetic process, carbohydrate metabolic process, polysaccharide catabolic process; EXPRESSED IN: 23 plant structures; EXPRESSED DURING: 13 growth stages; CONTAINS InterPro DOMAIN/s: Glycoside hydrolase, family 14 (InterPro:IPR001554), Glycoside hydrolase, catalytic core (Int…	starch degradation I	GO:0000272|GO:0003824|GO:0005975|GO:0016161|GO:0043169
Potri.014G024000.4	-1.05243	2.59e-05	0.0034001	DEG	---	PTHR13902:SF3	---	---	---	AT1G60060.1	---	Serine/threonine-protein kinase WNK (With No Lysine)-related	AT1G60060.1	---	Serine/threonine-protein kinase WNK (With No Lysine)-related; BEST Arabidopsis thaliana protein match is: Serine/threonine-protein kinase WNK (With No Lysine)-related (TAIR:AT5G53900.2); Has 3565 Blast hits to 2565 proteins in 80 species: Archae - 0; Bacteria - 3; Metazoa - 15; Fungi - 88; Plants - 227; Viruses - 0; Other Eukaryotes - 3232 (source: NCBI BLink).	---	GO:0003674|GO:0005575|GO:0008150
Potri.010G221100.4	-1.10568	6.35e-05	0.00707598	DEG	PF00504	PTHR21649	---	---	K08907	AT3G54890.1	LHCA1	photosystem I light harvesting complex gene 1	AT3G54890.1	Encodes a component of the light harvesting complex associated with photosystem I.	photosystem I light harvesting complex gene 1 (LHCA1); FUNCTIONS IN: chlorophyll binding; INVOLVED IN: response to blue light, response to red light, photosynthesis, light harvesting in photosystem I, response to far red light, photosynthesis; LOCATED IN: in 7 components; EXPRESSED IN: 29 plant structures; EXPRESSED DURING: 14 growth stages; CONTAINS InterPro DOMAIN/s: Chlorophyll A-B binding pro…	---	GO:0009765|GO:0015979|GO:0016020|GO:0016168|GO:0030076|GO:0009941|GO:0009535|GO:0009507|GO:0009768|GO:0010287|GO:0009579|GO:0009637|GO:0010114|GO:0010218|GO:0009534|GO:0006364|GO:0009644|GO:0009744|GO:0010155
Potri.017G152500.1	-0.94706	0.00050314	0.0308979	DEG	PF08263,PF00560,PF07714,PF00069	PTHR23258	KOG1187	---	---	AT3G47570.1	---	Leucine-rich repeat protein kinase family protein	AT3G47570.1	---	Leucine-rich repeat protein kinase family protein; FUNCTIONS IN: protein serine/threonine kinase activity, kinase activity, ATP binding; INVOLVED IN: transmembrane receptor protein tyrosine kinase signaling pathway, protein amino acid phosphorylation; LOCATED IN: plasma membrane; EXPRESSED IN: 13 plant structures; EXPRESSED DURING: 8 growth stages; CONTAINS InterPro DOMAIN/s: Protein kinase, ATP …	---	GO:0004672|GO:0004674|GO:0005524|GO:0006468|GO:0007169|GO:0016301|GO:0016772|GO:0005886
Potri.014G074200.2	-1.40323	1.53e-05	0.00220967	DEG	PF00319,PF01486	PTHR11945	KOG0014	---	---	AT2G45660.1	AGL20,ATSOC1,SOC1	AGAMOUS-like 20	AT2G45660.1	Controls flowering and is required for CO to promote flowering. It acts downstream of FT. Overexpression of (SOC1) AGL20 suppresses not only the late flowering of plants that have functional FRI and FLC alleles but also the delayed phase transitions during the vegetative stages of development. AGL20/SOC1 acts with AGL24 to promote flowering and inflorescence meristem identity.AGL20 upregulates ex…	AGAMOUS-like 20 (AGL20); FUNCTIONS IN: sequence-specific DNA binding transcription factor activity; INVOLVED IN: flower development, response to cold, positive regulation of flower development, maintenance of inflorescence meristem identity; LOCATED IN: nucleus; EXPRESSED IN: 22 plant structures; EXPRESSED DURING: 12 growth stages; CONTAINS InterPro DOMAIN/s: Transcription factor, MADS-box (Inter…	---	GO:0003677|GO:0003700|GO:0005634|GO:0006355|GO:0046983|GO:0009911|GO:0009908|GO:0005515|GO:0008134|GO:0009409|GO:0045893|GO:0000060|GO:0005737|GO:0009739|GO:0010077|GO:0010048|GO:0043481|GO:0048440|GO:0048481
Potri.005G146400.3	1.3884	0.000294404	0.0213322	DEG
Potri.001G346600.3	3.89913	0.000701564	0.0391557	DEG
Potri.001G427600.1	4.79976	0.000189017	0.0158549	DEG	PF00931	---	KOG4658	---	---	AT4G27190.1	---	NB-ARC domain-containing disease resistance protein	AT4G27190.1	---	NB-ARC domain-containing disease resistance protein; FUNCTIONS IN: nucleoside-triphosphatase activity, nucleotide binding, ATP binding; INVOLVED IN: apoptosis, defense response; LOCATED IN: cellular_component unknown; CONTAINS InterPro DOMAIN/s: ATPase, AAA+ type, core (InterPro:IPR003593), NB-ARC (InterPro:IPR002182), Disease resistance protein (InterPro:IPR000767); BEST Arabidopsis thaliana pro…	---	GO:0000166|GO:0005575|GO:0006952|GO:0017111|GO:0043531
Potri.017G152380.1	-1.22295	0.000454674	0.0285286	DEG
Potri.014G029700.6	-1.29733	4.38e-05	0.00532285	DEG
Potri.010G089400.1	-0.980618	0.000743761	0.0405037	DEG	PF02531	---	---	---	K02692	AT1G03130.1	PSAD-2	photosystem I subunit D-2	AT1G03130.1	Encodes a protein predicted by sequence similarity with spinach PsaD to be photosystem I reaction center subunit II (PsaD2)	photosystem I subunit D-2 (PSAD-2); FUNCTIONS IN: molecular_function unknown; INVOLVED IN: photosynthesis; LOCATED IN: in 6 components; EXPRESSED IN: 23 plant structures; EXPRESSED DURING: 14 growth stages; CONTAINS InterPro DOMAIN/s: Photosystem I protein PsaD (InterPro:IPR003685); BEST Arabidopsis thaliana protein match is: photosystem I subunit D-1 (TAIR:AT4G02770.1); Has 509 Blast hits to 509…	---	GO:0003674|GO:0009522|GO:0009538|GO:0015979|GO:0009579|GO:0009941|GO:0009535|GO:0009507|GO:0016020|GO:0009534|GO:0019684|GO:0030003|GO:0035304|GO:0070838
Potri.010G148200.12	0.978995	0.000245051	0.0185334	DEG
Potri.019G121900.1	-2.24944	0.000847791	0.0448257	DEG	PF00197	---	---	---	---	AT1G73325.1	---	Kunitz family trypsin and protease inhibitor protein	AT1G73325.1	---	Kunitz family trypsin and protease inhibitor protein; FUNCTIONS IN: endopeptidase inhibitor activity; INVOLVED IN: biological_process unknown; LOCATED IN: endomembrane system; CONTAINS InterPro DOMAIN/s: Proteinase inhibitor I3, Kunitz legume (InterPro:IPR002160), Kunitz inhibitor ST1-like (InterPro:IPR011065); BEST Arabidopsis thaliana protein match is: drought-repressed 4 (TAIR:AT1G73330.1); Ha…	---	GO:0004866
Potri.006G205500.1	-1.68617	2.21e-07	6.42e-05	DEG	PF04844	---	---	---	---	AT5G04820.1	ATOFP13,OFP13	ovate family protein 13	AT5G04820.1	---	ovate family protein 13 (OFP13); INVOLVED IN: biological_process unknown; LOCATED IN: endomembrane system; EXPRESSED IN: 23 plant structures; EXPRESSED DURING: 14 growth stages; CONTAINS InterPro DOMAIN/s: Protein of unknown function DUF623 (InterPro:IPR006458); BEST Arabidopsis thaliana protein match is: ovate family protein 15 (TAIR:AT2G36050.1); Has 1807 Blast hits to 1807 proteins in 277 spec…	---	GO:0045892
Potri.018G056200.3	-0.918071	0.000540678	0.0327283	DEG	PF00903	PTHR10374	KOG2944	---	K08234	AT5G57040.1	---	Lactoylglutathione lyase / glyoxalase I family protein	AT5G57040.1	---	Lactoylglutathione lyase / glyoxalase I family protein; FUNCTIONS IN: catalytic activity; INVOLVED IN: metabolic process; LOCATED IN: chloroplast; EXPRESSED IN: 23 plant structures; EXPRESSED DURING: 15 growth stages; CONTAINS InterPro DOMAIN/s: Glyoxalase/bleomycin resistance protein/dioxygenase (InterPro:IPR004360); BEST Arabidopsis thaliana protein match is: Lactoylglutathione lyase / glyoxala…	---	GO:0003824|GO:0008152|GO:0009507
Potri.016G124300.1	-2.05184	0.000199259	0.0159364	DEG	---	---	---	---	---	---	---	---	---	---	---	---	---
Potri.004G054600.1	-2.67748	6.32e-08	2.79e-05	DEG	PF01764	---	KOG4569	---	---	AT4G18550.1	---	alpha/beta-Hydrolases superfamily protein	AT4G18550.1	---	alpha/beta-Hydrolases superfamily protein; FUNCTIONS IN: triglyceride lipase activity; INVOLVED IN: lipid metabolic process; LOCATED IN: cellular_component unknown; EXPRESSED IN: 7 plant structures; EXPRESSED DURING: 4 anthesis, petal differentiation and expansion stage; CONTAINS InterPro DOMAIN/s: Lipase, class 3 (InterPro:IPR002921); BEST Arabidopsis thaliana protein match is: alpha/beta-Hydrol…	---	GO:0004806|GO:0005575|GO:0006629|GO:0005737|GO:0008970|GO:0010187|GO:0019915|GO:0046340|GO:0047372|GO:0052651
Potri.008G045300.3	0.940974	0.000793698	0.0427163	DEG	PF00847	---	---	---	K09284	AT2G28550.1	RAP2.7,TOE1	related to AP2.7	AT2G28550.1	---	related to AP2.7 (RAP2.7); CONTAINS InterPro DOMAIN/s: DNA-binding, integrase-type (InterPro:IPR016177), Pathogenesis-related transcriptional factor/ERF, DNA-binding (InterPro:IPR001471); BEST Arabidopsis thaliana protein match is: target of early activation tagged (EAT) 2 (TAIR:AT5G60120.1); Has 4895 Blast hits to 4529 proteins in 234 species: Archae - 0; Bacteria - 28; Metazoa - 0; Fungi - 0; P…	---	GO:0003677|GO:0003700|GO:0006355|GO:0005634|GO:0010228|GO:0009651|GO:0009737|GO:0009887
Potri.011G165000.1	-1.65935	1.39e-06	0.000269219	DEG	PF00274	PTHR11627	KOG1557	4.1.2.13	K01623	AT4G26530.1	---	Aldolase superfamily protein	AT4G26530.1	---	Aldolase superfamily protein; FUNCTIONS IN: fructose-bisphosphate aldolase activity; INVOLVED IN: glycolysis, metabolic process; LOCATED IN: chloroplast; EXPRESSED IN: 18 plant structures; EXPRESSED DURING: 11 growth stages; CONTAINS InterPro DOMAIN/s: Aldolase-type TIM barrel (InterPro:IPR013785), Fructose-bisphosphate aldolase, class-I (InterPro:IPR000741); BEST Arabidopsis thaliana protein mat…	Calvin-Benson-Bassham cycle|sucrose biosynthesis I|gluconeogenesis I|glycolysis I|glycolysis IV (plant cytosol)|glycolysis II	GO:0003824|GO:0004332|GO:0006096|GO:0009507|GO:0000023|GO:0006098|GO:0009718|GO:0019252
Potri.013G142601.1	-4.06126	2e-07	6.11e-05	DEG
Potri.003G040500.1	-1.11863	0.00017214	0.014854	DEG	---	PTHR22981	---	---	---	AT1G17650.1	GLYR2,GR2	glyoxylate reductase 2	AT1G17650.1	Glyoxylate reductase located in chloroplasts.	glyoxylate reductase 2 (GLYR2); FUNCTIONS IN: phosphogluconate dehydrogenase (decarboxylating) activity, glyoxylate reductase (NADP) activity; INVOLVED IN: oxidation reduction, pentose-phosphate shunt, metabolic process; LOCATED IN: chloroplast stroma, chloroplast; EXPRESSED IN: 22 plant structures; EXPRESSED DURING: 13 growth stages; CONTAINS InterPro DOMAIN/s: 6-phosphogluconate dehydrogenase, …	---	GO:0000166|GO:0004616|GO:0006098|GO:0016491|GO:0016616|GO:0050662|GO:0055114|GO:0009507|GO:0030267|GO:0009570
Potri.013G152400.1	-1.13927	0.000765873	0.0415298	DEG	PF00722,PF06955	---	---	2.4.1.207	K08235	AT4G03210.1	XTH9	xyloglucan endotransglucosylase/hydrolase 9	AT4G03210.1	encodes a member of xyloglucan endotransglucosylase/hydrolases (XTHs) that catalyze the cleavage and molecular grafting of xyloglucan chains function in loosening and rearrangement of the cell wall. Gene is expressed in shoot apex region, flower buds, flower stalks and internodes bearing flowers.	xyloglucan endotransglucosylase/hydrolase 9 (XTH9); FUNCTIONS IN: hydrolase activity, acting on glycosyl bonds, xyloglucan:xyloglucosyl transferase activity; INVOLVED IN: carbohydrate metabolic process, cellular glucan metabolic process; LOCATED IN: endomembrane system, apoplast, cell wall; EXPRESSED IN: 27 plant structures; EXPRESSED DURING: 13 growth stages; CONTAINS InterPro DOMAIN/s: Xylogluc…	---	GO:0004553|GO:0005618|GO:0005975|GO:0006073|GO:0016762|GO:0016798|GO:0048046|GO:0010075
Potri.019G122400.1	-2.24944	0.000847556	0.0448257	DEG	PF02733	---	---	---	---	AT3G17770.1	---	Dihydroxyacetone kinase	AT3G17770.1	---	Dihydroxyacetone kinase; FUNCTIONS IN: glycerone kinase activity, ATP binding; INVOLVED IN: glycerol metabolic process; LOCATED IN: cellular_component unknown; EXPRESSED IN: 24 plant structures; EXPRESSED DURING: 15 growth stages; CONTAINS InterPro DOMAIN/s: Dak phosphatase (InterPro:IPR004007), Dihydroxyacetone kinase (InterPro:IPR012734), Dak kinase (InterPro:IPR004006); BEST Arabidopsis thalia…	---	GO:0004371|GO:0005524|GO:0006071|GO:0009610|GO:0016036|GO:0019375|GO:0042631
Potri.016G108200.1	-6.04243	2.02e-07	6.11e-05	DEG	PF00646,PF08387	PTHR23056:SF3	---	---	---	AT5G56420.1	---	F-box/RNI-like/FBD-like domains-containing protein	AT5G56420.1	---	F-box/RNI-like/FBD-like domains-containing protein; CONTAINS InterPro DOMAIN/s: F-box domain, cyclin-like (InterPro:IPR001810), FBD (InterPro:IPR013596), F-box domain, Skp2-like (InterPro:IPR022364), FBD-like (InterPro:IPR006566), Leucine-rich repeat 2 (InterPro:IPR013101); BEST Arabidopsis thaliana protein match is: F-box/RNI-like/FBD-like domains-containing protein (TAIR:AT1G32375.1); Has 1807 …	---	GO:0003674|GO:0005575|GO:0008150
Potri.004G113200.1	1.19263	0.000357694	0.023808	DEG	PF10250	---	---	---	---	AT3G30300.1	---	O-fucosyltransferase family protein	AT3G30300.1	---	O-fucosyltransferase family protein; FUNCTIONS IN: molecular_function unknown; INVOLVED IN: biological_process unknown; LOCATED IN: endomembrane system; EXPRESSED IN: 22 plant structures; EXPRESSED DURING: 13 growth stages; CONTAINS InterPro DOMAIN/s: GDP-fucose protein O-fucosyltransferase (InterPro:IPR019378); BEST Arabidopsis thaliana protein match is: O-fucosyltransferase family protein (TAIR…	---	GO:0003674|GO:0008150|GO:0000394|GO:0009086
Potri.008G108201.4	-1.32238	7.33e-07	0.000165149	DEG
Potri.018G127000.2	-0.866762	0.00085476	0.0451169	DEG
Potri.001G227400.4	1.12638	0.000193777	0.0158793	DEG	PF00232	PTHR10353	KOG0626	---	---	AT2G44480.1	BGLU17	beta glucosidase 17	AT2G44480.1	---	beta glucosidase 17 (BGLU17); FUNCTIONS IN: cation binding, hydrolase activity, hydrolyzing O-glycosyl compounds, catalytic activity; INVOLVED IN: carbohydrate metabolic process; LOCATED IN: endomembrane system; EXPRESSED IN: stem, hypocotyl, sepal, male gametophyte, root; EXPRESSED DURING: 4 anthesis; CONTAINS InterPro DOMAIN/s: Glycoside hydrolase, family 1 (InterPro:IPR001360), Glycoside hydro…	coumarin biosynthesis (via 2-coumarate)	GO:0003824|GO:0004553|GO:0005975|GO:0043169
Potri.013G080500.2	1.17094	0.000369929	0.0244431	DEG	PF01048	PTHR21234	---	---	---	AT4G24340.1	---	Phosphorylase superfamily protein	AT4G24340.1	---	Phosphorylase superfamily protein; FUNCTIONS IN: catalytic activity; INVOLVED IN: nucleoside metabolic process; LOCATED IN: endomembrane system; CONTAINS InterPro DOMAIN/s: Nucleoside phosphorylase (InterPro:IPR000845), Nucleoside phosphorylase, family 1 (InterPro:IPR018017); BEST Arabidopsis thaliana protein match is: Phosphorylase superfamily protein (TAIR:AT4G24350.1); Has 30201 Blast hits to …	---	GO:0003824|GO:0009116
Potri.019G082100.1	4.49184	4.16e-06	0.000689713	DEG	PF02519	---	---	---	---	AT4G09530.1	---	SAUR-like auxin-responsive protein family	AT4G09530.1	---	SAUR-like auxin-responsive protein family ; CONTAINS InterPro DOMAIN/s: Auxin responsive SAUR protein (InterPro:IPR003676); BEST Arabidopsis thaliana protein match is: SAUR-like auxin-responsive protein family (TAIR:AT3G20220.1); Has 1135 Blast hits to 1124 proteins in 26 species: Archae - 0; Bacteria - 0; Metazoa - 0; Fungi - 0; Plants - 1134; Viruses - 0; Other Eukaryotes - 1 (source: NCBI BLin…	---	GO:0003674|GO:0005575|GO:0009733
Potri.010G155600.2	-0.899793	0.000996066	0.0487212	DEG
Potri.007G143200.2	-6.05641	0.000299455	0.0213649	DEG
Potri.017G031600.1	4.55731	0.000606453	0.0360394	DEG	PF02365	---	---	---	---	AT3G10480.3	ANAC050,NAC050	NAC domain containing protein 50	AT3G10480.3	---	NAC domain containing protein 50 (NAC050); FUNCTIONS IN: sequence-specific DNA binding transcription factor activity; INVOLVED IN: multicellular organismal development, regulation of transcription; CONTAINS InterPro DOMAIN/s: No apical meristem (NAM) protein (InterPro:IPR003441); BEST Arabidopsis thaliana protein match is: NAC domain containing protein 52 (TAIR:AT3G10490.2); Has 2988 Blast hits t…	---	GO:0003677|GO:0006355|GO:0007275|GO:0003700
Potri.005G197800.5	1.26684	0.000858915	0.0452263	DEG
Potri.013G140000.1	-4.16821	1.06e-07	4.09e-05	DEG	---	---	---	---	---	---	---	---	---	---	---	---	---
Potri.005G182800.1	1.15171	0.00010169	0.0101687	DEG	PF00582,PF00069,PF07714	PTHR23258	KOG1187	---	---	AT1G77280.1	---	Protein kinase protein with adenine nucleotide alpha hydrolases-like domain	AT1G77280.1	---	Protein kinase protein with adenine nucleotide alpha hydrolases-like domain; FUNCTIONS IN: protein serine/threonine kinase activity, protein kinase activity, kinase activity, ATP binding; INVOLVED IN: protein amino acid phosphorylation, response to stress; LOCATED IN: cellular_component unknown; EXPRESSED IN: 16 plant structures; EXPRESSED DURING: 6 growth stages; CONTAINS InterPro DOMAIN/s: UspA…	---	GO:0004672|GO:0004674|GO:0004713|GO:0005524|GO:0005575|GO:0006468|GO:0006950|GO:0016301|GO:0016772|GO:0002238
Potri.001G241300.1	-1.13171	0.00012982	0.0121047	DEG	PF01694	PTHR22936	KOG2289	---	---	AT2G29050.1	ATRBL1,RBL1	RHOMBOID-like 1	AT2G29050.1	---	RHOMBOID-like 1 (RBL1); FUNCTIONS IN: serine-type endopeptidase activity; LOCATED IN: Golgi apparatus; EXPRESSED IN: 20 plant structures; EXPRESSED DURING: 11 growth stages; CONTAINS InterPro DOMAIN/s: Peptidase S54, rhomboid (InterPro:IPR002610); BEST Arabidopsis thaliana protein match is: RHOMBOID-like protein 4 (TAIR:AT3G53780.2); Has 35333 Blast hits to 34131 proteins in 2444 species: Archae …	---	GO:0004252|GO:0006508|GO:0016021|GO:0005794
Potri.017G118201.1	10.5894	0.000137362	0.0126044	DEG
Potri.T062101.1	4.615	0.000226567	0.0174856	DEG
Potri.004G138400.9	-1.06426	0.00103626	0.0493407	DEG
Potri.006G035500.1	1.00754	0.000820853	0.0439111	DEG	PF08711	PTHR11477	---	---	---	AT5G05140.1	---	Transcription elongation factor (TFIIS) family protein	AT5G05140.1	---	Transcription elongation factor (TFIIS) family protein; FUNCTIONS IN: transcription regulator activity, DNA binding; INVOLVED IN: transcription; LOCATED IN: nucleus; EXPRESSED IN: 24 plant structures; EXPRESSED DURING: 15 growth stages; CONTAINS InterPro DOMAIN/s: Transcription factor IIS, N-terminal (InterPro:IPR017923), Transcription elongation factor, TFIIS/elongin A/CRSP70, N-terminal (InterP…	---	GO:0003677|GO:0005634|GO:0006351|GO:0006355|GO:0016021|GO:0009611|GO:0009620|GO:0009695|GO:0009753|GO:0010200
Potri.019G030900.1	-1.07397	0.000161568	0.0142095	DEG	PF00230	PTHR19139	KOG0223	---	K09875	AT3G04090.1	SIP1;1,SIP1A	small and basic intrinsic protein 1A	AT3G04090.1	Belongs to a family of plant aquaporins. Similar to yeast and radish aquaporins. Located on ER.	small and basic intrinsic protein 1A (SIP1A); FUNCTIONS IN: water channel activity; INVOLVED IN: transport; LOCATED IN: endoplasmic reticulum, membrane; EXPRESSED IN: 29 plant structures; EXPRESSED DURING: 15 growth stages; CONTAINS InterPro DOMAIN/s: Major intrinsic protein (InterPro:IPR000425); BEST Arabidopsis thaliana protein match is: Aquaporin-like superfamily protein (TAIR:AT5G18290.2); Ha…	---	GO:0005215|GO:0006810|GO:0016020|GO:0005783|GO:0015250|GO:0046685
Potri.001G428300.1	4.78379	0.00019633	0.0158793	DEG	---	---	---	---	---	---	---	---	---	---	---	---	---
Potri.013G140800.1	-4.18241	9.16e-08	3.66e-05	DEG	---	---	---	2.7.7.6	K03040	ATCG00740.1	---	RNA polymerase subunit alpha	ATCG00740.1	RNA polymerase alpha subunit	RNA polymerase subunit alpha (RPOA); FUNCTIONS IN: DNA-directed RNA polymerase activity; INVOLVED IN: RNA elongation; LOCATED IN: chloroplast, nucleoid; EXPRESSED IN: 23 plant structures; EXPRESSED DURING: 13 growth stages; CONTAINS InterPro DOMAIN/s: DNA-directed RNA polymerase, insert domain (InterPro:IPR011262), DNA-directed RNA polymerase, alpha subunit (InterPro:IPR011773), RNA polymerase, a…	---	GO:0003677|GO:0003899|GO:0006351|GO:0006354|GO:0046983|GO:0009507|GO:0009295|GO:0009534|GO:0009570|GO:0006091|GO:0015979
Potri.013G138700.1	-4.17141	9.59e-08	3.78e-05	DEG	---	---	---	---	---	ATCG01280.1	---	Chloroplast Ycf2;ATPase, AAA type, core	ATCG01280.1	hypothetical protein	YCF2.2; FUNCTIONS IN: nucleoside-triphosphatase activity, nucleotide binding, ATP binding; INVOLVED IN: biological_process unknown; LOCATED IN: chloroplast; CONTAINS InterPro DOMAIN/s: ATPase, AAA+ type, core (InterPro:IPR003593), ATPase, AAA-type, core (InterPro:IPR003959), Chloroplast Ycf2 (InterPro:IPR008543); BEST Arabidopsis thaliana protein match is: Chloroplast Ycf2;ATPase, AAA type, core …	---	GO:0000166|GO:0005524|GO:0009507|GO:0017111
Potri.013G080600.1	2.17404	0.000614858	0.0360394	DEG	PF03009	PTHR22958	---	---	---	AT5G41080.1	---	PLC-like phosphodiesterases superfamily protein	AT5G41080.1	---	PLC-like phosphodiesterases superfamily protein; FUNCTIONS IN: phosphoric diester hydrolase activity, glycerophosphodiester phosphodiesterase activity; INVOLVED IN: glycerol metabolic process, lipid metabolic process; EXPRESSED IN: 23 plant structures; EXPRESSED DURING: 14 growth stages; CONTAINS InterPro DOMAIN/s: PLC-like phosphodiesterase, TIM beta/alpha-barrel domain (InterPro:IPR017946), Gly…	---	GO:0006071|GO:0006629|GO:0008081|GO:0008889|GO:0006817|GO:0016036
Potri.010G187300.1	-3.74552	2.38e-05	0.00316752	DEG	PF03005	---	---	---	---	AT3G55990.1	ESK1,TBL29	Plant protein of unknown function (DUF828)	AT3G55990.1	Encodes ESK1 (Eskimo1). A member of a large gene family of DUF231 domain proteins whose members encode a total of 45 proteins of unknown function. ESK1 functions as a negative regulator of cold acclimation. Mutations in the ESK1 gene provides strong freezing tolerance. A member of the TBL (TRICHOME BIREFRINGENCE-LIKE) gene family containing a plant-specific DUF231 (domain of unknown function) dom…	ESKIMO 1 (ESK1); FUNCTIONS IN: molecular_function unknown; INVOLVED IN: response to freezing, positive regulation of transcription, response to cold; LOCATED IN: cellular_component unknown; EXPRESSED IN: stem, fruit, root, flower, leaf; CONTAINS InterPro DOMAIN/s: Protein of unknown function DUF231, plant (InterPro:IPR004253); BEST Arabidopsis thaliana protein match is: TRICHOME BIREFRINGENCE-LIK…	---	GO:0003674|GO:0005575|GO:0009414|GO:0009651|GO:0050826|GO:0009409|GO:0045893
Potri.019G125700.1	-6.36669	0.00096234	0.0484953	DEG	---	---	---	---	---	---	---	---	---	---	---	---	---
Potri.013G141400.1	-4.25529	6.28e-08	2.79e-05	DEG	---	PTHR11995	---	---	---	ATCG00430.1	---	photosystem II reaction center protein G	ATCG00430.1	Encodes a protein which was originally thought to be part of photosystem II but its wheat homolog was later shown to encode for subunit K of NADH dehydrogenase.	photosystem II reaction center protein G (PSBG); FUNCTIONS IN: 4 iron, 4 sulfur cluster binding, quinone binding, NADH dehydrogenase (ubiquinone) activity, oxidoreductase activity, acting on NADH or NADPH; INVOLVED IN: oxidation reduction; LOCATED IN: chloroplast, respiratory chain complex I; EXPRESSED IN: 22 plant structures; EXPRESSED DURING: 13 growth stages; CONTAINS InterPro DOMAIN/s: NADH:u…	---	GO:0008137|GO:0016651|GO:0030095|GO:0045271|GO:0048038|GO:0051539|GO:0055114|GO:0009507|GO:0006091|GO:0006354|GO:0015979|GO:0019684|GO:0045333
Potri.006G074600.1	-1.40757	0.000721112	0.0398167	DEG	PF00010	PTHR11514	---	---	---	AT5G57150.1	---	basic helix-loop-helix (bHLH) DNA-binding superfamily protein	AT5G57150.1	---	basic helix-loop-helix (bHLH) DNA-binding superfamily protein; FUNCTIONS IN: DNA binding, sequence-specific DNA binding transcription factor activity; INVOLVED IN: regulation of transcription; LOCATED IN: nucleus; EXPRESSED IN: 24 plant structures; EXPRESSED DURING: 14 growth stages; CONTAINS InterPro DOMAIN/s: Helix-loop-helix DNA-binding domain (InterPro:IPR001092), Helix-loop-helix DNA-binding…	---	GO:0003677|GO:0003700|GO:0006355|GO:0009694|GO:0009753
Potri.010G239100.1	1.209	9.18e-05	0.00946084	DEG	PF00111	---	---	---	K02639	AT2G27510.1	ATFD3,FD3	ferredoxin 3	AT2G27510.1	---	ferredoxin 3 (FD3); FUNCTIONS IN: electron carrier activity, iron-sulfur cluster binding, 2 iron, 2 sulfur cluster binding; INVOLVED IN: electron transport chain; LOCATED IN: chloroplast; EXPRESSED IN: 22 plant structures; EXPRESSED DURING: 13 growth stages; CONTAINS InterPro DOMAIN/s: 2Fe-2S ferredoxin, iron-sulphur binding site (InterPro:IPR006058), Ferredoxin (InterPro:IPR001041), Ferredoxin […	---	GO:0009055|GO:0022900|GO:0051536|GO:0051537|GO:0009536|GO:0009688
Potri.T129900.1	-5.82929	5.88e-09	5.41e-06	DEG	---	---	---	---	---	AT5G04010.1	---	F-box family protein	AT5G04010.1	---	F-box family protein; CONTAINS InterPro DOMAIN/s: F-box domain, Skp2-like (InterPro:IPR022364); BEST Arabidopsis thaliana protein match is: unknown protein (TAIR:AT5G03920.1); Has 37 Blast hits to 37 proteins in 11 species: Archae - 0; Bacteria - 0; Metazoa - 0; Fungi - 0; Plants - 37; Viruses - 0; Other Eukaryotes - 0 (source: NCBI BLink).	---	GO:0003674|GO:0005575|GO:0008150
Potri.002G109400.1	-2.28493	9.96e-06	0.00149549	DEG	---	---	---	---	---	---	---	---	---	---	---	---	---
Potri.001G349600.1	-12.0399	3.14e-08	1.75e-05	DEG	PF01370,PF00106,PF02719,PF05368,PF01073	PTHR10366	KOG1502	---	---	AT5G14700.1	---	NAD(P)-binding Rossmann-fold superfamily protein	AT5G14700.1	---	NAD(P)-binding Rossmann-fold superfamily protein; FUNCTIONS IN: coenzyme binding, binding, cinnamoyl-CoA reductase activity, catalytic activity; INVOLVED IN: lignin biosynthetic process, cellular metabolic process, metabolic process; LOCATED IN: cellular_component unknown; EXPRESSED IN: 22 plant structures; EXPRESSED DURING: 13 growth stages; CONTAINS InterPro DOMAIN/s: NAD-dependent epimerase/de…	---	GO:0000166|GO:0003824|GO:0005575|GO:0009809|GO:0016621|GO:0044237|GO:0050662
Potri.011G030200.1	-2.67985	4.37e-09	4.71e-06	DEG	PF01657,PF07714,PF00069	PTHR23258	KOG1187	---	---	AT4G23220.1	CRK14	cysteine-rich RLK (RECEPTOR-like protein kinase) 14	AT4G23220.1	Encodes a cysteine-rich receptor-like protein kinase.	cysteine-rich RLK (RECEPTOR-like protein kinase) 14 (CRK14); FUNCTIONS IN: kinase activity; INVOLVED IN: protein amino acid phosphorylation; LOCATED IN: cellular_component unknown; EXPRESSED IN: 14 plant structures; EXPRESSED DURING: 9 growth stages; CONTAINS InterPro DOMAIN/s: Protein kinase, ATP binding site (InterPro:IPR017441), Serine/threonine-protein kinase domain (InterPro:IPR002290), Prot…	---	GO:0004672|GO:0004674|GO:0004713|GO:0005524|GO:0005575|GO:0006468|GO:0016301|GO:0016772|GO:0002237|GO:0009627|GO:0009697
Potri.009G164500.3	2.02169	0.000987533	0.0487212	DEG
Potri.018G049200.4	1.8893	0.000453368	0.0285151	DEG
Potri.002G109601.2	6.59967	6.31e-06	0.00100286	DEG
Potri.019G124800.1	-6.36669	0.000964599	0.0484953	DEG	PF00181	PTHR13691	---	---	---	AT3G51190.1	---	Ribosomal protein L2 family	AT3G51190.1	---	Ribosomal protein L2 family; FUNCTIONS IN: structural constituent of ribosome; INVOLVED IN: translation; LOCATED IN: cytosolic ribosome, ribosome, cytosolic large ribosomal subunit; CONTAINS InterPro DOMAIN/s: Nucleic acid-binding, OB-fold (InterPro:IPR012340), Ribosomal protein L2 (InterPro:IPR002171), Translation protein SH3-like (InterPro:IPR008991), Nucleic acid-binding, OB-fold-like (InterPr…	---	GO:0003735|GO:0005622|GO:0005840|GO:0006412|GO:0022626|GO:0022625
Potri.013G140600.1	-3.99651	3.99e-07	0.000100996	DEG	PF00238	PTHR11761	---	---	K02874	ATCG00780.1	---	ribosomal protein L14	ATCG00780.1	encodes a chloroplast ribosomal protein L14, a constituent of the large subunit of the ribosomal complex	ribosomal protein L14 (RPL14); FUNCTIONS IN: structural constituent of ribosome; INVOLVED IN: translation; LOCATED IN: plastid large ribosomal subunit, chloroplast; EXPRESSED IN: 23 plant structures; EXPRESSED DURING: 13 growth stages; CONTAINS InterPro DOMAIN/s: Ribosomal protein L14, bacterial-type (InterPro:IPR005745), Ribosomal protein L14b/L23e (InterPro:IPR000218), Ribosomal protein L14 con…	---	GO:0000311|GO:0003735|GO:0005840|GO:0006412|GO:0015934|GO:0009507|GO:0009534|GO:0009570|GO:0006091|GO:0006354|GO:0015979
Potri.006G165900.1	-3.20137	0.000199265	0.0159364	DEG	PF00690,PF00122,PF00702	PTHR11939	KOG0205	3.6.3.6	K01535	AT4G30190.1	AHA2,HA2,PMA2	H(+)-ATPase 2	AT4G30190.1	belongs to the P-type ATPase superfamily of cation-transporting ATPases, pumps protons out of the cell, generating a proton gradient that drives the active transport of nutrients by proton symport. has two autoinhibitory regions within the C-terminal dom	H(+)-ATPase 2 (HA2); FUNCTIONS IN: ATPase activity, hydrogen-exporting ATPase activity, phosphorylative mechanism; INVOLVED IN: cation transport, metabolic process, ATP biosynthetic process; LOCATED IN: plasma membrane, membrane; EXPRESSED IN: 27 plant structures; EXPRESSED DURING: 14 growth stages; CONTAINS InterPro DOMAIN/s: ATPase, P-type, ATPase-associated domain (InterPro:IPR008250), ATPase,…	---	GO:0000166|GO:0003824|GO:0005524|GO:0006200|GO:0006754|GO:0006812|GO:0008152|GO:0008553|GO:0015662|GO:0016020|GO:0016021|GO:0016887|GO:0046872|GO:0005886|GO:0005774|GO:0005515|GO:0005829|GO:0009506|GO:0005794|GO:0006857|GO:0006865|GO:0006888|GO:0010167|GO:0015706|GO:0043090|GO:0052541|GO:0052546|GO:0000287|GO:0015991
Potri.011G167000.11	-1.47249	1.84e-06	0.000340297	DEG
Potri.001G375800.1	-1.16177	0.000141924	0.0128901	DEG	PF03634	---	---	---	---	AT3G15030.1	MEE35,TCP4	TCP family transcription factor 4	AT3G15030.1	Arabidopsis thaliana TCP family transcription factor. Regulated by miR319. Involved in heterchronic regulation of leaf differentiation.	TCP family transcription factor 4 (TCP4); CONTAINS InterPro DOMAIN/s: Transcription factor, TCP (InterPro:IPR005333), Transcription factor TCP subgroup (InterPro:IPR017887); BEST Arabidopsis thaliana protein match is: TEOSINTE BRANCHED 1, cycloidea and PCF transcription factor 3 (TAIR:AT1G53230.1); Has 1577 Blast hits to 1575 proteins in 330 species: Archae - 0; Bacteria - 0; Metazoa - 88; Fungi …	---	GO:0003700|GO:0005575|GO:0006355|GO:0009793|GO:0048366|GO:0009965|GO:0030154|GO:0045962|GO:0003677|GO:0006417|GO:0009657|GO:0010027|GO:0010228|GO:0016226|GO:0045893|GO:0048481
Potri.002G133800.1	-1.44399	3.87e-05	0.00480294	DEG	PF03352	---	---	3.2.2.20	K01246	AT1G75090.1	---	DNA glycosylase superfamily protein	AT1G75090.1	---	DNA glycosylase superfamily protein; FUNCTIONS IN: DNA-3-methyladenine glycosylase I activity, catalytic activity; INVOLVED IN: DNA repair, base-excision repair; EXPRESSED IN: 22 plant structures; EXPRESSED DURING: 9 growth stages; CONTAINS InterPro DOMAIN/s: DNA glycosylase (InterPro:IPR011257), Methyladenine glycosylase (InterPro:IPR005019); BEST Arabidopsis thaliana protein match is: DNA glyco…	---	GO:0003824|GO:0006281|GO:0006284|GO:0008725|GO:0006306
Potri.012G123500.2	-1.17776	0.000704228	0.0392255	DEG
Potri.012G071000.1	-1.02741	0.000729149	0.0400214	DEG	PF04982	---	---	---	---	AT5G62720.1	---	Integral membrane HPP family protein	AT5G62720.1	---	Integral membrane HPP family protein; FUNCTIONS IN: molecular_function unknown; INVOLVED IN: biological_process unknown; LOCATED IN: integral to membrane, chloroplast inner membrane, chloroplast envelope; EXPRESSED IN: 22 plant structures; EXPRESSED DURING: 13 growth stages; CONTAINS InterPro DOMAIN/s: HPP (InterPro:IPR007065); BEST Arabidopsis thaliana protein match is: Integral membrane HPP fam…	---	GO:0003674|GO:0008150|GO:0016021|GO:0009706|GO:0009941|GO:0007623
Potri.013G139300.1	-4.08825	2.68e-07	7.44e-05	DEG	---	---	---	---	---	ATCG01010.1	---	NADH-Ubiquinone oxidoreductase (complex I), chain 5 protein	ATCG01010.1	Chloroplast encoded NADH dehydrogenase unit.	NDHF; FUNCTIONS IN: NADH dehydrogenase activity; INVOLVED IN: photosynthesis; LOCATED IN: chloroplast; EXPRESSED IN: 21 plant structures; EXPRESSED DURING: 12 growth stages; CONTAINS InterPro DOMAIN/s: NADH:ubiquinone/plastoquinone oxidoreductase, chloroplast chain 5, C-terminal (InterPro:IPR002128), NADH-plastoquinone oxidoreductase, chain 5 (InterPro:IPR003945), NADH-plastoquinone oxidoreductas…	---	GO:0003954|GO:0008137|GO:0009507|GO:0015979|GO:0042773|GO:0055114|GO:0045333
Potri.003G135200.3	-0.925434	0.000431419	0.0274806	DEG	PF03417	PTHR21317	---	---	---	---	---	---	---	---	---	---	---
Potri.015G074600.5	2.38909	2.16e-07	6.32e-05	DEG	PF01134,PF00890,PF01593	PTHR10742	KOG0029	---	---	AT5G13700.1	APAO,ATPAO1,PAO1	polyamine oxidase 1	AT5G13700.1	Encodes a protein with polyamine oxidase activity. The mRNA of this gene is only expressed in very low amounts in the organs where it was detected (light-grown plants).	polyamine oxidase 1 (PAO1); FUNCTIONS IN: FAD binding, polyamine oxidase activity; INVOLVED IN: oxidation reduction; LOCATED IN: endomembrane system; EXPRESSED IN: 12 plant structures; EXPRESSED DURING: L mature pollen stage, M germinated pollen stage, 4 anthesis, petal differentiation and expansion stage; CONTAINS InterPro DOMAIN/s: Amine oxidase (InterPro:IPR002937), Flavin-containing amine oxi…	---	GO:0016491|GO:0055114|GO:0046592|GO:0050660
Potri.001G146200.24	0.973541	0.000998371	0.0487212	DEG
Potri.016G108200.2	-6.04243	2.02e-07	6.11e-05	DEG	PF08387	PTHR23056:SF3	---	---	---	AT5G56420.1	---	F-box/RNI-like/FBD-like domains-containing protein	AT5G56420.1	---	F-box/RNI-like/FBD-like domains-containing protein; CONTAINS InterPro DOMAIN/s: F-box domain, cyclin-like (InterPro:IPR001810), FBD (InterPro:IPR013596), F-box domain, Skp2-like (InterPro:IPR022364), FBD-like (InterPro:IPR006566), Leucine-rich repeat 2 (InterPro:IPR013101); BEST Arabidopsis thaliana protein match is: F-box/RNI-like/FBD-like domains-containing protein (TAIR:AT1G32375.1); Has 1807 …	---	GO:0003674|GO:0005575|GO:0008150
Potri.013G100500.1	-1.71238	4.85e-06	0.000792454	DEG	PF04720	---	---	---	---	AT4G32480.1	---	Protein of unknown function (DUF506)	AT4G32480.1	---	Protein of unknown function (DUF506) ; FUNCTIONS IN: molecular_function unknown; INVOLVED IN: biological_process unknown; LOCATED IN: cellular_component unknown; EXPRESSED IN: cultured cell; CONTAINS InterPro DOMAIN/s: Protein of unknown function DUF506, plant (InterPro:IPR006502); BEST Arabidopsis thaliana protein match is: Protein of unknown function (DUF506) (TAIR:AT2G20670.1); Has 1807 Blast …	---	GO:0003674|GO:0005575|GO:0008150
Potri.010G176466.1	1.10589	0.000560275	0.0336578	DEG
Potri.001G073900.3	1.34986	0.000105386	0.010391	DEG	PF05558	PTHR22683:SF17	---	---	---	AT4G20260.1	ATPCAP1,PCAP1	plasma-membrane associated cation-binding protein 1	AT4G20260.1	Encodes a Ca2+ and Cu2+ binding protein. N-terminal myristylation on glycine 2 appears to enable it to associate tightly with the plasma membrane. Recombinant PCaP1 interacts strongly with phosphatidylinositol 3,5-bisphosphate (PtdIns(3,5)P2) and PtdIns (3,4,5)P3, and weakly with PtdIns(3,5)P2 and PtdIns(4,5). It also interacts with calmodulin (CaM) in a calcium-dependent manner. CaM does not int…	plasma-membrane associated cation-binding protein 1 (PCAP1); FUNCTIONS IN: calmodulin binding, copper ion binding, phosphatidylinositol-3,4,5-trisphosphate binding, phosphatidylinositol-3,5-bisphosphate binding, calcium ion binding; INVOLVED IN: response to cold, N-terminal peptidyl-glycine N-myristoylation, defense response to bacterium; LOCATED IN: plasma membrane, chloroplast, vacuole; EXPRESS…	---	GO:0005886|GO:0009409|GO:0009507|GO:0005773|GO:0042742|GO:0005509|GO:0005516|GO:0005547|GO:0080025|GO:0005507|GO:0046796|GO:0006816|GO:0006970|GO:0007030|GO:0009651|GO:0046686|GO:0048767
Potri.001G428200.1	4.34689	1.55e-05	0.00223246	DEG	---	---	---	---	---	---	---	---	---	---	---	---	---
Potri.006G138500.1	1.46457	0.001017	0.0489415	DEG	PF02362,PF06507,PF02309	---	---	---	K14486	AT5G20730.2	ARF7,BIP,IAA21,IAA23,IAA25,MSG1,NPH4,TIR5	Transcriptional factor B3 family protein / auxin-responsive factor AUX/IAA-related	AT5G20730.2	Encodes an auxin-regulated transcriptional activator. Activates expression of IAA1 and IAA9 in the presence of auxin. Mutants affect blue light and gravitropic and auxin mediated growth responses. Together with AUX19, it is involved in the response to ethylene. In the arf7 arf19 double mutant, several auxin-responsive genes (e.g. IAA5, LBD16, LBD29 and LBD33) are no longer upregulated by auxin.	NON-PHOTOTROPHIC HYPOCOTYL (NPH4); CONTAINS InterPro DOMAIN/s: Aux/IAA-ARF-dimerisation (InterPro:IPR011525), Transcriptional factor B3 (InterPro:IPR003340), AUX/IAA protein (InterPro:IPR003311), Auxin response factor (InterPro:IPR010525); BEST Arabidopsis thaliana protein match is: auxin response factor 19 (TAIR:AT1G19220.1); Has 127440 Blast hits to 56170 proteins in 2083 species: Archae - 44; …	---	GO:0003677|GO:0005634|GO:0006355|GO:0009725|GO:0046983|GO:0009638|GO:0009785|GO:0009733|GO:0040008|GO:0003700|GO:0005515|GO:0009630|GO:0045893|GO:0048366|GO:0048527|GO:0009723|GO:0010386|GO:0009741
Potri.001G425900.2	4.1517	0.000995307	0.0487212	DEG
Potri.005G207300.1	1.42357	6.71e-05	0.00733439	DEG	PF01266,PF00890,PF01134,PF01593	PTHR10742	KOG0029	---	---	AT2G43020.1	ATPAO2,PAO2	polyamine oxidase 2	AT2G43020.1	---	polyamine oxidase 2 (PAO2); FUNCTIONS IN: primary amine oxidase activity, oxidoreductase activity; INVOLVED IN: oxidation reduction; LOCATED IN: cellular_component unknown; EXPRESSED IN: sperm cell, male gametophyte, pollen tube; EXPRESSED DURING: L mature pollen stage, M germinated pollen stage; CONTAINS InterPro DOMAIN/s: Amine oxidase (InterPro:IPR002937), Flavin-containing amine oxidase (Inte…	---	GO:0008131|GO:0016491|GO:0055114|GO:0009409|GO:0009414|GO:0009737
Potri.001G158100.1	-0.993175	0.000352269	0.0236082	DEG	---	---	---	---	---	---	---	---	---	---	---	---	---
Potri.003G019900.1	2.92255	0.000609839	0.0360394	DEG	PF02458	---	---	---	---	AT5G17540.1	---	HXXXD-type acyl-transferase family protein	AT5G17540.1	---	HXXXD-type acyl-transferase family protein; FUNCTIONS IN: transferase activity, transferring acyl groups other than amino-acyl groups; INVOLVED IN: biological_process unknown; LOCATED IN: cellular_component unknown; EXPRESSED IN: 9 plant structures; EXPRESSED DURING: 4 anthesis, C globular stage, F mature embryo stage, petal differentiation and expansion stage; CONTAINS InterPro DOMAIN/s: Transfe…	---	GO:0005575|GO:0016747
Potri.013G016900.2	-1.16013	5.69e-05	0.00647039	DEG	---	---	KOG4683	2.3.1.78	K10532	AT5G27730.1	---	Protein of unknown function (DUF1624)	AT5G27730.1	---	Protein of unknown function (DUF1624); CONTAINS InterPro DOMAIN/s: Protein of unknown function DUF1624 (InterPro:IPR012429); BEST Arabidopsis thaliana protein match is: Protein of unknown function (DUF1624) (TAIR:AT5G47900.1); Has 30201 Blast hits to 17322 proteins in 780 species: Archae - 12; Bacteria - 1396; Metazoa - 17338; Fungi - 3422; Plants - 5037; Viruses - 0; Other Eukaryotes - 2996 (sou…	---	GO:0003674|GO:0005575|GO:0008150|GO:0016556
Potri.010G148200.10	0.978995	0.000245012	0.0185334	DEG
Potri.010G210000.1	-1.26576	0.00029049	0.0211047	DEG	PF01789	---	---	---	---	AT2G39470.1	PPL2	PsbP-like protein 2	AT2G39470.1	---	PsbP-like protein 2 (PPL2); FUNCTIONS IN: calcium ion binding; INVOLVED IN: photosynthesis; LOCATED IN: in 6 components; EXPRESSED IN: 21 plant structures; EXPRESSED DURING: 14 growth stages; CONTAINS InterPro DOMAIN/s: Photosystem II oxygen evolving complex protein PsbP (InterPro:IPR002683), Mog1/PsbP/DUF1795, alpha/beta/alpha sandwich (InterPro:IPR016124), Mog1/PsbP, alpha/beta/alpha sandwich (…	---	GO:0005509|GO:0009523|GO:0009654|GO:0015979|GO:0019898|GO:0030095|GO:0009543|GO:0009579|GO:0009535|GO:0009507|GO:0010207|GO:0016556|GO:0019344
Potri.001G043100.1	1.52811	0.000504825	0.0309714	DEG	PF00226	PTHR11821	KOG0723	---	---	AT1G80920.1	J8	Chaperone DnaJ-domain superfamily protein	AT1G80920.1	A nuclear encoded soluble protein found in the chloroplast stroma.	J8; FUNCTIONS IN: unfolded protein binding, heat shock protein binding; INVOLVED IN: protein folding, response to stress; LOCATED IN: nucleus; EXPRESSED IN: 24 plant structures; EXPRESSED DURING: 15 growth stages; CONTAINS InterPro DOMAIN/s: Molecular chaperone, heat shock protein, Hsp40, DnaJ (InterPro:IPR015609), Heat shock protein DnaJ, N-terminal (InterPro:IPR001623), Heat shock protein DnaJ …	---	GO:0006457|GO:0031072|GO:0051082|GO:0005634|GO:0006950|GO:0009570|GO:0009416
Potri.007G143300.5	-6.05641	0.000299331	0.0213649	DEG
Potri.001G438500.2	-0.9122	0.000802554	0.0431138	DEG	PF01946,PF01266,PF01593	PTHR10742	---	---	K06955	AT1G56000.1	---	FAD/NAD(P)-binding oxidoreductase family protein	AT1G56000.1	---	FAD/NAD(P)-binding oxidoreductase family protein; FUNCTIONS IN: oxidoreductase activity; CONTAINS InterPro DOMAIN/s: FAD dependent oxidoreductase (InterPro:IPR006076), Adrenodoxin reductase (InterPro:IPR000759); BEST Arabidopsis thaliana protein match is: FAD/NAD(P)-binding oxidoreductase family protein (TAIR:AT1G55980.1); Has 2116 Blast hits to 2116 proteins in 458 species: Archae - 21; Bacteria…	---	GO:0016491|GO:0055114
Potri.017G118500.1	12.6134	0.000237241	0.0182598	DEG	---	---	---	---	---	AT1G67000.1	---	Protein kinase superfamily protein	AT1G67000.1	---	Protein kinase superfamily protein; FUNCTIONS IN: protein serine/threonine kinase activity, protein kinase activity, kinase activity, ATP binding; INVOLVED IN: protein amino acid phosphorylation; LOCATED IN: endomembrane system; EXPRESSED IN: stem; CONTAINS InterPro DOMAIN/s: Protein kinase, ATP binding site (InterPro:IPR017441), Protein kinase, catalytic domain (InterPro:IPR000719), Serine-threo…	---	GO:0004672|GO:0004674|GO:0005524|GO:0006468|GO:0016301|GO:0016772
Potri.013G082700.1	1.74995	3.94e-05	0.00486151	DEG	PF01048	PTHR21234	---	---	---	AT4G24340.1	---	Phosphorylase superfamily protein	AT4G24340.1	---	Phosphorylase superfamily protein; FUNCTIONS IN: catalytic activity; INVOLVED IN: nucleoside metabolic process; LOCATED IN: endomembrane system; CONTAINS InterPro DOMAIN/s: Nucleoside phosphorylase (InterPro:IPR000845), Nucleoside phosphorylase, family 1 (InterPro:IPR018017); BEST Arabidopsis thaliana protein match is: Phosphorylase superfamily protein (TAIR:AT4G24350.1); Has 30201 Blast hits to …	---	GO:0003824|GO:0009116
Potri.019G123100.1	-2.21373	0.000989256	0.0487212	DEG	PF02469	---	---	---	---	AT5G03170.1	ATFLA11,FLA11	FASCICLIN-like arabinogalactan-protein 11	AT5G03170.1	---	FASCICLIN-like arabinogalactan-protein 11 (FLA11); CONTAINS InterPro DOMAIN/s: FAS1 domain (InterPro:IPR000782); BEST Arabidopsis thaliana protein match is: FASCICLIN-like arabinogalactan-protein 12 (TAIR:AT5G60490.1); Has 965 Blast hits to 948 proteins in 162 species: Archae - 18; Bacteria - 233; Metazoa - 22; Fungi - 18; Plants - 634; Viruses - 0; Other Eukaryotes - 40 (source: NCBI BLink).	---	GO:0031225|GO:0009834|GO:0005886
Potri.006G196800.2	1.46865	0.000512369	0.0313434	DEG	PF04788	---	---	---	---	AT5G06610.1	---	Protein of unknown function (DUF620)	AT5G06610.1	---	Protein of unknown function (DUF620); FUNCTIONS IN: molecular_function unknown; INVOLVED IN: biological_process unknown; LOCATED IN: cellular_component unknown; EXPRESSED IN: 23 plant structures; EXPRESSED DURING: 13 growth stages; CONTAINS InterPro DOMAIN/s: Protein of unknown function DUF620 (InterPro:IPR006873); BEST Arabidopsis thaliana protein match is: Protein of unknown function (DUF620) (…	---	GO:0003674|GO:0005575|GO:0008150
Potri.002G118900.1	1.61176	4.54e-06	0.000747524	DEG	PF00561	PTHR10992	KOG1454	---	---	AT3G03990.1	---	alpha/beta-Hydrolases superfamily protein	AT3G03990.1	---	alpha/beta-Hydrolases superfamily protein; CONTAINS InterPro DOMAIN/s: Alpha/beta hydrolase fold-1 (InterPro:IPR000073); BEST Arabidopsis thaliana protein match is: alpha/beta-Hydrolases superfamily protein (TAIR:AT4G37470.1); Has 7052 Blast hits to 7050 proteins in 1427 species: Archae - 69; Bacteria - 5615; Metazoa - 94; Fungi - 57; Plants - 279; Viruses - 0; Other Eukaryotes - 938 (source: NCB…	---	GO:0003824|GO:0009611|GO:0009805|GO:0015824
Potri.011G029800.1	-3.28851	2.69e-10	5.69e-07	DEG	PF01657,PF07714,PF00069	PTHR23258	KOG1187	---	---	AT4G23220.1	CRK14	cysteine-rich RLK (RECEPTOR-like protein kinase) 14	AT4G23220.1	Encodes a cysteine-rich receptor-like protein kinase.	cysteine-rich RLK (RECEPTOR-like protein kinase) 14 (CRK14); FUNCTIONS IN: kinase activity; INVOLVED IN: protein amino acid phosphorylation; LOCATED IN: cellular_component unknown; EXPRESSED IN: 14 plant structures; EXPRESSED DURING: 9 growth stages; CONTAINS InterPro DOMAIN/s: Protein kinase, ATP binding site (InterPro:IPR017441), Serine/threonine-protein kinase domain (InterPro:IPR002290), Prot…	---	GO:0004672|GO:0004674|GO:0004713|GO:0005524|GO:0005575|GO:0006468|GO:0016301|GO:0016772|GO:0002237|GO:0009627|GO:0009697
Potri.019G091900.3	2.01674	0.000244898	0.0185334	DEG
Potri.017G152100.1	-1.73499	0.000249929	0.0187773	DEG	PF02866	PTHR11540	---	---	---	AT3G15020.1	mMDH2	Lactate/malate dehydrogenase family protein	AT3G15020.1	---	Lactate/malate dehydrogenase family protein; FUNCTIONS IN: malate dehydrogenase activity, copper ion binding; INVOLVED IN: defense response to bacterium; LOCATED IN: mitochondrion, apoplast, membrane; EXPRESSED IN: 26 plant structures; EXPRESSED DURING: 16 growth stages; CONTAINS InterPro DOMAIN/s: Lactate/malate dehydrogenase, N-terminal (InterPro:IPR001236), Lactate/malate dehydrogenase, C-term…	gluconeogenesis I|aspartate degradation II|glyoxylate cycle|TCA cycle variation III (eukaryotic)|TCA cycle variation V (plant)	GO:0000166|GO:0003824|GO:0005975|GO:0006108|GO:0016491|GO:0016615|GO:0016616|GO:0030060|GO:0044262|GO:0055114|GO:0005739|GO:0042742|GO:0016020|GO:0048046|GO:0005507|GO:0005829|GO:0009853
Potri.007G052400.4	-1.68507	2.47e-08	1.43e-05	DEG
Potri.004G189000.1	1.32511	0.000486805	0.0300985	DEG	PF00535	---	---	2.4.1.32	K13680	AT5G22740.1	ATCSLA02,ATCSLA2,CSLA02,CSLA2	cellulose synthase-like A02	AT5G22740.1	encodes a beta-mannan synthase based on in vitro enzyme assays from heterologously expressed protein	cellulose synthase-like A02 (CSLA02); CONTAINS InterPro DOMAIN/s: Glycosyl transferase, family 2 (InterPro:IPR001173); BEST Arabidopsis thaliana protein match is: Nucleotide-diphospho-sugar transferases superfamily protein (TAIR:AT5G03760.1); Has 5133 Blast hits to 5129 proteins in 1484 species: Archae - 200; Bacteria - 4017; Metazoa - 35; Fungi - 91; Plants - 482; Viruses - 11; Other Eukaryotes …	---	GO:0016757|GO:0051753|GO:0005794
Potri.002G069000.1	-3.48814	5.01e-07	0.000123334	DEG	PF00316	PTHR11556	KOG1458	3.1.3.11	K03841	AT1G43670.1	---	Inositol monophosphatase family protein	AT1G43670.1	---	Inositol monophosphatase family protein; FUNCTIONS IN: fructose 1,6-bisphosphate 1-phosphatase activity, phosphoric ester hydrolase activity; INVOLVED IN: carbohydrate metabolic process, fructose metabolic process; LOCATED IN: cellular_component unknown; EXPRESSED IN: 25 plant structures; EXPRESSED DURING: 16 growth stages; CONTAINS InterPro DOMAIN/s: Fructose-1,6-bisphosphatase, active site (Int…	Calvin-Benson-Bassham cycle|sucrose biosynthesis I|gluconeogenesis I|glycolysis I|glycolysis II	GO:0005975|GO:0006000|GO:0042132|GO:0042578|GO:0005986|GO:0005983|GO:0015979|GO:0005829|GO:0005634|GO:0005737|GO:0009737|GO:0009750|GO:0030388
Potri.011G074800.1	-2.37975	5.31e-05	0.00614556	DEG	PF00737	---	---	---	K02709	ATCG00710.1	---	photosystem II reaction center protein H	ATCG00710.1	Encodes a 8 kD phosphoprotein that is a component of the photosystem II oxygen evolving core. Its exact molecular function has not been determined but it may play a role in mediating electron transfer between the secondary quinone acceptors, QA and QB, associated with the acceptor side of PSII.	photosystem II reaction center protein H (PSBH); FUNCTIONS IN: phosphate binding; INVOLVED IN: photosynthesis, light harvesting in photosystem II; LOCATED IN: thylakoid, chloroplast thylakoid membrane, chloroplast, oxygen evolving complex, membrane; EXPRESSED IN: 22 plant structures; EXPRESSED DURING: 13 growth stages; CONTAINS InterPro DOMAIN/s: Photosystem II phosphoprotein PsbH (InterPro:IPR00…	---	GO:0009523|GO:0009769|GO:0015979|GO:0016020|GO:0042301|GO:0050821|GO:0009654|GO:0009535|GO:0009507|GO:0009579|GO:0009534|GO:0006091|GO:0006354|GO:0010207|GO:0019684
Potri.007G143300.1	-6.05641	0.000298689	0.0213649	DEG	PF01582,PF00931,PF05729,PF00560	PTHR23155	---	---	---	AT5G36930.2	---	Disease resistance protein (TIR-NBS-LRR class) family	AT5G36930.2	---	Disease resistance protein (TIR-NBS-LRR class) family; FUNCTIONS IN: transmembrane receptor activity, ATP binding; INVOLVED IN: signal transduction, defense response, apoptosis, innate immune response; LOCATED IN: intrinsic to membrane; EXPRESSED IN: 19 plant structures; EXPRESSED DURING: 13 growth stages; CONTAINS InterPro DOMAIN/s: NB-ARC (InterPro:IPR002182), Toll-Interleukin receptor (InterPr…	---	GO:0005622|GO:0006952|GO:0007165|GO:0043531
Potri.001G431600.1	1.90853	0.000682465	0.0384177	DEG	PF02798,PF00043	PTHR11260	KOG0406	---	---	AT1G17180.1	ATGSTU25,GSTU25	glutathione S-transferase TAU 25	AT1G17180.1	Encodes glutathione transferase belonging to the tau class of GSTs. Naming convention according to Wagner et al. (2002).	glutathione S-transferase TAU 25 (GSTU25); CONTAINS InterPro DOMAIN/s: Thioredoxin fold (InterPro:IPR012335), Glutathione S-transferase, C-terminal (InterPro:IPR004046), Glutathione S-transferase, C-terminal-like (InterPro:IPR010987), Glutathione S-transferase/chloride channel, C-terminal (InterPro:IPR017933), Glutathione S-transferase, N-terminal (InterPro:IPR004045), Thioredoxin-like fold (Inte…	---	GO:0004364|GO:0005737|GO:0009407|GO:0010583
Potri.019G124700.1	-6.36669	0.000964976	0.0484953	DEG	PF00197	---	---	---	---	AT1G73325.1	---	Kunitz family trypsin and protease inhibitor protein	AT1G73325.1	---	Kunitz family trypsin and protease inhibitor protein; FUNCTIONS IN: endopeptidase inhibitor activity; INVOLVED IN: biological_process unknown; LOCATED IN: endomembrane system; CONTAINS InterPro DOMAIN/s: Proteinase inhibitor I3, Kunitz legume (InterPro:IPR002160), Kunitz inhibitor ST1-like (InterPro:IPR011065); BEST Arabidopsis thaliana protein match is: drought-repressed 4 (TAIR:AT1G73330.1); Ha…	---	GO:0004866
Potri.016G107750.1	-6.26272	8.94e-07	0.000182684	DEG
Potri.001G348900.4	-1.68857	2.31e-08	1.43e-05	DEG	PF00484	PTHR11002	KOG1578	---	---	AT3G01500.3	ATBCA1,ATSABP3,CA1,SABP3	carbonic anhydrase 1	AT3G01500.3	Encodes a putative beta-carbonic anhydrase betaCA1. Together with betaCA4 (At1g70410) regulates CO2-controlled stomatal movements in guard cells.	carbonic anhydrase 1 (CA1); FUNCTIONS IN: carbonate dehydratase activity, zinc ion binding; INVOLVED IN: in 6 processes; LOCATED IN: in 7 components; EXPRESSED IN: 22 plant structures; EXPRESSED DURING: 14 growth stages; CONTAINS InterPro DOMAIN/s: Carbonic anhydrase, prokaryotic-like, conserved site (InterPro:IPR015892), Carbonic anhydrase (InterPro:IPR001765); BEST Arabidopsis thaliana protein …	cyanate degradation|cyanate degradation|cyanate degradation|cyanate degradation|cyanate degradation|cyanate degradation|cyanate degradation|cyanate degradation|cyanate degradation	GO:0004089|GO:0008270|GO:0015976|GO:0009579|GO:0009941|GO:0009507|GO:0009535|GO:0009570|GO:0009409|GO:0010319|GO:0042742|GO:0016020|GO:0048046|GO:0009817|GO:0010037|GO:0010119|GO:0000165|GO:0002831|GO:0006098|GO:0006612|GO:0009595|GO:0009697|GO:0009814|GO:0009862|GO:0009867|GO:0010200|GO:0010310|GO:0010363|GO:0019684|GO:0031348|GO:0043900|GO:0050832
Potri.001G350100.2	-4.37098	2.42e-07	6.83e-05	DEG
Potri.002G151700.1	-1.77125	5.87e-07	0.000137527	DEG	PF00319,PF01486	PTHR11945	KOG0014	---	---	AT2G45660.1	AGL20,ATSOC1,SOC1	AGAMOUS-like 20	AT2G45660.1	Controls flowering and is required for CO to promote flowering. It acts downstream of FT. Overexpression of (SOC1) AGL20 suppresses not only the late flowering of plants that have functional FRI and FLC alleles but also the delayed phase transitions during the vegetative stages of development. AGL20/SOC1 acts with AGL24 to promote flowering and inflorescence meristem identity.AGL20 upregulates ex…	AGAMOUS-like 20 (AGL20); FUNCTIONS IN: sequence-specific DNA binding transcription factor activity; INVOLVED IN: flower development, response to cold, positive regulation of flower development, maintenance of inflorescence meristem identity; LOCATED IN: nucleus; EXPRESSED IN: 22 plant structures; EXPRESSED DURING: 12 growth stages; CONTAINS InterPro DOMAIN/s: Transcription factor, MADS-box (Inter…	---	GO:0003677|GO:0003700|GO:0005634|GO:0006355|GO:0046983|GO:0009911|GO:0009908|GO:0005515|GO:0008134|GO:0009409|GO:0045893|GO:0000060|GO:0005737|GO:0009739|GO:0010077|GO:0010048|GO:0043481|GO:0048440|GO:0048481
Potri.015G026900.4	1.12189	0.000116173	0.01116	DEG
Potri.005G239200.1	-0.968486	0.000307082	0.0217623	DEG	PF00504	PTHR21649	---	---	K08912	AT2G34430.1	LHB1B1,LHCB1.4	light-harvesting chlorophyll-protein complex II subunit B1	AT2G34430.1	Photosystem II type I chlorophyll a/b-binding protein	light-harvesting chlorophyll-protein complex II subunit B1 (LHB1B1); FUNCTIONS IN: chlorophyll binding; INVOLVED IN: photosynthesis, light harvesting in photosystem II, photosynthesis; LOCATED IN: in 8 components; EXPRESSED IN: shoot, cotyledon, guard cell, cultured cell, leaf; CONTAINS InterPro DOMAIN/s: Chlorophyll A-B binding protein (InterPro:IPR001344); BEST Arabidopsis thaliana protein matc…	---	GO:0009765|GO:0009769|GO:0016020|GO:0016168|GO:0030076|GO:0042651|GO:0009941|GO:0009535|GO:0009507|GO:0015979|GO:0010287|GO:0009579|GO:0009534|GO:0005794
Potri.009G145400.1	2.44252	0.000390415	0.0254262	DEG	PF00067	PTHR19383	KOG0157	---	---	AT2G27690.1	CYP94C1	cytochrome P450, family 94, subfamily C, polypeptide 1	AT2G27690.1	Encodes a CYP94C1. Has highest omega-hydroxylase activity with 9,10-epoxystearic acid, while also metabolized lauric acid (C12:0) and C18 unsaturated fatty acids. Gene expression is induced in response to wounding and jasmonic acid treatment.	cytochrome P450, family 94, subfamily C, polypeptide 1 (CYP94C1); CONTAINS InterPro DOMAIN/s: Cytochrome P450 (InterPro:IPR001128), Cytochrome P450, E-class, group I (InterPro:IPR002401); BEST Arabidopsis thaliana protein match is: cytochrome P450, family 94, subfamily B, polypeptide 3 (TAIR:AT3G48520.1); Has 28009 Blast hits to 27927 proteins in 1460 species: Archae - 46; Bacteria - 2607; Metazo…	---	GO:0005506|GO:0009055|GO:0016705|GO:0019825|GO:0020037|GO:0055114|GO:0005792|GO:0018685|GO:0009611|GO:0007165|GO:0009414|GO:0009620|GO:0009695|GO:0009723|GO:0009733|GO:0009738|GO:0009753|GO:0009867|GO:0042538
Potri.010G126800.2	-1.05973	0.000839767	0.0447354	DEG	---	PTHR22814:SF16	---	---	---	AT1G68585.1	AT1G68585.1	protein_coding	---	---	---	---	GO:0003674|GO:0005575|GO:0008150
Potri.013G142300.1	-4.13522	8.88e-08	3.59e-05	DEG	PF04997	PTHR19376	---	---	---	ATCG00180.1	---	DNA-directed RNA polymerase family protein	ATCG00180.1	RNA polymerase beta' subunit-1	RPOC1; FUNCTIONS IN: DNA-directed RNA polymerase activity; INVOLVED IN: RNA elongation; LOCATED IN: chloroplast, nucleoid; EXPRESSED IN: 22 plant structures; EXPRESSED DURING: 13 growth stages; CONTAINS InterPro DOMAIN/s: RNA polymerase, N-terminal (InterPro:IPR006592), RNA polymerase, alpha subunit (InterPro:IPR000722), RNA polymerase Rpb1, domain 3 (InterPro:IPR007066), RNA polymerase Rpb1, dom…	---	GO:0003677|GO:0003899|GO:0006351|GO:0006354|GO:0009507|GO:0009295|GO:0006091|GO:0015979
Potri.005G222300.1	-2.552	1.69e-12	1.22e-08	DEG	PF03171	PTHR10209	KOG0143	---	---	AT1G06620.1	---	2-oxoglutarate (2OG) and Fe(II)-dependent oxygenase superfamily protein	AT1G06620.1	encodes a protein whose sequence is similar to a 2-oxoglutarate-dependent dioxygenase	2-oxoglutarate (2OG) and Fe(II)-dependent oxygenase superfamily protein; CONTAINS InterPro DOMAIN/s: Oxoglutarate/iron-dependent oxygenase (InterPro:IPR005123); BEST Arabidopsis thaliana protein match is: 2-oxoglutarate (2OG) and Fe(II)-dependent oxygenase superfamily protein (TAIR:AT3G61400.1); Has 8339 Blast hits to 8299 proteins in 1003 species: Archae - 0; Bacteria - 1128; Metazoa - 122; Fung…	---	GO:0005575|GO:0008150|GO:0016491|GO:0016706|GO:0055114|GO:0009414|GO:0009611|GO:0009867|GO:0042538
Potri.T097300.1	-2.07313	1.28e-05	0.00188903	DEG	PF01453,PF07714,PF00069,PF11883	PTHR23258	KOG1187	---	---	AT3G16030.1	CES101	lectin protein kinase family protein	AT3G16030.1	---	CALLUS EXPRESSION OF RBCS 101 (CES101); FUNCTIONS IN: in 6 functions; INVOLVED IN: protein amino acid phosphorylation; LOCATED IN: endomembrane system; EXPRESSED IN: 21 plant structures; EXPRESSED DURING: 13 growth stages; CONTAINS InterPro DOMAIN/s: Curculin-like (mannose-binding) lectin (InterPro:IPR001480), PAN-2 domain (InterPro:IPR013227), Apple-like (InterPro:IPR003609), Serine/threonine-pr…	---	GO:0004672|GO:0004674|GO:0004713|GO:0005524|GO:0006468|GO:0016301|GO:0016772|GO:0030246
Potri.012G122800.1	-1.2855	6.26e-05	0.00699111	DEG	PF01535	PTHR10483	---	---	---	AT2G35130.1	---	Tetratricopeptide repeat (TPR)-like superfamily protein	AT2G35130.1	---	Tetratricopeptide repeat (TPR)-like superfamily protein; FUNCTIONS IN: molecular_function unknown; INVOLVED IN: biological_process unknown; LOCATED IN: endomembrane system; CONTAINS InterPro DOMAIN/s: Pentatricopeptide repeat (InterPro:IPR002885); BEST Arabidopsis thaliana protein match is: Pentatricopeptide repeat (PPR) superfamily protein (TAIR:AT5G02860.1); Has 54782 Blast hits to 14810 protei…	---	GO:0003674|GO:0008150
Potri.T177100.1	-3.86853	0.000771219	0.0417388	DEG	PF01453,PF00954,PF08276	PTHR23258:SF250	---	---	---	AT1G11340.1	---	S-locus lectin protein kinase family protein	AT1G11340.1	---	S-locus lectin protein kinase family protein; FUNCTIONS IN: in 6 functions; INVOLVED IN: protein amino acid phosphorylation, recognition of pollen; LOCATED IN: endomembrane system; EXPRESSED IN: 8 plant structures; EXPRESSED DURING: 6 growth stages; CONTAINS InterPro DOMAIN/s: Curculin-like (mannose-binding) lectin (InterPro:IPR001480), PAN-2 domain (InterPro:IPR013227), Apple-like (InterPro:IPR0…	---	GO:0004672|GO:0004674|GO:0004713|GO:0005524|GO:0006468|GO:0016301|GO:0016772|GO:0030246|GO:0048544
Potri.014G038400.1	-3.01951	1.76e-05	0.00248293	DEG	PF00400	PTHR22844	KOG0266	---	---	AT2G26490.1	---	Transducin/WD40 repeat-like superfamily protein	AT2G26490.1	---	Transducin/WD40 repeat-like superfamily protein; CONTAINS InterPro DOMAIN/s: WD40 repeat 2 (InterPro:IPR019782), WD40 repeat-like-containing domain (InterPro:IPR011046), WD40-repeat-containing domain (InterPro:IPR017986), WD40/YVTN repeat-like-containing domain (InterPro:IPR015943), WD40 repeat (InterPro:IPR001680), WD40 repeat, subgroup (InterPro:IPR019781), G-protein beta WD-40 repeat, region (…	---	GO:0000166|GO:0005834|GO:0008150|GO:0006944
Potri.001G348200.3	-8.45867	4.84e-08	2.4e-05	DEG
Potri.006G128200.1	1.54154	0.000579249	0.0346339	DEG	PF00230	PTHR19139	KOG0223	---	K09872	AT2G37170.1	PIP2;2,PIP2B	plasma membrane intrinsic protein 2	AT2G37170.1	a member of the plasma membrane intrinsic protein subfamily PIP2. localizes to the plasma membrane and exhibits water transport activity in Xenopus oocyte. expressed specifically in the vascular bundles and protein level increases slightly during leaf dev	plasma membrane intrinsic protein 2 (PIP2B); FUNCTIONS IN: water channel activity; INVOLVED IN: response to water deprivation, response to salt stress, transport, water transport; LOCATED IN: plasma membrane, chloroplast, membrane; EXPRESSED IN: root, cultured cell, callus; EXPRESSED DURING: seedling growth; CONTAINS InterPro DOMAIN/s: Major intrinsic protein, conserved site (InterPro:IPR022357),…	---	GO:0005215|GO:0006810|GO:0006833|GO:0015250|GO:0016020|GO:0016021|GO:0055085|GO:0009507|GO:0009414|GO:0005886|GO:0009737|GO:0009506
Potri.005G132800.1	11.6114	8.52e-05	0.00895715	DEG	---	---	---	---	---	---	---	---	---	---	---	---	---
Potri.004G065800.3	-1.7617	2.11e-11	6.69e-08	DEG	PF03634	---	---	---	---	AT4G18390.1	TCP2	TEOSINTE BRANCHED 1, cycloidea and PCF transcription factor 2	AT4G18390.1	---	TEOSINTE BRANCHED 1, cycloidea and PCF transcription factor 2 (TCP2); CONTAINS InterPro DOMAIN/s: Transcription factor, TCP (InterPro:IPR005333), CYC/TB1, R domain (InterPro:IPR017888), Transcription factor TCP subgroup (InterPro:IPR017887); BEST Arabidopsis thaliana protein match is: TEOSINTE BRANCHED 1, cycloidea, and PCF family 24 (TAIR:AT1G30210.2); Has 30201 Blast hits to 17322 proteins in 7…	---	GO:0003700|GO:0005575|GO:0006355|GO:0009965|GO:0030154|GO:0045962|GO:0048366|GO:0006417|GO:0009657|GO:0045893
Potri.010G074300.1	1.27781	0.000921306	0.0476442	DEG	PF01590,PF00512,PF02518,PF00072	PTHR23283	KOG0519	2.7.13.-	K14509	AT3G23150.1	ETR2	Signal transduction histidine kinase, hybrid-type, ethylene sensor	AT3G23150.1	Involved in ethylene perception in Arabidopsis	ethylene response 2 (ETR2); FUNCTIONS IN: ethylene binding, protein histidine kinase activity, receptor activity, glycogen synthase kinase 3 activity; INVOLVED IN: negative regulation of ethylene mediated signaling pathway; LOCATED IN: endomembrane system, endoplasmic reticulum membrane, membrane; EXPRESSED IN: 22 plant structures; EXPRESSED DURING: 7 growth stages; CONTAINS InterPro DOMAIN/s: Si…	---	GO:0000155|GO:0000156|GO:0000160|GO:0004673|GO:0004871|GO:0005789|GO:0006355|GO:0007165|GO:0009873|GO:0016020|GO:0005515|GO:0004674|GO:0051740|GO:0005783|GO:0009165|GO:0004872|GO:0010105
Potri.001G006600.2	1.71093	0.000184845	0.0155751	DEG
Potri.016G124300.2	-2.05184	0.000199273	0.0159364	DEG	---	---	---	---	---	---	---	---	---	---	---	---	---
Potri.008G153300.1	-1.32211	0.000180213	0.015341	DEG	PF00291	PTHR10314	KOG1252	---	---	AT4G14880.1	ATCYS-3A,CYTACS1,OASA1,OLD3	O-acetylserine (thiol) lyase (OAS-TL) isoform A1	AT4G14880.1	Encodes a cytosolic isoform of cytosolic O-acetylserine(thiol)lyase, a key enzyme in cysteine biosynthesis and for the fixation of inorganic sulfide. It catalyzes the formation of cysteine from O-acetylserine and inorganic sulfide. Gene expression is predominant in the root cortex and the xylem parenchyma. Gene expression is induced in leave, stems and roots by high salt and heavy metal stresses,…	O-acetylserine (thiol) lyase (OAS-TL) isoform A1 (OASA1); FUNCTIONS IN: protein binding, cysteine synthase activity; INVOLVED IN: in 6 processes; LOCATED IN: in 7 components; EXPRESSED IN: 30 plant structures; EXPRESSED DURING: 15 growth stages; CONTAINS InterPro DOMAIN/s: Cysteine synthase/cystathionine beta-synthase P-phosphate-binding site (InterPro:IPR001216), Cysteine synthase A (InterPro:IP…	cysteine biosynthesis I	GO:0003824|GO:0004124|GO:0006535|GO:0008152|GO:0030170|GO:0005829|GO:0046686|GO:0007568|GO:0005634|GO:0005774|GO:0016020|GO:0005886|GO:0005777|GO:0009507|GO:0019344|GO:0048046|GO:0005515|GO:0009570|GO:0006094|GO:0006096|GO:0006816|GO:0006833|GO:0006972|GO:0007030|GO:0009266|GO:0009611|GO:0009651|GO:0009684|GO:0009805|GO:0009853|GO:0019761
Potri.003G142500.2	1.29419	0.000212598	0.016627	DEG	PF03552	---	---	---	---	AT4G23990.1	ATCSLG3,CSLG3	cellulose synthase like G3	AT4G23990.1	encodes a protein similar to cellulose synthase	cellulose synthase like G3 (CSLG3); FUNCTIONS IN: cellulose synthase activity, transferase activity, transferring glycosyl groups, transferase activity; INVOLVED IN: cellulose biosynthetic process, polysaccharide biosynthetic process; LOCATED IN: membrane; EXPRESSED IN: 13 plant structures; EXPRESSED DURING: 8 growth stages; CONTAINS InterPro DOMAIN/s: Cellulose synthase (InterPro:IPR005150); BES…	cellulose biosynthesis	GO:0000271|GO:0016020|GO:0016740|GO:0016757|GO:0016759|GO:0016760|GO:0030244
Potri.002G109601.6	6.59967	6.32e-06	0.00100286	DEG
Potri.003G007500.1	6.96632	0.000841902	0.0447461	DEG	---	PTHR13902:SF5	---	---	---	AT5G24352.2	---	Serine/threonine-protein kinase WNK (With No Lysine)-related	AT5G24352.2	---	Serine/threonine-protein kinase WNK (With No Lysine)-related; FUNCTIONS IN: molecular_function unknown; INVOLVED IN: biological_process unknown; LOCATED IN: cellular_component unknown; BEST Arabidopsis thaliana protein match is: Serine/threonine-protein kinase WNK (With No Lysine)-related (TAIR:AT1G64625.3).	---	GO:0003674|GO:0005575|GO:0008150
Potri.018G005300.2	-3.3967	5.62e-07	0.000133793	DEG	PF00249	PTHR10641	KOG0048	---	---	AT1G22640.1	ATMYB3,MYB3	myb domain protein 3	AT1G22640.1	MYB-type transcription factor (MYB3) that represses phenylpropanoid biosynthesis gene expression	myb domain protein 3 (MYB3); CONTAINS InterPro DOMAIN/s: SANT, DNA-binding (InterPro:IPR001005), Homeodomain-like (InterPro:IPR009057), Myb, DNA-binding (InterPro:IPR014778), HTH transcriptional regulator, Myb-type, DNA-binding (InterPro:IPR017930), Homeodomain-related (InterPro:IPR012287), Myb transcription factor (InterPro:IPR015495); BEST Arabidopsis thaliana protein match is: myb domain prote…	---	GO:0003677|GO:0003700|GO:0009611|GO:0009800|GO:0009892|GO:0009651|GO:0009737|GO:0009751|GO:0009723|GO:0009733|GO:0009739|GO:0009753|GO:0046686|GO:0006355
Potri.003G050400.1	2.53965	2.41e-05	0.00318983	DEG	PF04535	PTHR11615:SF7	---	---	---	AT3G16300.1	---	Uncharacterised protein family (UPF0497)	AT3G16300.1	---	Uncharacterised protein family (UPF0497); CONTAINS InterPro DOMAIN/s: Uncharacterised protein family UPF0497, trans-membrane plant (InterPro:IPR006702), Uncharacterised protein family UPF0497, trans-membrane plant subgroup (InterPro:IPR006459); BEST Arabidopsis thaliana protein match is: Uncharacterised protein family (UPF0497) (TAIR:AT1G79780.1); Has 429 Blast hits to 429 proteins in 20 species:…	---	GO:0003674|GO:0005575|GO:0008150
Potri.007G082900.1	1.62051	0.000255241	0.0190436	DEG	PF00067	PTHR19383	KOG0156	---	---	AT3G26300.1	CYP71B34	cytochrome P450, family 71, subfamily B, polypeptide 34	AT3G26300.1	putative cytochrome P450	cytochrome P450, family 71, subfamily B, polypeptide 34 (CYP71B34); FUNCTIONS IN: electron carrier activity, monooxygenase activity, iron ion binding, oxygen binding, heme binding; INVOLVED IN: oxidation reduction; LOCATED IN: endomembrane system; EXPRESSED IN: 22 plant structures; EXPRESSED DURING: 13 growth stages; CONTAINS InterPro DOMAIN/s: Cytochrome P450 (InterPro:IPR001128), Cytochrome P45…	---	GO:0005506|GO:0009055|GO:0016705|GO:0019825|GO:0020037|GO:0055114
Potri.010G151100.2	-5.5612	6.83e-08	2.87e-05	DEG	---	---	---	---	---	---	---	---	---	---	---	---	---
Potri.016G058600.1	3.39986	0.000268219	0.0197809	DEG	PF00046,PF02183	PTHR19418	KOG0483	---	---	AT5G06710.1	HAT14	homeobox from Arabidopsis thaliana	AT5G06710.1	Homeobox-leucine zipper protein.	homeobox from Arabidopsis thaliana (HAT14); FUNCTIONS IN: DNA binding, sequence-specific DNA binding transcription factor activity; INVOLVED IN: regulation of transcription, DNA-dependent, regulation of transcription; LOCATED IN: nucleus; EXPRESSED IN: 18 plant structures; EXPRESSED DURING: 9 growth stages; CONTAINS InterPro DOMAIN/s: Homeobox, conserved site (InterPro:IPR017970), Homeobox (Inter…	---	GO:0003677|GO:0003700|GO:0005634|GO:0006355|GO:0043565
Potri.T078350.1	5.18067	0.00102593	0.0491288	DEG
Potri.018G049200.2	1.8893	0.000453561	0.0285151	DEG	PF00249	PTHR10641	KOG0048	---	---	AT4G38620.1	ATMYB4,MYB4	myb domain protein 4	AT4G38620.1	Encodes a R2R3 MYB protein which is involved in the response to UV-B. It functions as a repressor of target gene expression. One of its target genes encodes cinnamate 4-hydroxylase; mutants accumulate sinapate esters in their leaves. MYB4 binds to its own promoter and represses its own expression. Nuclear localization of MYB4 depends on the action of the beta importin SAD2.	myb domain protein 4 (MYB4); CONTAINS InterPro DOMAIN/s: SANT, DNA-binding (InterPro:IPR001005), Homeodomain-like (InterPro:IPR009057), Myb, DNA-binding (InterPro:IPR014778), HTH transcriptional regulator, Myb-type, DNA-binding (InterPro:IPR017930), Homeodomain-related (InterPro:IPR012287), Myb transcription factor (InterPro:IPR015495); BEST Arabidopsis thaliana protein match is: myb domain prote…	---	GO:0003677|GO:0010224|GO:0045892|GO:2000762|GO:0003700|GO:0009751|GO:0009753|GO:0006598|GO:0006857|GO:0009611|GO:0009698|GO:0009805|GO:0042398
Potri.013G081650.1	2.17405	0.000613174	0.0360394	DEG
Potri.013G142166.1	-4.03757	2.01e-07	6.11e-05	DEG
Potri.011G006700.2	-1.01551	0.000467815	0.0291229	DEG	---	---	---	---	---	AT1G62250.1	AT1G62250.1	protein_coding	---	---	---	---	GO:0015996
Potri.013G080866.1	2.17404	0.000614026	0.0360394	DEG
Potri.001G146200.28	0.973542	0.000995805	0.0487212	DEG
Potri.002G068300.1	-2.07088	4.9e-12	2.22e-08	DEG	PF00892	---	---	---	---	AT1G43650.1	---	nodulin MtN21 /EamA-like transporter family protein	AT1G43650.1	---	nodulin MtN21 /EamA-like transporter family protein; LOCATED IN: endomembrane system, membrane; EXPRESSED IN: 10 plant structures; EXPRESSED DURING: 7 growth stages; CONTAINS InterPro DOMAIN/s: Protein of unknown function DUF6, transmembrane (InterPro:IPR000620); BEST Arabidopsis thaliana protein match is: nodulin MtN21 /EamA-like transporter family protein (TAIR:AT5G64700.1); Has 3287 Blast hits…	---	GO:0016020
Potri.012G137200.2	2.63807	0.000465138	0.0290286	DEG
Potri.001G349000.2	-2.25683	0.000127045	0.0119159	DEG	PF00782	PTHR10159	---	---	---	AT3G01510.1	LSF1	like SEX4 1	AT3G01510.1	Encodes a putative phosphatase, LSF1, required for normal starch turnover in leaves.	like SEX4 1 (LSF1); FUNCTIONS IN: protein tyrosine/serine/threonine phosphatase activity; INVOLVED IN: starch catabolic process; LOCATED IN: starch grain, chloroplast, chloroplast stroma; EXPRESSED IN: 23 plant structures; EXPRESSED DURING: 13 growth stages; CONTAINS InterPro DOMAIN/s: Dual specificity phosphatase, catalytic domain (InterPro:IPR000340), PDZ/DHR/GLGF (InterPro:IPR001478), Dual spe…	---	GO:0006470|GO:0008138|GO:0009570|GO:0009507|GO:0005983|GO:0043036|GO:0000023|GO:0019252|GO:0043085
Potri.004G063900.2	-2.80729	0.000352833	0.0236082	DEG	PF07714,PF00069	PTHR23258	KOG1187	---	---	AT1G07650.2	---	Leucine-rich repeat transmembrane protein kinase	AT1G07650.2	---	Leucine-rich repeat transmembrane protein kinase; FUNCTIONS IN: protein serine/threonine kinase activity, kinase activity, ATP binding; INVOLVED IN: transmembrane receptor protein tyrosine kinase signaling pathway, protein amino acid phosphorylation; LOCATED IN: endomembrane system; EXPRESSED IN: 22 plant structures; EXPRESSED DURING: 13 growth stages; CONTAINS InterPro DOMAIN/s: Protein kinase, …	---	GO:0004672|GO:0004674|GO:0004713|GO:0005524|GO:0006468|GO:0007169|GO:0016301|GO:0016772
Potri.001G048750.1	3.55537	7.52e-05	0.00813181	DEG
Potri.014G141500.1	-1.53016	1.62e-06	0.000305249	DEG	PF00011	PTHR11527	---	---	---	AT1G06460.1	ACD31.2,ACD32.1	alpha-crystallin domain 32.1	AT1G06460.1	ACD32.1 encodes an alpha-crystallin domain containing protein with homology to small heat shock proteins.	alpha-crystallin domain 32.1 (ACD32.1); INVOLVED IN: response to heat; LOCATED IN: peroxisome; EXPRESSED IN: 23 plant structures; EXPRESSED DURING: 15 growth stages; CONTAINS InterPro DOMAIN/s: Heat shock protein Hsp20 (InterPro:IPR002068), HSP20-like chaperone (InterPro:IPR008978); BEST Arabidopsis thaliana protein match is: heat shock protein 17.6A (TAIR:AT5G12030.1); Has 3590 Blast hits to 359…	---	GO:0009408|GO:0005777|GO:0009853|GO:0019252
Potri.001G349100.6	-3.97521	8.14e-06	0.00124231	DEG
Potri.011G147400.2	1.34774	0.000992048	0.0487212	DEG	---	PTHR14645	KOG4282	---	---	AT1G76890.2	AT-GT2,GT2	Duplicated homeodomain-like superfamily protein	AT1G76890.2	encodes a plant trihelix DNA-binding protein	GT2; CONTAINS InterPro DOMAIN/s: SANT, DNA-binding (InterPro:IPR001005), MYB-like (InterPro:IPR017877); BEST Arabidopsis thaliana protein match is: Duplicated homeodomain-like superfamily protein (TAIR:AT1G76880.1); Has 2646 Blast hits to 1586 proteins in 181 species: Archae - 0; Bacteria - 36; Metazoa - 813; Fungi - 181; Plants - 797; Viruses - 41; Other Eukaryotes - 778 (source: NCBI BLink).	---	GO:0003677|GO:0003700
Potri.005G132700.1	12.298	7.21e-05	0.00784035	DEG	---	---	---	---	---	---	---	---	---	---	---	---	---
Potri.004G138400.8	-1.06426	0.0010362	0.0493407	DEG
Potri.005G166700.1	-1.74339	2.54e-05	0.00335009	DEG	PF02358	PTHR10788	---	---	---	AT5G65140.2	---	Haloacid dehalogenase-like hydrolase (HAD) superfamily protein	AT5G65140.2	---	Haloacid dehalogenase-like hydrolase (HAD) superfamily protein; FUNCTIONS IN: catalytic activity, trehalose-phosphatase activity; INVOLVED IN: response to cadmium ion, trehalose biosynthetic process; EXPRESSED IN: 21 plant structures; EXPRESSED DURING: 14 growth stages; CONTAINS InterPro DOMAIN/s: HAD-superfamily hydrolase, subfamily IIB (InterPro:IPR006379), Trehalose-phosphatase (InterPro:IPR00…	trehalose biosynthesis I	GO:0003824|GO:0004805|GO:0005992|GO:0008152|GO:0046686
Potri.006G103900.2	2.39484	1.4e-07	5.04e-05	DEG
Potri.011G006600.1	-1.02041	0.000367987	0.0243401	DEG	---	---	---	---	---	---	---	---	---	---	---	---	---
Potri.019G024400.2	1.06047	0.000203066	0.0161988	DEG
Potri.008G161100.4	-1.41625	1.46e-07	5.2e-05	DEG	PF02309	---	---	---	---	AT5G43700.1	ATAUX2-11,IAA4	AUX/IAA transcriptional regulator family protein	AT5G43700.1	Auxin inducible protein similar to transcription factors.	AUXIN INDUCIBLE 2-11 (ATAUX2-11); CONTAINS InterPro DOMAIN/s: Aux/IAA-ARF-dimerisation (InterPro:IPR011525), AUX/IAA protein (InterPro:IPR003311); BEST Arabidopsis thaliana protein match is: AUX/IAA transcriptional regulator family protein (TAIR:AT1G04240.1); Has 1807 Blast hits to 1807 proteins in 277 species: Archae - 0; Bacteria - 0; Metazoa - 736; Fungi - 347; Plants - 385; Viruses - 0; Other…	---	GO:0005622|GO:0005634|GO:0006355|GO:0006417|GO:0009733|GO:0046983|GO:0003700|GO:0007020|GO:0009736|GO:0010583|GO:0003677
Potri.008G097200.1	1.00231	0.000638099	0.0366303	DEG	---	PTHR11054	KOG3147	3.1.1.31	K01057	AT1G13700.1	PGL1	6-phosphogluconolactonase 1	AT1G13700.1	---	6-phosphogluconolactonase 1 (PGL1); FUNCTIONS IN: 6-phosphogluconolactonase activity, catalytic activity; INVOLVED IN: pentose-phosphate shunt, carbohydrate metabolic process; LOCATED IN: cellular_component unknown; EXPRESSED IN: 11 plant structures; EXPRESSED DURING: LP.06 six leaves visible, LP.04 four leaves visible, 4 anthesis, petal differentiation and expansion stage; CONTAINS InterPro DOMA…	pentose phosphate pathway (oxidative branch)	GO:0003824|GO:0005575|GO:0005975|GO:0006098|GO:0017057
Potri.006G153301.1	-1.90525	0.000129123	0.0120575	DEG
Potri.005G133200.1	4.30448	0.000364833	0.0241818	DEG	---	---	---	---	---	---	---	---	---	---	---	---	---
Potri.002G052600.1	-3.35271	3.65e-10	7.02e-07	DEG	PF01734	PTHR18958:SF28	KOG0513	---	---	AT3G63200.1	PLA IIIB,PLP9	PATATIN-like protein 9	AT3G63200.1	---	PATATIN-like protein 9 (PLP9); FUNCTIONS IN: nutrient reservoir activity; INVOLVED IN: metabolic process, lipid metabolic process; LOCATED IN: cellular_component unknown; EXPRESSED IN: 18 plant structures; EXPRESSED DURING: 13 growth stages; CONTAINS InterPro DOMAIN/s: Acyl transferase/acyl hydrolase/lysophospholipase (InterPro:IPR016035), Patatin (InterPro:IPR002641); BEST Arabidopsis thaliana p…	---	GO:0005575|GO:0006629|GO:0008152|GO:0045735|GO:0010075
Potri.007G090900.3	1.61103	1.1e-06	0.000217972	DEG	PF02358	PTHR10788	---	---	---	AT5G65140.1	---	Haloacid dehalogenase-like hydrolase (HAD) superfamily protein	AT5G65140.1	---	Haloacid dehalogenase-like hydrolase (HAD) superfamily protein; FUNCTIONS IN: catalytic activity, trehalose-phosphatase activity; INVOLVED IN: response to cadmium ion, trehalose biosynthetic process; EXPRESSED IN: 21 plant structures; EXPRESSED DURING: 14 growth stages; CONTAINS InterPro DOMAIN/s: HAD-superfamily hydrolase, subfamily IIB (InterPro:IPR006379), Trehalose-phosphatase (InterPro:IPR00…	trehalose biosynthesis I	GO:0003824|GO:0004805|GO:0005992|GO:0008152|GO:0046686
Potri.008G045300.2	0.940974	0.000793809	0.0427163	DEG	PF00847	---	---	---	---	AT2G28550.3	RAP2.7,TOE1	related to AP2.7	AT2G28550.3	---	related to AP2.7 (RAP2.7); CONTAINS InterPro DOMAIN/s: DNA-binding, integrase-type (InterPro:IPR016177), Pathogenesis-related transcriptional factor/ERF, DNA-binding (InterPro:IPR001471); BEST Arabidopsis thaliana protein match is: target of early activation tagged (EAT) 2 (TAIR:AT5G60120.1).	---	GO:0003677|GO:0003700|GO:0006355|GO:0005634|GO:0010228|GO:0009651|GO:0009737|GO:0009887
Potri.015G046200.1	2.47427	0.000576133	0.0345126	DEG	PF00249	PTHR10641	KOG0048	---	---	AT1G25340.1	AtMYB116,MYB116	myb domain protein 116	AT1G25340.1	putative transcription factor (MYB116)	myb domain protein 116 (MYB116); CONTAINS InterPro DOMAIN/s: SANT, DNA-binding (InterPro:IPR001005), Homeodomain-like (InterPro:IPR009057), Myb, DNA-binding (InterPro:IPR014778), HTH transcriptional regulator, Myb-type, DNA-binding (InterPro:IPR017930), Homeodomain-related (InterPro:IPR012287), Myb transcription factor (InterPro:IPR015495); BEST Arabidopsis thaliana protein match is: myb domain p…	---	GO:0003677|GO:0003700|GO:0006355
Potri.011G089700.4	1.0666	0.000109133	0.0106126	DEG	PF00657	PTHR22835:SF27	---	---	---	AT5G55050.1	---	GDSL-like Lipase/Acylhydrolase superfamily protein	AT5G55050.1	---	GDSL-like Lipase/Acylhydrolase superfamily protein; FUNCTIONS IN: hydrolase activity, acting on ester bonds, lipase activity, carboxylesterase activity; INVOLVED IN: lipid metabolic process; LOCATED IN: endomembrane system; EXPRESSED IN: 17 plant structures; EXPRESSED DURING: 10 growth stages; CONTAINS InterPro DOMAIN/s: Lipase, GDSL, active site (InterPro:IPR008265), Lipase, GDSL (InterPro:IPR00…	---	GO:0004091|GO:0006629|GO:0016298|GO:0016788|GO:0015824
Potri.009G127800.2	1.05039	0.000175643	0.0150108	DEG	---	---	---	---	---	AT4G38810.2	---	Calcium-binding EF-hand family protein	AT4G38810.2	---	Calcium-binding EF-hand family protein; FUNCTIONS IN: calcium ion binding; LOCATED IN: cellular_component unknown; EXPRESSED IN: 23 plant structures; EXPRESSED DURING: 13 growth stages; CONTAINS InterPro DOMAIN/s: EF-Hand 1, calcium-binding site (InterPro:IPR018247), EF-HAND 2 (InterPro:IPR018249), Calcium-binding EF-hand (InterPro:IPR002048); BEST Arabidopsis thaliana protein match is: calcium-b…	---	GO:0005509|GO:0005575
Potri.001G051800.1	1.1972	0.000719902	0.0398167	DEG	PF00108,PF02803	PTHR18919	KOG1389	---	---	AT2G33150.1	KAT2,PED1,PKT3	peroxisomal 3-ketoacyl-CoA thiolase 3	AT2G33150.1	Encodes an organellar (peroxisome, glyoxysome) 3-ketoacyl-CoA thiolase, involved in fatty acid b-oxidation during germination and subsequent seedling growth. Mutants have defects in glyoxysomal fatty acid beta-oxidation. EC2.3.1.16 thiolase.	peroxisomal 3-ketoacyl-CoA thiolase 3 (PKT3); FUNCTIONS IN: acetyl-CoA C-acyltransferase activity; INVOLVED IN: fatty acid beta-oxidation, jasmonic acid biosynthetic process, response to wounding, fatty acid oxidation, glyoxysome organization; LOCATED IN: in 6 components; EXPRESSED IN: 26 plant structures; EXPRESSED DURING: 15 growth stages; CONTAINS InterPro DOMAIN/s: Thiolase (InterPro:IPR00215…	jasmonic acid biosynthesis|jasmonic acid biosynthesis|jasmonic acid biosynthesis|fatty acid &beta;-oxidation II (core pathway)	GO:0003824|GO:0008152|GO:0016747|GO:0019395|GO:0003988|GO:0009611|GO:0009695|GO:0005739|GO:0009507|GO:0005730|GO:0005774|GO:0016020|GO:0005777|GO:0005829|GO:0009789|GO:0006635|GO:0009407|GO:0043161|GO:0051788|GO:0080129|GO:0010111
Potri.002G239700.2	-1.19982	9.55e-06	0.00143976	DEG
Potri.006G064800.2	-1.84717	2.03e-07	6.11e-05	DEG
Potri.009G005700.6	1.79786	3.1e-07	8.21e-05	DEG
Potri.013G152500.1	-1.26562	0.000255964	0.0190436	DEG	---	---	---	---	---	---	---	---	---	---	---	---	---
Potri.015G088400.1	-3.27317	0.000345246	0.0235112	DEG	PF08241	---	---	---	---	AT1G24480.1	---	S-adenosyl-L-methionine-dependent methyltransferases superfamily protein	AT1G24480.1	---	S-adenosyl-L-methionine-dependent methyltransferases superfamily protein; FUNCTIONS IN: methyltransferase activity; INVOLVED IN: metabolic process; LOCATED IN: endomembrane system; CONTAINS InterPro DOMAIN/s: Methyltransferase type 11 (InterPro:IPR013216); BEST Arabidopsis thaliana protein match is: S-adenosyl-L-methionine-dependent methyltransferases superfamily protein (TAIR:AT4G24805.1); Has 3…	---	GO:0008152|GO:0008168
Potri.001G387900.1	3.46418	4.76e-09	5.04e-06	DEG	PF00264,PF12142,PF12143	PTHR11474	---	---	---	---	---	---	---	---	---	esculetin biosynthesis	---
Potri.001G282500.2	-0.961607	0.000637461	0.0366303	DEG	PF07228	PTHR12320	KOG1379	---	---	AT2G30170.1	---	Protein phosphatase 2C family protein	AT2G30170.1	---	Protein phosphatase 2C family protein; FUNCTIONS IN: phosphoprotein phosphatase activity, catalytic activity; INVOLVED IN: biological_process unknown; LOCATED IN: chloroplast; EXPRESSED IN: 21 plant structures; EXPRESSED DURING: 15 growth stages; CONTAINS InterPro DOMAIN/s: Protein phosphatase 2C-related (InterPro:IPR001932), Sporulation stage II, protein E C-terminal (InterPro:IPR010822); BEST A…	---	GO:0003824|GO:0009507|GO:0009570|GO:0006364|GO:0009657|GO:0010155|GO:0010207|GO:0046777
Potri.002G207400.3	1.43009	0.000193599	0.0158793	DEG
Potri.009G170640.2	-2.09675	7.84e-06	0.00120905	DEG
Potri.001G388800.2	2.83008	6.78e-07	0.000156621	DEG	PF00264,PF12142,PF12143	PTHR11474	---	---	---	---	---	---	---	---	---	esculetin biosynthesis	---
Potri.001G057400.2	1.41903	0.000175039	0.0149799	DEG	PF03924,PF00512,PF02518,PF00072	PTHR23283	KOG0519	2.7.13.3	K14489	AT1G27320.1	AHK3,HK3	histidine kinase 3	AT1G27320.1	Encodes a histidine kinases, a cytokinin receptor that controls cytokinin-mediated leaf longevity through a specific phosphorylation of the response regulator, ARR2.	histidine kinase 3 (HK3); CONTAINS InterPro DOMAIN/s: Signal transduction histidine kinase, homodimeric (InterPro:IPR009082), CHASE (InterPro:IPR006189), Signal transduction histidine kinase, core (InterPro:IPR005467), ATPase-like, ATP-binding domain (InterPro:IPR003594), CheY-like (InterPro:IPR011006), Signal transduction response regulator, receiver domain (InterPro:IPR001789), Signal transduct…	---	GO:0000155|GO:0000156|GO:0000160|GO:0004673|GO:0004871|GO:0005524|GO:0006355|GO:0007165|GO:0016020|GO:0016310|GO:0016772|GO:0018106|GO:0009736|GO:0009884|GO:0016036|GO:0071329|GO:0010029|GO:0010271|GO:0048831|GO:0005886|GO:0010150|GO:0004721|GO:0005515|GO:0043424|GO:0005034|GO:0006970|GO:0009409|GO:0009414|GO:0009651|GO:0034757|GO:0042742|GO:0010087|GO:0080117|GO:0009909|GO:0048509|GO:0070417|GO:…
Potri.009G033900.3	-2.59971	5.42e-17	6.88e-13	DEG	PF00067	PTHR19383	KOG0157	1.14.13.93	K09843	AT2G29090.1	CYP707A2	cytochrome P450, family 707, subfamily A, polypeptide 2	AT2G29090.1	Encodes a protein with ABA 8'-hydroxylase activity, involved in ABA catabolism. Member of the CYP707A gene family. This gene predominantly accumulates in dry seeds and is up-regulated immediately following imbibition. CYP707A2 appears to play a major role in the rapid decrease in ABA levels during early seed imbibition.	cytochrome P450, family 707, subfamily A, polypeptide 2 (CYP707A2); FUNCTIONS IN: oxygen binding, (+)-abscisic acid 8'-hydroxylase activity; INVOLVED IN: in 7 processes; LOCATED IN: endomembrane system; EXPRESSED IN: 22 plant structures; EXPRESSED DURING: 6 growth stages; CONTAINS InterPro DOMAIN/s: Cytochrome P450 (InterPro:IPR001128), Cytochrome P450, E-class, group I (InterPro:IPR002401), Cyto…	phaseic acid biosynthesis	GO:0005506|GO:0009055|GO:0016705|GO:0019825|GO:0020037|GO:0055114|GO:0010295|GO:0048838|GO:0009687|GO:0009639|GO:0010114
Potri.010G110100.2	-1.01839	0.000656284	0.0373451	DEG	---	---	---	---	---	AT2G01590.1	CRR3	chlororespiratory reduction 3	AT2G01590.1	Likely a subunit of the chloroplast NAD(P)H dehydrogenase complex, involved in PSI cyclic electron transport. Located in the membrane fraction of chloroplast. Mutant has impaired NAD(P)H dehydrogenase activity.	CHLORORESPIRATORY REDUCTION 3 (CRR3); FUNCTIONS IN: molecular_function unknown; INVOLVED IN: photosynthetic electron transport in photosystem I; LOCATED IN: chloroplast, NAD(P)H dehydrogenase complex (plastoquinone), membrane; EXPRESSED IN: 22 plant structures; EXPRESSED DURING: 15 growth stages; Has 17 Blast hits to 17 proteins in 8 species: Archae - 0; Bacteria - 0; Metazoa - 0; Fungi - 0; Plan…	---	GO:0003674|GO:0009507|GO:0009773|GO:0010598|GO:0016020
Potri.005G198900.1	-1.54024	1.53e-07	5.32e-05	DEG	PF08241,PF05093	PTHR13273	KOG4020	---	---	AT5G18400.2	---	Cytokine-induced anti-apoptosis inhibitor 1, Fe-S biogenesis	AT5G18400.2	---	Cytokine-induced anti-apoptosis inhibitor 1, Fe-S biogenesis; CONTAINS InterPro DOMAIN/s: Protein of unknown function DUF689 (InterPro:IPR007785); BEST Arabidopsis thaliana protein match is: Cytokine-induced anti-apoptosis inhibitor 1, Fe-S biogenesis (TAIR:AT5G18362.1); Has 30201 Blast hits to 17322 proteins in 780 species: Archae - 12; Bacteria - 1396; Metazoa - 17338; Fungi - 3422; Plants - 50…	---	GO:0008150|GO:0005515
Potri.013G049700.1	-1.20799	7.23e-06	0.00113656	DEG	---	---	---	---	---	AT5G37360.1	AT5G37360.1	protein_coding	---	---	---	---	GO:0003674|GO:0008150|GO:0009535|GO:0009507
Potri.009G116900.2	1.86446	2.11e-06	0.000379918	DEG
Potri.012G111600.1	-1.332	0.000277392	0.0203011	DEG	PF08414,PF01794,PF08022,PF08030	PTHR11972	KOG0039	---	---	AT5G51060.1	ATRBOHC,RBOHC,RHD2	NADPH/respiratory burst oxidase protein D	AT5G51060.1	RHD2 (along with RHD3 and RHD4) is required for normal root hair elongation. Has NADPH oxidase activity. Gene is expressed in the elongation and differention zone in trichoblasts and elongating root hairs. RDH2 is localized to the growing tips of root hair cells. It is required for the production of reactive oxygen species in response to extracellular ATP stimulus. The increase in ROS production …	ROOT HAIR DEFECTIVE 2 (RHD2); CONTAINS InterPro DOMAIN/s: Ferredoxin reductase-type FAD-binding domain (InterPro:IPR017927), Cytochrome b245, heavy chain (InterPro:IPR000778), EF-Hand 1, calcium-binding site (InterPro:IPR018247), EF-hand-like domain (InterPro:IPR011992), Ferric reductase-like transmembrane component, N-terminal (InterPro:IPR013130), NADPH oxidase Respiratory burst (InterPro:IPR01…	---	GO:0004601|GO:0005506|GO:0005509|GO:0009055|GO:0016020|GO:0016021|GO:0016491|GO:0050660|GO:0050664|GO:0055114|GO:0009060|GO:0010053|GO:0016174|GO:0005887|GO:0033198|GO:0010359|GO:0048767|GO:0052542|GO:0006952
Potri.001G349500.2	-1.90638	0.000102693	0.0102368	DEG	PF10178	---	KOG4828	---	---	AT5G14710.1	AT5G14710.1	protein_coding	---	---	---	---	GO:0003674|GO:0005575|GO:0008150|GO:0009062
Potri.016G108600.3	-6.11517	1.97e-07	6.11e-05	DEG
Potri.003G067400.1	-3.22526	1.16e-06	0.000230241	DEG	PF00471	---	---	---	K02913	ATCG00640.1	---	ribosomal protein L33	ATCG00640.1	encodes a chloroplast ribosomal protein L33, a constituent of the large subunit of the ribosomal complex	ribosomal protein L33 (RPL33); FUNCTIONS IN: structural constituent of ribosome; INVOLVED IN: translation; LOCATED IN: plastid large ribosomal subunit, chloroplast; EXPRESSED IN: 22 plant structures; EXPRESSED DURING: 13 growth stages; CONTAINS InterPro DOMAIN/s: Ribosomal protein L33 (InterPro:IPR001705), Ribosomal protein L33, conserved site (InterPro:IPR018264).	---	GO:0000311|GO:0003735|GO:0005622|GO:0005840|GO:0006412|GO:0009507|GO:0006091|GO:0006354|GO:0015979
Potri.012G049500.1	1.28071	5.31e-05	0.00614556	DEG	PF03098	PTHR11903	KOG2408	---	---	AT1G73680.1	ALPHA DOX2	alpha dioxygenase	AT1G73680.1	Encodes an alpha dioxygenase. Recombinant protein catalyzes the conversion of a wide range of fatty acids into 2(R)-hydroperoxy derivatives.	alpha dioxygenase (ALPHA DOX2); CONTAINS InterPro DOMAIN/s: Haem peroxidase (InterPro:IPR010255), Haem peroxidase, animal (InterPro:IPR002007); BEST Arabidopsis thaliana protein match is: Peroxidase superfamily protein (TAIR:AT3G01420.1); Has 1634 Blast hits to 1495 proteins in 223 species: Archae - 0; Bacteria - 102; Metazoa - 1237; Fungi - 165; Plants - 68; Viruses - 3; Other Eukaryotes - 59 (s…	---	GO:0004601|GO:0005575|GO:0006979|GO:0016702|GO:0020037|GO:0051707|GO:0055114|GO:0001676|GO:0006631|GO:0010150|GO:0051213
Potri.002G180400.1	-1.14193	9.04e-05	0.00935573	DEG	---	---	---	---	---	AT2G46820.1	PSAP,PSI-P,PTAC8,TMP14	photosystem I P subunit	AT2G46820.1	Encodes the P subunit of Photosystem I. About 25% of the TMP14 pool appeared to be phosphorylated, and this ratio is not affected by light. Contains seven phosphorylation sites on threonine residue and chloroplast targeting signal. Located in the proximity of PSI-L, -H and -O subunits.	photosystem I P subunit (PSI-P); FUNCTIONS IN: DNA binding; INVOLVED IN: photosynthetic electron transport in photosystem I; LOCATED IN: in 7 components; EXPRESSED IN: 23 plant structures; EXPRESSED DURING: 14 growth stages; BEST Arabidopsis thaliana protein match is: unknown protein (TAIR:AT1G52220.1); Has 450 Blast hits to 450 proteins in 73 species: Archae - 0; Bacteria - 149; Metazoa - 0; Fun…	---	GO:0003677|GO:0009941|GO:0009535|GO:0009507|GO:0009773|GO:0030093|GO:0009295|GO:0009508|GO:0009579|GO:0009534|GO:0009737|GO:0006098|GO:0006364|GO:0009657|GO:0010027|GO:0010207|GO:0015979|GO:0019684|GO:0035304
Potri.013G080800.1	2.17404	0.000614437	0.0360394	DEG	---	---	---	---	---	---	---	---	---	---	---	---	---
Potri.001G349800.2	-1.45162	0.000261439	0.0193733	DEG	PF03602	---	---	---	---	AT3G28460.1	---	methyltransferases	AT3G28460.1	---	methyltransferases; FUNCTIONS IN: methyltransferase activity; INVOLVED IN: rRNA methylation; LOCATED IN: chloroplast; EXPRESSED IN: 21 plant structures; EXPRESSED DURING: 13 growth stages; CONTAINS InterPro DOMAIN/s: Conserved hypothetical protein CHP00095 (InterPro:IPR004398); Has 4869 Blast hits to 4869 proteins in 1755 species: Archae - 2; Bacteria - 3296; Metazoa - 0; Fungi - 0; Plants - 49; …	---	GO:0008168|GO:0031167|GO:0006364|GO:0006399|GO:0009658|GO:0009793|GO:0010267|GO:0016226|GO:0035196|GO:0042793|GO:0045893|GO:0051607
Potri.002G192600.1	1.98709	1.05e-05	0.00156829	DEG	PF01553	---	---	2.3.1.15	K13508	AT4G01950.1	ATGPAT3,GPAT3	glycerol-3-phosphate acyltransferase 3	AT4G01950.1	Encodes a member of a family of proteins with glycerol-3-phosphate acyltransferase activity.	glycerol-3-phosphate acyltransferase 3 (GPAT3); FUNCTIONS IN: acyltransferase activity; INVOLVED IN: metabolic process; EXPRESSED IN: 14 plant structures; EXPRESSED DURING: 9 growth stages; CONTAINS InterPro DOMAIN/s: Phospholipid/glycerol acyltransferase (InterPro:IPR002123); BEST Arabidopsis thaliana protein match is: glycerol-3-phosphate acyltransferase 2 (TAIR:AT1G02390.1); Has 384 Blast hits…	triacylglycerol biosynthesis|CDP-diacylglycerol biosynthesis I|CDP-diacylglycerol biosynthesis II	GO:0008152|GO:0016746|GO:0006655
Potri.006G206000.1	1.63782	0.000100892	0.0101207	DEG	---	---	---	---	---	AT5G06270.1	AT5G06270.1	protein_coding	---	---	---	---	GO:0003674|GO:0008150
Potri.007G017000.1	2.36629	0.000901796	0.0468978	DEG	PF00319,PF01486	PTHR11945	KOG0014	---	---	AT3G54340.1	AP3,ATAP3	K-box region and MADS-box transcription factor family protein	AT3G54340.1	Floral homeotic gene encoding a MADS domain protein homologous to SRF transcription factors. Specifies petal and stamen identities. Associates with PISTILLATA.	APETALA 3 (AP3); CONTAINS InterPro DOMAIN/s: Transcription factor, MADS-box (InterPro:IPR002100), Transcription factor, K-box (InterPro:IPR002487); BEST Arabidopsis thaliana protein match is: AGAMOUS-like 71 (TAIR:AT5G51870.1); Has 6838 Blast hits to 6837 proteins in 855 species: Archae - 0; Bacteria - 0; Metazoa - 626; Fungi - 302; Plants - 5820; Viruses - 0; Other Eukaryotes - 90 (source: NCBI …	---	GO:0003677|GO:0003700|GO:0005634|GO:0006355|GO:0046983|GO:0009827|GO:0009860|GO:0009886|GO:0009909|GO:0010093|GO:0048440|GO:0048441|GO:0048443|GO:0048481|GO:0048507
Potri.001G388600.1	3.09834	1.78e-07	5.99e-05	DEG	PF00264,PF12142,PF12143	PTHR11474	---	---	---	---	---	---	---	---	---	esculetin biosynthesis	---
Potri.008G204200.1	1.18995	1.12e-05	0.00167655	DEG	PF01373	---	---	---	---	AT5G18670.1	BAM9,BMY3	beta-amylase 3	AT5G18670.1	putative beta-amylase BMY3 (BMY3)	beta-amylase 3 (BMY3); FUNCTIONS IN: cation binding, beta-amylase activity, catalytic activity; INVOLVED IN: cellulose biosynthetic process, carbohydrate metabolic process, polysaccharide catabolic process; EXPRESSED IN: 23 plant structures; EXPRESSED DURING: 13 growth stages; CONTAINS InterPro DOMAIN/s: Glycoside hydrolase, family 14 (InterPro:IPR001554), Glycoside hydrolase, catalytic core (Int…	starch degradation I	GO:0000272|GO:0003824|GO:0005975|GO:0016161|GO:0043169
Potri.004G138400.1	-1.06426	0.00103656	0.0493407	DEG	PF00762,PF00504	PTHR11108	KOG1321	---	---	AT2G30390.1	ATFC-II,FC-II,FC2	ferrochelatase 2	AT2G30390.1	Encodes one of two ferrochelatase genes in Arabidopsis. Ferrochelatase is the terminal enzyme of heme biosynthesis. FC-II is speculated to operate in photosynthetic cytochromes	ferrochelatase 2 (FC2); FUNCTIONS IN: ferrochelatase activity; INVOLVED IN: heme biosynthetic process; LOCATED IN: chloroplast; EXPRESSED IN: 21 plant structures; EXPRESSED DURING: 13 growth stages; CONTAINS InterPro DOMAIN/s: Ferrochelatase, active site (InterPro:IPR019772), Ferrochelatase (InterPro:IPR001015); BEST Arabidopsis thaliana protein match is: ferrochelatase 1 (TAIR:AT5G26030.2); Has …	heme biosynthesis from uroporphyrinogen-III I	GO:0004325|GO:0006783|GO:0009507|GO:0000023|GO:0006098|GO:0016117|GO:0019243|GO:0019252|GO:0019288|GO:0019760|GO:0043085
Potri.011G010300.1	-1.73559	3.91e-11	1.08e-07	DEG	PF02341	---	---	---	---	AT4G04330.1	---	Chaperonin-like RbcX protein	AT4G04330.1	---	Chaperonin-like RbcX protein; CONTAINS InterPro DOMAIN/s: Chaperonin-like RbcX (InterPro:IPR003435); Has 30201 Blast hits to 17322 proteins in 780 species: Archae - 12; Bacteria - 1396; Metazoa - 17338; Fungi - 3422; Plants - 5037; Viruses - 0; Other Eukaryotes - 2996 (source: NCBI BLink).	---	GO:0009409|GO:0009414|GO:0009534|GO:0009651|GO:0044183|GO:0061077|GO:0009718
Potri.006G093000.9	1.07013	0.000404693	0.0261416	DEG	---	---	---	---	---	AT3G54000.1	AT3G54000.1	protein_coding	---	---	---	---	GO:0003674|GO:0005575|GO:0008150
Potri.013G142432.1	-4.20716	1.17e-07	4.38e-05	DEG
Potri.013G141700.1	-3.96601	1.05e-07	4.09e-05	DEG	---	---	---	---	---	ATCG00360.1	---	Tetratricopeptide repeat (TPR)-like superfamily protein	ATCG00360.1	Encodes a protein required for photosystem I assembly and stability. In Chlamydomonas reinhardtii, this protein seems to act as a PSI specific chaperone facilitating the assembly of the complex by interacting with PsaA and PsaD. A loss of function mutation in tobacco leads to a loss of photosystem I.	YCF3; CONTAINS InterPro DOMAIN/s: Tetratricopeptide TPR-1 (InterPro:IPR001440), Tetratricopeptide-like helical (InterPro:IPR011990), Tetratricopeptide repeat-containing (InterPro:IPR013026), Tetratricopeptide repeat (InterPro:IPR019734); BEST Arabidopsis thaliana protein match is: Tetratricopeptide repeat (TPR)-like superfamily protein (TAIR:AT3G11540.1).	---	GO:0009507|GO:0048564|GO:0051082|GO:0006091|GO:0006354|GO:0015979
Potri.013G142800.1	-2.87276	1.24e-05	0.00184582	DEG	PF02874,PF00006,PF00306	PTHR15184	KOG1353	---	---	ATCG00120.1	---	ATP synthase subunit alpha	ATCG00120.1	Encodes the ATPase alpha subunit, which is a subunit of ATP synthase and part of the CF1 portion which catalyzes the conversion of ADP to ATP using the proton motive force. This complex is located in the thylakoid membrane of the chloroplast.	ATP synthase subunit alpha (ATPA); FUNCTIONS IN: zinc ion binding, proton-transporting ATPase activity, rotational mechanism; INVOLVED IN: response to cold, defense response to bacterium, dATP biosynthetic process from ADP; LOCATED IN: in 8 components; EXPRESSED IN: 24 plant structures; EXPRESSED DURING: 14 growth stages; CONTAINS InterPro DOMAIN/s: ATPase, F1/V1/A1 complex, alpha/beta subunit, C…	---	GO:0005524|GO:0006176|GO:0009544|GO:0015986|GO:0015991|GO:0015992|GO:0016469|GO:0016820|GO:0033178|GO:0045261|GO:0046034|GO:0046933|GO:0046961|GO:0031977|GO:0009579|GO:0009535|GO:0010287|GO:0009409|GO:0010319|GO:0042742|GO:0016020|GO:0009507|GO:0008270|GO:0009534|GO:0006091|GO:0006354|GO:0009832|GO:0015979|GO:0016049|GO:0019684|GO:0030243
Potri.017G152200.3	-1.12707	8.18e-05	0.00867076	DEG
Potri.012G123000.3	-1.23241	0.00103618	0.0493407	DEG
Potri.017G119200.4	9.8487	5.28e-05	0.00612966	DEG
Potri.001G189500.3	2.12261	8.93e-07	0.000182684	DEG
Potri.008G067300.1	-0.953794	0.000393011	0.0255168	DEG	PF00504	PTHR21649	---	---	K08915	AT2G40100.1	LHCB4.3	light harvesting complex photosystem II	AT2G40100.1	Lhcb4:3 protein (Lhcb4.3, light harvesting complex of photosystem II	light harvesting complex photosystem II (LHCB4.3); FUNCTIONS IN: chlorophyll binding; INVOLVED IN: response to blue light, response to red light, response to far red light, photosynthesis; LOCATED IN: light-harvesting complex, thylakoid, chloroplast thylakoid membrane, chloroplast, membrane; EXPRESSED IN: 28 plant structures; EXPRESSED DURING: 14 growth stages; CONTAINS InterPro DOMAIN/s: Chlorop…	---	GO:0009765|GO:0015979|GO:0016020|GO:0016168|GO:0030076|GO:0009535|GO:0009507|GO:0009579|GO:0009637|GO:0010114|GO:0010218|GO:0009534|GO:0006364
Potri.001G415100.8	2.60405	5.76e-07	0.000136473	DEG	PF01397,PF03936	---	---	---	---	AT5G23960.2	ATTPS21,TPS21	terpene synthase 21	AT5G23960.2	Encodes a sesquiterpene synthase involved in generating all of the group A sesquiterpenes found in the Arabidopsis floral volatile blend. Strongly expressed in the stigma.	terpene synthase 21 (TPS21); CONTAINS InterPro DOMAIN/s: Terpene synthase, metal-binding domain (InterPro:IPR005630), Terpenoid synthase (InterPro:IPR008949), Terpenoid cylases/protein prenyltransferase alpha-alpha toroid (InterPro:IPR008930), Terpene synthase-like (InterPro:IPR001906); BEST Arabidopsis thaliana protein match is: Terpenoid cyclases/Protein prenyltransferases superfamily protein (…	---	GO:0000287|GO:0005575|GO:0008152|GO:0010333|GO:0016829|GO:0080016|GO:0080017|GO:0016106|GO:0051762|GO:0080027
Potri.017G151450.1	-1.62432	0.000160379	0.0141631	DEG
Potri.002G151700.2	-1.77125	5.87e-07	0.000137527	DEG	PF00319,PF01486	PTHR11945	KOG0014	---	---	AT2G45660.1	AGL20,ATSOC1,SOC1	AGAMOUS-like 20	AT2G45660.1	Controls flowering and is required for CO to promote flowering. It acts downstream of FT. Overexpression of (SOC1) AGL20 suppresses not only the late flowering of plants that have functional FRI and FLC alleles but also the delayed phase transitions during the vegetative stages of development. AGL20/SOC1 acts with AGL24 to promote flowering and inflorescence meristem identity.AGL20 upregulates ex…	AGAMOUS-like 20 (AGL20); FUNCTIONS IN: sequence-specific DNA binding transcription factor activity; INVOLVED IN: flower development, response to cold, positive regulation of flower development, maintenance of inflorescence meristem identity; LOCATED IN: nucleus; EXPRESSED IN: 22 plant structures; EXPRESSED DURING: 12 growth stages; CONTAINS InterPro DOMAIN/s: Transcription factor, MADS-box (Inter…	---	GO:0003677|GO:0003700|GO:0005634|GO:0006355|GO:0046983|GO:0009911|GO:0009908|GO:0005515|GO:0008134|GO:0009409|GO:0045893|GO:0000060|GO:0005737|GO:0009739|GO:0010077|GO:0010048|GO:0043481|GO:0048440|GO:0048481
Potri.008G153300.2	-1.32211	0.000180233	0.015341	DEG	PF00291	PTHR10314	KOG1252	---	---	AT4G14880.1	ATCYS-3A,CYTACS1,OASA1,OLD3	O-acetylserine (thiol) lyase (OAS-TL) isoform A1	AT4G14880.1	Encodes a cytosolic isoform of cytosolic O-acetylserine(thiol)lyase, a key enzyme in cysteine biosynthesis and for the fixation of inorganic sulfide. It catalyzes the formation of cysteine from O-acetylserine and inorganic sulfide. Gene expression is predominant in the root cortex and the xylem parenchyma. Gene expression is induced in leave, stems and roots by high salt and heavy metal stresses,…	O-acetylserine (thiol) lyase (OAS-TL) isoform A1 (OASA1); FUNCTIONS IN: protein binding, cysteine synthase activity; INVOLVED IN: in 6 processes; LOCATED IN: in 7 components; EXPRESSED IN: 30 plant structures; EXPRESSED DURING: 15 growth stages; CONTAINS InterPro DOMAIN/s: Cysteine synthase/cystathionine beta-synthase P-phosphate-binding site (InterPro:IPR001216), Cysteine synthase A (InterPro:IP…	cysteine biosynthesis I	GO:0003824|GO:0004124|GO:0006535|GO:0008152|GO:0030170|GO:0005829|GO:0046686|GO:0007568|GO:0005634|GO:0005774|GO:0016020|GO:0005886|GO:0005777|GO:0009507|GO:0019344|GO:0048046|GO:0005515|GO:0009570|GO:0006094|GO:0006096|GO:0006816|GO:0006833|GO:0006972|GO:0007030|GO:0009266|GO:0009611|GO:0009651|GO:0009684|GO:0009805|GO:0009853|GO:0019761
Potri.007G125200.2	4.95198	0.000362512	0.0240782	DEG
Potri.013G138832.1	-4.0154	3.92e-07	9.98e-05	DEG
Potri.008G030300.5	-1.38308	0.00013147	0.0121523	DEG
Potri.013G136700.1	-2.25152	0.000265268	0.019586	DEG	PF00033	PTHR19271	---	---	---	ATCG00720.1	---	photosynthetic electron transfer B	ATCG00720.1	Encodes the cytochrome b(6) subunit of the cytochrome b6f complex.	photosynthetic electron transfer B (PETB); FUNCTIONS IN: heme binding; INVOLVED IN: photosynthesis, light reaction; LOCATED IN: thylakoid, chloroplast thylakoid membrane, cytochrome b6f complex, chloroplast, membrane; EXPRESSED IN: 25 plant structures; EXPRESSED DURING: 13 growth stages; CONTAINS InterPro DOMAIN/s: Cytochrome b/b6 (InterPro:IPR016175), Di-haem cytochrome, transmembrane (InterPro:…	---	GO:0009055|GO:0009512|GO:0009579|GO:0016020|GO:0016491|GO:0019684|GO:0020037|GO:0022904|GO:0009535|GO:0009507|GO:0009534|GO:0006091|GO:0006354|GO:0009407|GO:0009773|GO:0009832|GO:0010583|GO:0015979|GO:0016049|GO:0030243
Potri.004G031500.1	-1.09895	0.000149088	0.013296	DEG	PF05757	---	---	---	---	AT4G05180.1	PSBQ,PSBQ-2,PSII-Q	photosystem II subunit Q-2	AT4G05180.1	Encodes the PsbQ subunit of the oxygen evolving complex of photosystem II.	photosystem II subunit Q-2 (PSBQ-2); FUNCTIONS IN: calcium ion binding; INVOLVED IN: peptidyl-cysteine S-nitrosylation; LOCATED IN: in 9 components; EXPRESSED IN: 23 plant structures; EXPRESSED DURING: 14 growth stages; CONTAINS InterPro DOMAIN/s: Photosystem II oxygen evolving complex protein PsbQ (InterPro:IPR008797); BEST Arabidopsis thaliana protein match is: photosystem II subunit QA (TAIR:A…	---	GO:0005509|GO:0009523|GO:0009654|GO:0015979|GO:0019898|GO:0030095|GO:0009543|GO:0031977|GO:0009579|GO:0009535|GO:0009507|GO:0048046|GO:0009570|GO:0009534|GO:0009853|GO:0030003|GO:0070838
Potri.006G154500.4	-3.47471	1.83e-05	0.00254243	DEG
Potri.005G154700.1	-1.32809	0.00059223	0.0353103	DEG	PF00430	---	---	3.6.3.14	K02109	ATCG00130.1	---	ATPase, F0 complex, subunit B/B\', bacterial/chloroplast	ATCG00130.1	ATPase F subunit.	ATPF; FUNCTIONS IN: hydrogen ion transporting ATP synthase activity, rotational mechanism; INVOLVED IN: cellular respiration, mitochondrial ATP synthesis coupled proton transport; LOCATED IN: proton-transporting ATP synthase complex, thylakoid, chloroplast thylakoid membrane, chloroplast; EXPRESSED IN: 23 plant structures; EXPRESSED DURING: 13 growth stages; CONTAINS InterPro DOMAIN/s: ATPase, F0…	---	GO:0015078|GO:0015986|GO:0042776|GO:0045259|GO:0045263|GO:0045333|GO:0046933|GO:0009535|GO:0009507|GO:0009579|GO:0009534|GO:0006091|GO:0006354|GO:0015979|GO:0019684
Potri.008G101500.4	1.56136	2.15e-05	0.0028873	DEG
Potri.010G196300.1	-2.5914	5.54e-07	0.000133684	DEG	PF00234	---	---	---	---	AT5G05960.1	---	Bifunctional inhibitor/lipid-transfer protein/seed storage 2S albumin superfamily protein	AT5G05960.1	---	Bifunctional inhibitor/lipid-transfer protein/seed storage 2S albumin superfamily protein; FUNCTIONS IN: lipid binding; INVOLVED IN: lipid transport; LOCATED IN: endomembrane system; EXPRESSED IN: 18 plant structures; EXPRESSED DURING: 10 growth stages; CONTAINS InterPro DOMAIN/s: Bifunctional inhibitor/plant lipid transfer protein/seed storage (InterPro:IPR016140), Plant lipid transfer protein/s…	---	GO:0006869|GO:0008289
Potri.017G118600.1	9.32014	0.000308033	0.0217789	DEG	PF07722,PF00117	---	---	---	---	AT5G38200.1	---	Class I glutamine amidotransferase-like superfamily protein	AT5G38200.1	---	Class I glutamine amidotransferase-like superfamily protein; FUNCTIONS IN: hydrolase activity; INVOLVED IN: glutamine metabolic process; LOCATED IN: cellular_component unknown; CONTAINS InterPro DOMAIN/s: Peptidase C26 (InterPro:IPR011697), Glutamine amidotransferase type 1 (InterPro:IPR017926); BEST Arabidopsis thaliana protein match is: Class I glutamine amidotransferase-like superfamily protei…	---	GO:0005575|GO:0006541|GO:0016787
Potri.009G019200.2	-1.32437	7.65e-05	0.00821706	DEG	PF02365	---	---	---	---	AT3G44350.2	anac061,NAC061	NAC domain containing protein 61	AT3G44350.2	---	NAC domain containing protein 61 (NAC061); CONTAINS InterPro DOMAIN/s: No apical meristem (NAM) protein (InterPro:IPR003441); BEST Arabidopsis thaliana protein match is: NAC domain containing protein 90 (TAIR:AT5G22380.1); Has 30201 Blast hits to 17322 proteins in 780 species: Archae - 12; Bacteria - 1396; Metazoa - 17338; Fungi - 3422; Plants - 5037; Viruses - 0; Other Eukaryotes - 2996 (source:…	---	GO:0003677|GO:0005575|GO:0006355|GO:0007275|GO:0003700|GO:0010200
Potri.016G020700.1	-1.81042	7.52e-06	0.00117627	DEG	PF00201	PTHR11926	---	---	---	AT1G22380.1	AtUGT85A3,UGT85A3	UDP-glucosyl transferase 85A3	AT1G22380.1	Encodes a putative UDP-glucosyl transferase. At1g22380 was initially identified as encoding the protein AAF87154, which has been classified as a bHLH protein (AtbHLH152). Subsequently it has been found that the AAF87154 protein appears to be encoded by the AT1G23970 genomic locus.	UDP-glucosyl transferase 85A3 (UGT85A3); FUNCTIONS IN: transferase activity, transferring glycosyl groups, glucuronosyltransferase activity; INVOLVED IN: metabolic process; LOCATED IN: cellular_component unknown; EXPRESSED IN: 19 plant structures; EXPRESSED DURING: 9 growth stages; CONTAINS InterPro DOMAIN/s: UDP-glucuronosyl/UDP-glucosyltransferase (InterPro:IPR002213); BEST Arabidopsis thaliana…	dhurrin biosynthesis	GO:0005575|GO:0008152|GO:0016757|GO:0016758|GO:0015020|GO:0015824
Potri.012G034700.1	5.87953	0.000652239	0.0372445	DEG	PF01565,PF08031	---	---	---	---	AT2G34790.1	EDA28,MEE23	FAD-binding Berberine family protein	AT2G34790.1	---	MATERNAL EFFECT EMBRYO ARREST 23 (MEE23); FUNCTIONS IN: electron carrier activity, oxidoreductase activity, FAD binding, catalytic activity; INVOLVED IN: polar nucleus fusion, embryo development ending in seed dormancy; LOCATED IN: cell wall; EXPRESSED IN: 13 plant structures; EXPRESSED DURING: 4 anthesis, petal differentiation and expansion stage; CONTAINS InterPro DOMAIN/s: FAD-binding, type 2 …	---	GO:0003824|GO:0008762|GO:0009055|GO:0016491|GO:0016614|GO:0050660|GO:0055114|GO:0005618|GO:0009793|GO:0010197|GO:0009506|GO:0007155|GO:0010090|GO:0045010|GO:0048765|GO:0071555
Potri.014G095500.1	1.13422	0.00104406	0.0495112	DEG	PF03321	---	---	---	K14506	AT2G46370.4	FIN219,JAR1	Auxin-responsive GH3 family protein	AT2G46370.4	Encodes a jasmonate-amido synthetase that is a member of the GH3 family of proteins. JAR1 catalyzes the formation of a biologically active jasmonyl-isoleucine (JA-Ile) conjugate. JA-Ile promotes the interaction between JAZ1 and COI1 in the jasmonate signaling pathway. JAR1 localizes to the cytoplasm and is also a phytochrome A signaling component. JAR1 is an auxin-induced gene. Loss of function m…	JASMONATE RESISTANT 1 (JAR1); FUNCTIONS IN: catalytic activity, adenylyltransferase activity, ATP binding, jasmonate-amino synthetase activity; INVOLVED IN: in 13 processes; LOCATED IN: cytoplasm; EXPRESSED IN: 24 plant structures; EXPRESSED DURING: 13 growth stages; CONTAINS InterPro DOMAIN/s: GH3 auxin-responsive promoter (InterPro:IPR004993); BEST Arabidopsis thaliana protein match is: Auxin-r…	---	GO:0009733|GO:0005737|GO:0009585|GO:0009640|GO:0071365|GO:0010193|GO:0010046|GO:0009861|GO:0009753|GO:0003824|GO:0005524|GO:0005773|GO:0010119|GO:2000377|GO:0009694|GO:0080123|GO:0010224|GO:0031348|GO:0019899|GO:2000030|GO:0070566|GO:0009627|GO:0009611|GO:0009864
Potri.008G114400.1	1.65799	1.65e-05	0.00235562	DEG	PF00293	PTHR22769	---	---	---	AT1G68760.1	ATNUDT1,ATNUDX1,NUDX1	nudix hydrolase 1	AT1G68760.1	Encodes a cytosol-localized nudix hydrolase that hydrolyzes 8-oxo-(d)GTP to its monophosphate form. This protective mechanism prevents the misincorporation of these oxidized nucleotides into DNA and RNA. NUDX1 also has a low level of dihydroneopterin triphosphate pyrophosphatase activity in vitro and may participate in the folate synthesis pathway.	nudix hydrolase 1 (NUDX1); FUNCTIONS IN: hydrolase activity, dihydroneopterin triphosphate pyrophosphohydrolase activity, 8-oxo-7,8-dihydroguanosine triphosphate pyrophosphatase activity; INVOLVED IN: response to DNA damage stimulus; LOCATED IN: cytosol; EXPRESSED IN: 16 plant structures; EXPRESSED DURING: 10 growth stages; CONTAINS InterPro DOMAIN/s: NUDIX hydrolase domain-like (InterPro:IPR0157…	pyridine nucleotide cycling (plants)	GO:0016787|GO:0019177|GO:0005829|GO:0006974|GO:0008413
Potri.011G167000.4	-1.47249	1.84e-06	0.000340297	DEG	PF01490,PF03222	PTHR22950	KOG1303	---	---	AT5G23810.1	AAP7	amino acid permease 7	AT5G23810.1	Encodes nonfunctional amino acid transporter. AAP7 is the most distantly related member of the AAP family, a group of well characterized amino acid transporters within the ATF1 superfamily. Expression of this gene has not been detected with RNA gel blots or promoter GUS studies.	amino acid permease 7 (AAP7); CONTAINS InterPro DOMAIN/s: Amino acid transporter, transmembrane (InterPro:IPR013057); BEST Arabidopsis thaliana protein match is: amino acid permease 8 (TAIR:AT1G10010.1); Has 1807 Blast hits to 1807 proteins in 277 species: Archae - 0; Bacteria - 0; Metazoa - 736; Fungi - 347; Plants - 385; Viruses - 0; Other Eukaryotes - 339 (source: NCBI BLink).	---	GO:0015171|GO:0006865|GO:0016020
Potri.001G259100.7	1.22319	1.7e-05	0.00240975	DEG	PF00171	PTHR11699	KOG2456	---	---	AT4G36250.1	ALDH3F1	aldehyde dehydrogenase 3F1	AT4G36250.1	Encodes a putative aldehyde dehydrogenase. The gene is not responsive to osmotic stress and is expressed constitutively at a low level in plantlets and root cultures.	aldehyde dehydrogenase 3F1 (ALDH3F1); FUNCTIONS IN: 3-chloroallyl aldehyde dehydrogenase activity, aldehyde dehydrogenase (NAD) activity; INVOLVED IN: cellular aldehyde metabolic process, oxidation reduction, metabolic process; LOCATED IN: endoplasmic reticulum, membrane; EXPRESSED IN: 24 plant structures; EXPRESSED DURING: 13 growth stages; CONTAINS InterPro DOMAIN/s: Aldehyde/histidinol dehydro…	&beta;-alanine biosynthesis I|ethanol degradation IV (peroxisomal)|ethanol degradation II (cytosol)	GO:0004028|GO:0004030|GO:0006081|GO:0008152|GO:0016491|GO:0055114|GO:0004029|GO:0005783|GO:0016020|GO:0009612|GO:0019722|GO:0042631
Potri.013G142000.1	-3.92483	1.9e-07	6.11e-05	DEG	---	---	---	---	---	AT3G20362.1	AT3G20362.1	protein_coding	---	---	---	---	GO:0003674|GO:0008150
Potri.T113000.1	-2.60702	0.000989944	0.0487212	DEG	PF07714,PF00069	PTHR23258	KOG1187	---	---	AT1G70250.1	---	receptor serine/threonine kinase, putative	AT1G70250.1	Encodes a Protease inhibitor/seed storage/LTP family protein	receptor serine/threonine kinase, putative; FUNCTIONS IN: protein serine/threonine kinase activity, transmembrane receptor protein serine/threonine kinase activity, protein kinase activity, ATP binding; INVOLVED IN: protein amino acid phosphorylation; LOCATED IN: endomembrane system; EXPRESSED IN: 20 plant structures; EXPRESSED DURING: 11 growth stages; CONTAINS InterPro DOMAIN/s: Protein kinase,…	---	GO:0004672|GO:0004674|GO:0004675|GO:0004713|GO:0005524|GO:0006468|GO:0016772
Potri.005G207000.1	-1.06795	0.000107807	0.0105154	DEG	PF00248	PTHR11732	KOG1575	---	---	AT1G06690.1	---	NAD(P)-linked oxidoreductase superfamily protein	AT1G06690.1	---	NAD(P)-linked oxidoreductase superfamily protein; FUNCTIONS IN: oxidoreductase activity, aldo-keto reductase activity; INVOLVED IN: oxidation reduction; LOCATED IN: chloroplast thylakoid membrane, chloroplast, plastoglobule, chloroplast envelope; EXPRESSED IN: 22 plant structures; EXPRESSED DURING: 14 growth stages; CONTAINS InterPro DOMAIN/s: Aldo/keto reductase (InterPro:IPR001395), Aldo/keto r…	---	GO:0004033|GO:0016491|GO:0055114|GO:0009941|GO:0009507|GO:0009535|GO:0010287
Potri.002G234600.1	-1.37179	6.32e-06	0.00100286	DEG	PF02115	PTHR10980	KOG3205	---	---	AT3G07880.1	SCN1	Immunoglobulin E-set superfamily protein	AT3G07880.1	---	SUPERCENTIPEDE1 (SCN1); FUNCTIONS IN: Rho GDP-dissociation inhibitor activity; INVOLVED IN: root epidermal cell differentiation, cell tip growth; LOCATED IN: cytoplasm; EXPRESSED IN: 25 plant structures; EXPRESSED DURING: 15 growth stages; CONTAINS InterPro DOMAIN/s: Immunoglobulin E-set (InterPro:IPR014756), RHO protein GDP dissociation inhibitor (InterPro:IPR000406); BEST Arabidopsis thaliana p…	---	GO:0005094|GO:0005737|GO:0005515|GO:0009932|GO:0010053|GO:0007015
Potri.008G045300.1	0.940974	0.000793715	0.0427163	DEG	PF00847	---	---	---	---	AT2G28550.3	RAP2.7,TOE1	related to AP2.7	AT2G28550.3	---	related to AP2.7 (RAP2.7); CONTAINS InterPro DOMAIN/s: DNA-binding, integrase-type (InterPro:IPR016177), Pathogenesis-related transcriptional factor/ERF, DNA-binding (InterPro:IPR001471); BEST Arabidopsis thaliana protein match is: target of early activation tagged (EAT) 2 (TAIR:AT5G60120.1).	---	GO:0003677|GO:0003700|GO:0006355|GO:0005634|GO:0010228|GO:0009651|GO:0009737|GO:0009887
Potri.005G197800.6	1.26684	0.00085897	0.0452263	DEG
Potri.002G157600.3	2.13809	0.000208843	0.0164905	DEG
Potri.001G385200.3	1.45374	0.000970814	0.048687	DEG	PF00560,PF11721,PF07714,PF00069	PTHR23258	KOG1187	---	---	AT3G14840.2	---	Leucine-rich repeat transmembrane protein kinase	AT3G14840.2	---	Leucine-rich repeat transmembrane protein kinase; FUNCTIONS IN: protein serine/threonine kinase activity, protein kinase activity, ATP binding; INVOLVED IN: protein amino acid phosphorylation; LOCATED IN: plasma membrane; EXPRESSED IN: 25 plant structures; EXPRESSED DURING: 14 growth stages; CONTAINS InterPro DOMAIN/s: Malectin/receptor-like protein kinase (InterPro:IPR021720), Protein kinase, ca…	---	GO:0004672|GO:0004674|GO:0005524|GO:0006468|GO:0016772|GO:0005886|GO:0009506
Potri.013G139600.1	-4.08091	2.85e-07	7.79e-05	DEG	---	PTHR11993	---	---	---	ATCG01110.1	---	NAD(P)H dehydrogenase subunit H	ATCG01110.1	Encodes the 49KDa plastid NAD(P)H dehydrogenase subunit H protein. Its transcription is regulated by an ndhF-specific plastid sigma factor, SIG4.	NAD(P)H dehydrogenase subunit H (NDHH); FUNCTIONS IN: NADPH dehydrogenase activity; INVOLVED IN: photosynthetic electron transport in photosystem II; LOCATED IN: chloroplast thylakoid membrane, chloroplast; EXPRESSED IN: 22 plant structures; EXPRESSED DURING: 13 growth stages; CONTAINS InterPro DOMAIN/s: NADH-quinone oxidoreductase, subunit D (InterPro:IPR001135), NADH:ubiquinone oxidoreductase, …	---	GO:0009772|GO:0016651|GO:0048038|GO:0051287|GO:0055114|GO:0009535|GO:0009507|GO:0009534|GO:0009570|GO:0015979|GO:0045333|GO:0003959
Potri.001G415100.3	2.59825	4.93e-07	0.000122357	DEG	PF01397,PF03936	---	---	---	---	AT5G23960.2	ATTPS21,TPS21	terpene synthase 21	AT5G23960.2	Encodes a sesquiterpene synthase involved in generating all of the group A sesquiterpenes found in the Arabidopsis floral volatile blend. Strongly expressed in the stigma.	terpene synthase 21 (TPS21); CONTAINS InterPro DOMAIN/s: Terpene synthase, metal-binding domain (InterPro:IPR005630), Terpenoid synthase (InterPro:IPR008949), Terpenoid cylases/protein prenyltransferase alpha-alpha toroid (InterPro:IPR008930), Terpene synthase-like (InterPro:IPR001906); BEST Arabidopsis thaliana protein match is: Terpenoid cyclases/Protein prenyltransferases superfamily protein (…	---	GO:0000287|GO:0005575|GO:0008152|GO:0010333|GO:0016829|GO:0080016|GO:0080017|GO:0016106|GO:0051762|GO:0080027
Potri.018G049200.3	1.8893	0.000453454	0.0285151	DEG
Potri.016G107900.1	-6.26272	8.94e-07	0.000182684	DEG	PF07732,PF00394,PF07731	PTHR11709	KOG1263	---	---	AT3G09220.1	LAC7	laccase 7	AT3G09220.1	putative laccase, a member of laccase family of genes (17 members in Arabidopsis).	laccase 7 (LAC7); FUNCTIONS IN: laccase activity; INVOLVED IN: oxidation reduction, lignin catabolic process; LOCATED IN: endomembrane system, apoplast; EXPRESSED IN: 18 plant structures; EXPRESSED DURING: 7 growth stages; CONTAINS InterPro DOMAIN/s: Multicopper oxidase, type 3 (InterPro:IPR011707), Cupredoxin (InterPro:IPR008972), Laccase (InterPro:IPR017761), Multicopper oxidase, type 2 (InterP…	---	GO:0005507|GO:0016491|GO:0046274|GO:0048046|GO:0052716|GO:0055114|GO:0000041|GO:0006826|GO:0010106|GO:0010167|GO:0015706
Potri.006G255200.3	-1.25646	8.71e-05	0.00912219	DEG
Potri.014G038200.1	-5.64849	6.39e-05	0.00709974	DEG	PF00067	PTHR19383	KOG0156	---	---	AT4G31940.1	CYP82C4	cytochrome P450, family 82, subfamily C, polypeptide 4	AT4G31940.1	member of CYP82C	cytochrome P450, family 82, subfamily C, polypeptide 4 (CYP82C4); FUNCTIONS IN: electron carrier activity, monooxygenase activity, iron ion binding, oxygen binding, heme binding; INVOLVED IN: oxidation reduction; LOCATED IN: endomembrane system; EXPRESSED IN: root; CONTAINS InterPro DOMAIN/s: Cytochrome P450 (InterPro:IPR001128), Cytochrome P450, E-class, group I (InterPro:IPR002401), Cytochrome …	luteolin biosynthesis|luteolin biosynthesis|flavonol biosynthesis|leucodelphinidin biosynthesis|leucopelargonidin and leucocyanidin biosynthesis	GO:0005506|GO:0009055|GO:0016705|GO:0019825|GO:0020037|GO:0055114|GO:0004497|GO:0071281|GO:0010043
Potri.015G075800.4	-1.10726	0.000741217	0.0404693	DEG
Potri.001G349800.1	-1.45162	0.000261472	0.0193733	DEG	PF03602	---	---	---	---	AT3G28460.1	---	methyltransferases	AT3G28460.1	---	methyltransferases; FUNCTIONS IN: methyltransferase activity; INVOLVED IN: rRNA methylation; LOCATED IN: chloroplast; EXPRESSED IN: 21 plant structures; EXPRESSED DURING: 13 growth stages; CONTAINS InterPro DOMAIN/s: Conserved hypothetical protein CHP00095 (InterPro:IPR004398); Has 4869 Blast hits to 4869 proteins in 1755 species: Archae - 2; Bacteria - 3296; Metazoa - 0; Fungi - 0; Plants - 49; …	---	GO:0008168|GO:0031167|GO:0006364|GO:0006399|GO:0009658|GO:0009793|GO:0010267|GO:0016226|GO:0035196|GO:0042793|GO:0045893|GO:0051607
Potri.007G143300.4	-6.05641	0.00029894	0.0213649	DEG
Potri.019G125800.1	-6.36669	0.000961964	0.0484953	DEG	---	---	---	---	---	---	---	---	---	---	---	---	---
Potri.013G006600.1	1.62112	1.23e-06	0.000240898	DEG	PF04853,PF06202	---	---	---	---	AT1G56560.1	---	Plant neutral invertase family protein	AT1G56560.1	---	Plant neutral invertase family protein; FUNCTIONS IN: catalytic activity, beta-fructofuranosidase activity; INVOLVED IN: biological_process unknown; EXPRESSED IN: 24 plant structures; EXPRESSED DURING: 14 growth stages; CONTAINS InterPro DOMAIN/s: Plant neutral invertase (InterPro:IPR006937), Six-hairpin glycosidase-like (InterPro:IPR008928); BEST Arabidopsis thaliana protein match is: invertase …	---	GO:0003824|GO:0004564|GO:0004575|GO:0005739|GO:0005987|GO:0042542|GO:0048364
Potri.007G142800.1	-6.05641	0.000298575	0.0213649	DEG	PF00107	PTHR11695	---	---	---	AT5G16960.1	---	Zinc-binding dehydrogenase family protein	AT5G16960.1	---	Zinc-binding dehydrogenase family protein; FUNCTIONS IN: oxidoreductase activity, binding, zinc ion binding, catalytic activity; INVOLVED IN: response to oxidative stress; EXPRESSED IN: leaf whorl, sepal, flower, stamen; EXPRESSED DURING: 4 anthesis, petal differentiation and expansion stage; CONTAINS InterPro DOMAIN/s: GroES-like (InterPro:IPR011032), NAD(P)-binding domain (InterPro:IPR016040), …	---	GO:0000166|GO:0008270|GO:0016491|GO:0055114|GO:0006979
Potri.001G428800.1	4.78378	0.000195782	0.0158793	DEG	PF00560	---	---	---	---	AT4G26090.1	RPS2	NB-ARC domain-containing disease resistance protein	AT4G26090.1	Encodes a plasma membrane protein with leucine-rich repeat, leucine zipper, and P loop domains that confers resistance to Pseudomonas syringae infection by interacting with the avirulence gene avrRpt2. RPS2 protein interacts directly with plasma membrane associated protein RIN4 and this interaction is disrupted by avrRpt2.	RESISTANT TO P. SYRINGAE 2 (RPS2); CONTAINS InterPro DOMAIN/s: ATPase, AAA+ type, core (InterPro:IPR003593), NB-ARC (InterPro:IPR002182), Leucine-rich repeat (InterPro:IPR001611), Disease resistance protein (InterPro:IPR000767); BEST Arabidopsis thaliana protein match is: RPS5-like 1 (TAIR:AT1G12210.1); Has 21906 Blast hits to 18242 proteins in 683 species: Archae - 18; Bacteria - 1169; Metazoa -…	---	GO:0000166|GO:0006952|GO:0017111|GO:0043531|GO:0009626|GO:0016045|GO:0005515|GO:0005886|GO:0042742|GO:0000165|GO:0002831|GO:0006612|GO:0009595|GO:0009617|GO:0009697|GO:0009862|GO:0009863|GO:0009867|GO:0009963|GO:0010200|GO:0010310|GO:0010363|GO:0031347|GO:0031348|GO:0043069|GO:0043900|GO:0045087|GO:0050776|GO:0050832|GO:0051707
Potri.014G106500.1	-0.871124	0.00100829	0.0489415	DEG	PF08100,PF00891	PTHR11746	KOG3178	---	---	AT5G54160.1	ATOMT1,OMT1	O-methyltransferase 1	AT5G54160.1	A caffeic acid/5-hydroxyferulic acid O-methyltransferase. Interacts with 14-4-3 proteins in yeast 2 hybrid assay. AtOMT1 (At5g54160) encodes a flavonol 3?-O-methyltransferase that is highly active towards quercetin and myricetin. The substrate specificity identifies the enzyme as flavonol 3?-methyltransferase which replaces the former annotation of the gene to encode a caffeic acid/5-hydroxyferul…	O-methyltransferase 1 (OMT1); FUNCTIONS IN: myricetin 3'-O-methyltransferase activity, quercetin 3-O-methyltransferase activity, caffeate O-methyltransferase activity; INVOLVED IN: lignin biosynthetic process, flavonol biosynthetic process; LOCATED IN: cytosol, nucleus, plasma membrane, cytoplasm; EXPRESSED IN: 23 plant structures; EXPRESSED DURING: 14 growth stages; CONTAINS InterPro DOMAIN/s: W…	suberin biosynthesis|phenylpropanoid biosynthesis|free phenylpropanoid acid biosynthesis|free phenylpropanoid acid biosynthesis	GO:0030744|GO:0030755|GO:0033799|GO:0047763|GO:0051555|GO:0009809|GO:0005634|GO:0005737|GO:0005886|GO:0009506|GO:0006598|GO:0009611|GO:0009698|GO:0009805|GO:0009963|GO:0016126|GO:0042398|GO:0005829
Potri.T135500.1	-2.26688	0.000212382	0.016627	DEG	PF08613,PF00134	PTHR15615	KOG1674	---	---	AT2G44740.1	CYCP4;1	cyclin p4;1	AT2G44740.1	---	cyclin p4;1 (CYCP4;1); CONTAINS InterPro DOMAIN/s: Negative regulatory factor PREG (InterPro:IPR012389), Cyclin-like (InterPro:IPR011028), Cyclin, N-terminal (InterPro:IPR006671), Cyclin (InterPro:IPR006670); BEST Arabidopsis thaliana protein match is: CYCLIN P4;2 (TAIR:AT5G61650.1); Has 1474 Blast hits to 1416 proteins in 218 species: Archae - 0; Bacteria - 18; Metazoa - 247; Fungi - 710; Plants…	---	GO:0004693|GO:0051726|GO:0005515|GO:0010440
Potri.009G164500.4	2.02169	0.000987725	0.0487212	DEG
Potri.001G059800.1	3.77331	1.5e-07	5.25e-05	DEG	PF05553	---	---	---	---	AT5G50710.1	AT5G50710.1	protein_coding	---	---	---	---	GO:0003674|GO:0005575|GO:0008150
Potri.001G146200.30	0.973542	0.000991625	0.0487212	DEG
Potri.012G083300.2	-2.2501	9.2e-09	7.32e-06	DEG
Potri.005G062100.1	-3.39252	0.000627555	0.036325	DEG	PF00097	PTHR22763	---	---	---	AT3G19950.1	---	RING/U-box superfamily protein	AT3G19950.1	---	RING/U-box superfamily protein; FUNCTIONS IN: zinc ion binding; EXPRESSED IN: 24 plant structures; EXPRESSED DURING: 15 growth stages; CONTAINS InterPro DOMAIN/s: Zinc finger, RING-type (InterPro:IPR001841), Zinc finger, C3HC4 RING-type (InterPro:IPR018957); BEST Arabidopsis thaliana protein match is: RING/U-box superfamily protein (TAIR:AT1G55530.1); Has 11106 Blast hits to 11075 proteins in 297…	---	GO:0008270|GO:0010200
Potri.001G441240.1	-3.80611	3.06e-06	0.000524827	DEG
Potri.014G057800.1	2.15905	6.42e-07	0.000149869	DEG	PF03110	---	---	---	---	AT1G27370.1	SPL10	squamosa promoter binding protein-like 10	AT1G27370.1	In conjunction with SPL11 and SPL2, SPL10 redundantly controls proper development of lateral organs in association with shoot maturation in the reproductive phase. SPL10 also controls lamina shape during vegetative development.	squamosa promoter binding protein-like 10 (SPL10); FUNCTIONS IN: DNA binding, transcription activator activity, sequence-specific DNA binding transcription factor activity; INVOLVED IN: leaf shaping, regulation of transcription, regulation of timing of transition from vegetative to reproductive phase; LOCATED IN: nucleus; EXPRESSED IN: 24 plant structures; EXPRESSED DURING: 13 growth stages; CONT…	---	GO:0003677|GO:0005634|GO:0003700|GO:0006355|GO:0010358|GO:0045893|GO:0048510
Potri.001G427500.3	2.8056	8.23e-05	0.00870772	DEG	PF00931	---	KOG4658	---	---	AT4G27190.1	---	NB-ARC domain-containing disease resistance protein	AT4G27190.1	---	NB-ARC domain-containing disease resistance protein; FUNCTIONS IN: nucleoside-triphosphatase activity, nucleotide binding, ATP binding; INVOLVED IN: apoptosis, defense response; LOCATED IN: cellular_component unknown; CONTAINS InterPro DOMAIN/s: ATPase, AAA+ type, core (InterPro:IPR003593), NB-ARC (InterPro:IPR002182), Disease resistance protein (InterPro:IPR000767); BEST Arabidopsis thaliana pro…	---	GO:0000166|GO:0005575|GO:0006952|GO:0017111|GO:0043531
Potri.005G087000.1	-1.88341	1.06e-06	0.000212181	DEG	---	---	---	---	---	AT5G64770.1	RGF9	AT5G64770.1	protein_coding	root meristem growth factor 9 (RGF9); FUNCTIONS IN: molecular_function unknown; LOCATED IN: endomembrane system; EXPRESSED IN: 15 plant structures; EXPRESSED DURING: 9 growth stages; Has 1807 Blast hits to 1807 proteins in 277 species: Archae - 0; Bacteria - 0; Metazoa - 736; Fungi - 347; Plants - 385; Viruses - 0; Other Eukaryotes - 339 (source: NCBI BLink).	---	---	GO:0003674|GO:0005615|GO:0008083|GO:0008284|GO:0030154|GO:0022622|GO:0048527|GO:0009958|GO:0032880|GO:2000012
Potri.008G041000.1	-0.982361	0.000308688	0.0217789	DEG	PF00504	PTHR21649	---	---	K08907	AT3G54890.1	LHCA1	photosystem I light harvesting complex gene 1	AT3G54890.1	Encodes a component of the light harvesting complex associated with photosystem I.	photosystem I light harvesting complex gene 1 (LHCA1); FUNCTIONS IN: chlorophyll binding; INVOLVED IN: response to blue light, response to red light, photosynthesis, light harvesting in photosystem I, response to far red light, photosynthesis; LOCATED IN: in 7 components; EXPRESSED IN: 29 plant structures; EXPRESSED DURING: 14 growth stages; CONTAINS InterPro DOMAIN/s: Chlorophyll A-B binding pro…	---	GO:0009765|GO:0015979|GO:0016020|GO:0016168|GO:0030076|GO:0009941|GO:0009535|GO:0009507|GO:0009768|GO:0010287|GO:0009579|GO:0009637|GO:0010114|GO:0010218|GO:0009534|GO:0006364|GO:0009644|GO:0009744|GO:0010155
Potri.002G114800.1	1.19944	0.000393939	0.0255509	DEG	PF00847	---	---	---	K09285	AT4G37750.1	ANT,CKC,CKC1,DRG	Integrase-type DNA-binding superfamily protein	AT4G37750.1	ANT is required for control of cell proliferation and encodes a putative transcriptional regulator similar to AP2. Loss of function alleles have reduced fertility, abnormal ovules and abnormal lateral organs. Expressed specifically in the chalaza and in floral organ primordia.	AINTEGUMENTA (ANT); CONTAINS InterPro DOMAIN/s: DNA-binding, integrase-type (InterPro:IPR016177), Pathogenesis-related transcriptional factor/ERF, DNA-binding (InterPro:IPR001471); BEST Arabidopsis thaliana protein match is: Integrase-type DNA-binding superfamily protein (TAIR:AT1G72570.1); Has 7251 Blast hits to 5191 proteins in 264 species: Archae - 0; Bacteria - 9; Metazoa - 18; Fungi - 8; Pla…	---	GO:0003677|GO:0003700|GO:0006355|GO:0042127|GO:0005634|GO:0006306|GO:0006346|GO:0009855|GO:0009887|GO:0009944|GO:0009965|GO:0010014|GO:0010051|GO:0010073|GO:0010089|GO:0010382|GO:0016246|GO:0031047|GO:0048439|GO:0048519|GO:0007276
Potri.015G026900.1	1.11002	0.000207095	0.0164715	DEG	PF01695,PF00004,PF05496	PTHR23074	KOG0737	---	---	AT5G52882.1	---	P-loop containing nucleoside triphosphate hydrolases superfamily protein	AT5G52882.1	---	P-loop containing nucleoside triphosphate hydrolases superfamily protein; FUNCTIONS IN: nucleoside-triphosphatase activity, nucleotide binding, ATP binding; INVOLVED IN: biological_process unknown; LOCATED IN: endomembrane system; EXPRESSED IN: cultured cell; CONTAINS InterPro DOMAIN/s: ATPase, AAA-type, core (InterPro:IPR003959), ATPase, AAA+ type, core (InterPro:IPR003593), ATPase, AAA-type, co…	---	GO:0000166|GO:0005524|GO:0017111
Potri.001G017000.1	1.89122	0.000297499	0.0213649	DEG	---	---	---	---	---	AT4G12070.1	AT4G12070.1	protein_coding	---	---	---	---	GO:0008150|GO:0005886
Potri.001G221800.1	1.83299	9.05e-05	0.00935573	DEG	PF00314	---	---	---	---	AT1G75800.1	---	Pathogenesis-related thaumatin superfamily protein	AT1G75800.1	---	Pathogenesis-related thaumatin superfamily protein; FUNCTIONS IN: molecular_function unknown; INVOLVED IN: response to other organism; LOCATED IN: endomembrane system; EXPRESSED IN: 22 plant structures; EXPRESSED DURING: 13 growth stages; CONTAINS InterPro DOMAIN/s: Thaumatin, conserved site (InterPro:IPR017949), Thaumatin, pathogenesis-related (InterPro:IPR001938); BEST Arabidopsis thaliana prot…	---	GO:0003674|GO:0051707
Potri.016G108200.3	-6.04243	2.02e-07	6.11e-05	DEG
Potri.005G222300.2	-2.55093	1.72e-12	1.22e-08	DEG
Potri.014G152100.1	-4.03799	1.95e-07	6.11e-05	DEG	PF08477,PF00071	PTHR11708	KOG1673	---	---	AT3G21700.3	ATSGP2,SGP2	Ras-related small GTP-binding family protein	AT3G21700.3	Monomeric G protein. Expressed in root epidermal cells that are destined to become atrichoblasts. Also expressed during pollen development and in the pollen tube tip.	SGP2; FUNCTIONS IN: GTP binding; INVOLVED IN: small GTPase mediated signal transduction; LOCATED IN: intracellular; EXPRESSED IN: 22 plant structures; EXPRESSED DURING: 10 growth stages; CONTAINS InterPro DOMAIN/s: Ras GTPase (InterPro:IPR001806), Small GTP-binding protein (InterPro:IPR005225), Small GTPase (InterPro:IPR020851), Mitochondrial Rho-like (InterPro:IPR013684), GTPase, Tem1 (InterPro:…	---	GO:0005525|GO:0005622|GO:0007264|GO:0090404|GO:0015824|GO:0016192
Potri.011G095600.3	6.46972	6.58e-05	0.00722832	DEG
Potri.T072900.1	2.13521	6.12e-06	0.00098704	DEG	PF01397,PF03936	---	---	---	---	AT3G25820.1	ATTPS-CIN,TPS-CIN	terpene synthase-like sequence-1,8-cineole	AT3G25820.1	Encodes the monoterpene 1,8-cineole synthase, atTPS-Cin. This polypeptide was also shown to synthesize other monoterpenes albeit in minor quantities. The same polypeptide is encoded at two different loci, the result of gene duplication: at3g25820 and at3g25830.	terpene synthase-like sequence-1,8-cineole (TPS-CIN); CONTAINS InterPro DOMAIN/s: Terpene synthase, metal-binding domain (InterPro:IPR005630), Terpenoid synthase (InterPro:IPR008949), Terpenoid cylases/protein prenyltransferase alpha-alpha toroid (InterPro:IPR008930), Terpene synthase-like (InterPro:IPR001906); BEST Arabidopsis thaliana protein match is: terpene synthase-like sequence-1,8-cineole…	monoterpene biosynthesis	GO:0000287|GO:0008152|GO:0010333|GO:0016829|GO:0016099|GO:0034768|GO:0050551
Potri.019G008000.2	1.80838	5.78e-06	0.00093667	DEG	PF00657	PTHR22835:SF27	---	---	---	AT1G29670.1	---	GDSL-like Lipase/Acylhydrolase superfamily protein	AT1G29670.1	---	GDSL-like Lipase/Acylhydrolase superfamily protein; FUNCTIONS IN: hydrolase activity, acting on ester bonds, carboxylesterase activity; INVOLVED IN: lipid metabolic process; LOCATED IN: apoplast, cell wall, chloroplast; EXPRESSED IN: 23 plant structures; EXPRESSED DURING: 14 growth stages; CONTAINS InterPro DOMAIN/s: Lipase, GDSL (InterPro:IPR001087); BEST Arabidopsis thaliana protein match is: G…	---	GO:0004091|GO:0006629|GO:0016788|GO:0009507|GO:0005618|GO:0048046|GO:0009534|GO:0000038|GO:0042335|GO:0042631
Potri.002G070100.3	-1.32035	0.000436573	0.0277342	DEG
Potri.016G061500.1	-1.06048	0.000126132	0.0118773	DEG	PF05498,PF00560,PF11721,PF07714,PF00069	PTHR23258	KOG1187	---	---	AT1G53440.1	---	Leucine-rich repeat transmembrane protein kinase	AT1G53440.1	---	Leucine-rich repeat transmembrane protein kinase; FUNCTIONS IN: kinase activity; INVOLVED IN: protein amino acid phosphorylation; LOCATED IN: plasma membrane; EXPRESSED IN: 22 plant structures; EXPRESSED DURING: 13 growth stages; CONTAINS InterPro DOMAIN/s: Serine/threonine-protein kinase domain (InterPro:IPR002290), Leucine-rich repeat (InterPro:IPR001611), Serine-threonine/tyrosine-protein kina…	---	GO:0004672|GO:0004674|GO:0004713|GO:0005524|GO:0006468|GO:0016301|GO:0016772|GO:0005886
Potri.T170400.3	-2.80533	0.000104036	0.010322	DEG
Potri.013G140300.1	-4.17208	8.88e-08	3.59e-05	DEG	PF00203,PF00237	PTHR11880	---	---	---	ATCG00810.1	---	ribosomal protein L22	ATCG00810.1	encodes a chloroplast ribosomal protein L22, a constituent of the large subunit of the ribosomal complex	ribosomal protein L22 (RPL22); FUNCTIONS IN: structural constituent of ribosome; INVOLVED IN: translation; LOCATED IN: plastid large ribosomal subunit, chloroplast; EXPRESSED IN: 22 plant structures; EXPRESSED DURING: 13 growth stages; CONTAINS InterPro DOMAIN/s: Ribosomal protein L22/L17 (InterPro:IPR001063), Ribosomal protein L22, bacterial-type (InterPro:IPR005727), Ribosomal protein L22/L17, …	---	GO:0000311|GO:0003735|GO:0005622|GO:0005840|GO:0006412|GO:0015934|GO:0009507|GO:0009570|GO:0009941|GO:0006091|GO:0006354|GO:0015979
Potri.007G052400.7	-1.68507	2.47e-08	1.43e-05	DEG
Potri.015G074600.4	2.38909	2.16e-07	6.32e-05	DEG	PF01593	PTHR10742	---	---	---	AT5G13700.1	APAO,ATPAO1,PAO1	polyamine oxidase 1	AT5G13700.1	Encodes a protein with polyamine oxidase activity. The mRNA of this gene is only expressed in very low amounts in the organs where it was detected (light-grown plants).	polyamine oxidase 1 (PAO1); FUNCTIONS IN: FAD binding, polyamine oxidase activity; INVOLVED IN: oxidation reduction; LOCATED IN: endomembrane system; EXPRESSED IN: 12 plant structures; EXPRESSED DURING: L mature pollen stage, M germinated pollen stage, 4 anthesis, petal differentiation and expansion stage; CONTAINS InterPro DOMAIN/s: Amine oxidase (InterPro:IPR002937), Flavin-containing amine oxi…	---	GO:0016491|GO:0055114|GO:0046592|GO:0050660
Potri.001G057400.3	1.41903	0.000174546	0.0149775	DEG	PF03924,PF00512,PF02518,PF00072	PTHR23283	KOG0519	2.7.13.3	K14489	AT1G27320.1	AHK3,HK3	histidine kinase 3	AT1G27320.1	Encodes a histidine kinases, a cytokinin receptor that controls cytokinin-mediated leaf longevity through a specific phosphorylation of the response regulator, ARR2.	histidine kinase 3 (HK3); CONTAINS InterPro DOMAIN/s: Signal transduction histidine kinase, homodimeric (InterPro:IPR009082), CHASE (InterPro:IPR006189), Signal transduction histidine kinase, core (InterPro:IPR005467), ATPase-like, ATP-binding domain (InterPro:IPR003594), CheY-like (InterPro:IPR011006), Signal transduction response regulator, receiver domain (InterPro:IPR001789), Signal transduct…	---	GO:0000155|GO:0000156|GO:0000160|GO:0004673|GO:0004871|GO:0005524|GO:0006355|GO:0007165|GO:0016020|GO:0016310|GO:0016772|GO:0018106|GO:0009736|GO:0009884|GO:0016036|GO:0071329|GO:0010029|GO:0010271|GO:0048831|GO:0005886|GO:0010150|GO:0004721|GO:0005515|GO:0043424|GO:0005034|GO:0006970|GO:0009409|GO:0009414|GO:0009651|GO:0034757|GO:0042742|GO:0010087|GO:0080117|GO:0009909|GO:0048509|GO:0070417|GO:…
Potri.011G080900.2	-0.925692	0.000639809	0.0366666	DEG	PF04481	---	---	---	---	---	---	---	---	---	---	---	---
Potri.016G108200.4	-6.04243	2.02e-07	6.11e-05	DEG
Potri.013G081650.2	2.17404	0.000613489	0.0360394	DEG
Potri.001G346600.2	3.89913	0.000701741	0.0391557	DEG
Potri.010G221900.10	-1.48253	1.53e-06	0.00029292	DEG
Potri.002G109601.7	6.59967	6.32e-06	0.00100286	DEG
Potri.015G048000.1	1.87098	2.26e-05	0.00302305	DEG	PF00010	PTHR12565:SF5	---	---	---	AT5G08130.2	BIM1	basic helix-loop-helix (bHLH) DNA-binding superfamily protein	AT5G08130.2	Arabidopsis thaliana basic helix-loop-helix (bHLH) family protein involved in brassinosteroid signaling. It synergistically interacts with BES1 to bind to E box sequences (CANNTG).	BIM1; FUNCTIONS IN: protein binding, DNA binding, sequence-specific DNA binding transcription factor activity; INVOLVED IN: brassinosteroid mediated signaling pathway, regulation of transcription; LOCATED IN: nucleus; EXPRESSED IN: 22 plant structures; EXPRESSED DURING: 13 growth stages; CONTAINS InterPro DOMAIN/s: Helix-loop-helix DNA-binding domain (InterPro:IPR001092), Helix-loop-helix DNA-bin…	---	GO:0003677|GO:0003700|GO:0006355|GO:0005515|GO:0009742|GO:0009855|GO:0009944|GO:0010072
Potri.001G347600.1	-2.1899	3.88e-05	0.00480781	DEG	PF00226	PTHR11821	KOG0716	---	---	AT5G23240.1	---	DNAJ heat shock N-terminal domain-containing protein	AT5G23240.1	---	DNAJ heat shock N-terminal domain-containing protein; FUNCTIONS IN: unfolded protein binding, heat shock protein binding; INVOLVED IN: protein folding; LOCATED IN: chloroplast; EXPRESSED IN: 21 plant structures; EXPRESSED DURING: 11 growth stages; CONTAINS InterPro DOMAIN/s: Molecular chaperone, heat shock protein, Hsp40, DnaJ (InterPro:IPR015609), Heat shock protein DnaJ, N-terminal (InterPro:IP…	---	GO:0006457|GO:0031072|GO:0051082
Potri.016G124700.2	2.39549	5.66e-09	5.41e-06	DEG	PF00210	PTHR11431	KOG2332	1.16.3.1	K00522	AT5G01600.1	ATFER1,FER1	ferretin 1	AT5G01600.1	Encodes a ferretin protein that is targeted to the chloroplast. Member of a Ferritin gene family. Gene expression is induced in response to iron overload and by nitric oxide. Expression of the gene is downregulated in the presence of paraquat, an inducer of photoxidative stress.	ferretin 1 (FER1); FUNCTIONS IN: ferric iron binding, iron ion binding; INVOLVED IN: in 12 processes; LOCATED IN: thylakoid, chloroplast thylakoid membrane, chloroplast stroma, chloroplast, membrane; EXPRESSED IN: 25 plant structures; EXPRESSED DURING: 15 growth stages; CONTAINS InterPro DOMAIN/s: Ferritin, N-terminal (InterPro:IPR001519), Ferritin-related (InterPro:IPR012347), Ferritin-like (Int…	---	GO:0006826|GO:0006879|GO:0008199|GO:0016491|GO:0046914|GO:0055114|GO:0005506|GO:0010039|GO:0042542|GO:0009409|GO:0009535|GO:0009579|GO:0009617|GO:0016020|GO:0009507|GO:0009570|GO:0000302|GO:0009908|GO:0015979|GO:0048366|GO:0055072|GO:0010043
Potri.010G221900.9	-1.48253	1.52e-06	0.00029292	DEG
Potri.017G118300.1	10.5902	0.000137357	0.0126044	DEG	---	PTHR16012:SF152	---	---	---	AT3G45850.1	---	P-loop containing nucleoside triphosphate hydrolases superfamily protein	AT3G45850.1	---	P-loop containing nucleoside triphosphate hydrolases superfamily protein; FUNCTIONS IN: microtubule motor activity, ATP binding; INVOLVED IN: microtubule-based movement; LOCATED IN: plasma membrane; EXPRESSED IN: 23 plant structures; EXPRESSED DURING: 13 growth stages; CONTAINS InterPro DOMAIN/s: Kinesin, motor region, conserved site (InterPro:IPR019821), Kinesin, motor domain (InterPro:IPR001752…	---	GO:0003777|GO:0005524|GO:0007018|GO:0005886|GO:0007020
Potri.015G017000.1	-3.68638	1.08e-11	4.59e-08	DEG	PF02362	---	---	---	---	AT4G01500.1	NGA4	AP2/B3-like transcriptional factor family protein	AT4G01500.1	---	NGATHA4 (NGA4); CONTAINS InterPro DOMAIN/s: Transcriptional factor B3 (InterPro:IPR003340); BEST Arabidopsis thaliana protein match is: AP2/B3-like transcriptional factor family protein (TAIR:AT1G01030.1); Has 1433 Blast hits to 1432 proteins in 74 species: Archae - 0; Bacteria - 0; Metazoa - 0; Fungi - 2; Plants - 1431; Viruses - 0; Other Eukaryotes - 0 (source: NCBI BLink).	---	GO:0003677|GO:0005575|GO:0006355|GO:0003700|GO:0009908|GO:0048366
Potri.001G227300.1	0.985781	0.00104676	0.0495655	DEG	PF00232	PTHR10353	KOG0626	3.2.1.-	K01238	AT2G44480.1	BGLU17	beta glucosidase 17	AT2G44480.1	---	beta glucosidase 17 (BGLU17); FUNCTIONS IN: cation binding, hydrolase activity, hydrolyzing O-glycosyl compounds, catalytic activity; INVOLVED IN: carbohydrate metabolic process; LOCATED IN: endomembrane system; EXPRESSED IN: stem, hypocotyl, sepal, male gametophyte, root; EXPRESSED DURING: 4 anthesis; CONTAINS InterPro DOMAIN/s: Glycoside hydrolase, family 1 (InterPro:IPR001360), Glycoside hydro…	---	GO:0003824|GO:0004553|GO:0005975|GO:0043169
Potri.001G144800.4	-1.18351	0.000184467	0.0155751	DEG
Potri.012G032900.2	2.04908	7e-06	0.00110274	DEG	PF00847	---	---	---	---	AT4G27950.1	CRF4	cytokinin response factor 4	AT4G27950.1	encodes a member of the ERF (ethylene response factor) subfamily B-5 of ERF/AP2 transcription factor family. The protein contains one AP2 domain. There are 7 members in this subfamily.	cytokinin response factor 4 (CRF4); CONTAINS InterPro DOMAIN/s: DNA-binding, integrase-type (InterPro:IPR016177), Pathogenesis-related transcriptional factor/ERF, DNA-binding (InterPro:IPR001471); BEST Arabidopsis thaliana protein match is: cytokinin response factor 3 (TAIR:AT5G53290.1); Has 6110 Blast hits to 5757 proteins in 250 species: Archae - 0; Bacteria - 2; Metazoa - 0; Fungi - 2; Plants …	---	GO:0003677|GO:0003700|GO:0005634|GO:0006355|GO:0042991|GO:0048366|GO:0005515
Potri.004G063900.1	-2.80729	0.000352713	0.0236082	DEG	PF07714,PF00069	PTHR23258	KOG1187	---	---	AT1G07650.2	---	Leucine-rich repeat transmembrane protein kinase	AT1G07650.2	---	Leucine-rich repeat transmembrane protein kinase; FUNCTIONS IN: protein serine/threonine kinase activity, kinase activity, ATP binding; INVOLVED IN: transmembrane receptor protein tyrosine kinase signaling pathway, protein amino acid phosphorylation; LOCATED IN: endomembrane system; EXPRESSED IN: 22 plant structures; EXPRESSED DURING: 13 growth stages; CONTAINS InterPro DOMAIN/s: Protein kinase, …	---	GO:0004672|GO:0004674|GO:0004713|GO:0005524|GO:0006468|GO:0007169|GO:0016301|GO:0016772
Potri.019G110601.1	6.4682	0.000345969	0.0235112	DEG
Potri.013G019800.5	1.55775	0.000693263	0.0388377	DEG	PF03552	---	---	---	---	AT2G21770.1	CESA09,CESA9	cellulose synthase A9	AT2G21770.1	cellulose synthase, related to CESA6.	cellulose synthase A9 (CESA9); FUNCTIONS IN: cellulose synthase activity, transferase activity, transferring glycosyl groups; INVOLVED IN: seed coat development, plant-type cell wall biogenesis; LOCATED IN: plasma membrane; EXPRESSED IN: 18 plant structures; EXPRESSED DURING: 8 growth stages; CONTAINS InterPro DOMAIN/s: Cellulose synthase (InterPro:IPR005150), Zinc finger, RING-type (InterPro:IPR…	cellulose biosynthesis	GO:0008270|GO:0016020|GO:0016757|GO:0016759|GO:0016760|GO:0030244|GO:0005886|GO:0010214|GO:0009832
Potri.016G108400.6	-5.12029	7.83e-07	0.000171449	DEG
Potri.010G096400.1	1.82566	2.57e-06	0.000457253	DEG	---	PTHR13902	---	---	---	AT1G60060.1	---	Serine/threonine-protein kinase WNK (With No Lysine)-related	AT1G60060.1	---	Serine/threonine-protein kinase WNK (With No Lysine)-related; BEST Arabidopsis thaliana protein match is: Serine/threonine-protein kinase WNK (With No Lysine)-related (TAIR:AT5G53900.2); Has 3565 Blast hits to 2565 proteins in 80 species: Archae - 0; Bacteria - 3; Metazoa - 15; Fungi - 88; Plants - 227; Viruses - 0; Other Eukaryotes - 3232 (source: NCBI BLink).	---	GO:0003674|GO:0005575|GO:0008150
Potri.009G139800.1	2.24054	4.91e-05	0.00578858	DEG	PF08100,PF09339,PF00891	PTHR11746	KOG3178	---	---	AT4G35160.1	---	O-methyltransferase family protein	AT4G35160.1	---	O-methyltransferase family protein; FUNCTIONS IN: methyltransferase activity, O-methyltransferase activity, protein dimerization activity; LOCATED IN: cytosol; CONTAINS InterPro DOMAIN/s: Winged helix-turn-helix transcription repressor DNA-binding (InterPro:IPR011991), Plant methyltransferase dimerisation (InterPro:IPR012967), O-methyltransferase, family 2 (InterPro:IPR001077), O-methyltransferas…	---	GO:0008168|GO:0008171|GO:0046983|GO:0005829
Potri.010G111000.1	2.00206	2.8e-05	0.00362249	DEG	PF00407,PF10604	---	---	---	---	AT1G70830.1	MLP28	MLP-like protein 28	AT1G70830.1	---	MLP-like protein 28 (MLP28); FUNCTIONS IN: molecular_function unknown; INVOLVED IN: response to biotic stimulus, defense response; LOCATED IN: cellular_component unknown; EXPRESSED IN: 22 plant structures; EXPRESSED DURING: 14 growth stages; CONTAINS InterPro DOMAIN/s: Bet v I allergen (InterPro:IPR000916); BEST Arabidopsis thaliana protein match is: MLP-like protein 34 (TAIR:AT1G70850.3); Has 82…	---	GO:0003674|GO:0005575|GO:0006952|GO:0009607
Potri.011G134900.1	-1.08728	1.95e-05	0.002673	DEG	PF01946,PF01266,PF00890,PF07992	PTHR10742	KOG2960	---	K03146	AT5G54770.1	THI1,THI4,TZ	thiazole biosynthetic enzyme, chloroplast (ARA6) (THI1) (THI4)	AT5G54770.1	Encodes a thiamine biosynthetic gene that has a dual function in thiamine biosynthesis and mitochondrial DNA damage tolerance. It appears to be involved in producing the thiazole portion of thiamine (vitamin B1). A crystal structure of the protein reveals that it forms a 2-ring homo-octamer.	THI1; FUNCTIONS IN: protein homodimerization activity, zinc ion binding; INVOLVED IN: oxazole or thiazole biosynthetic process, response to cold, thiamin biosynthetic process, response to DNA damage stimulus; LOCATED IN: in 6 components; EXPRESSED IN: 22 plant structures; EXPRESSED DURING: 15 growth stages; CONTAINS InterPro DOMAIN/s: Thiamine biosynthesis Thi4 protein (InterPro:IPR002922); Has 1…	---	GO:0009228|GO:0018131|GO:0005739|GO:0009507|GO:0009941|GO:0009570|GO:0009579|GO:0042803|GO:0009409|GO:0010319|GO:0008270|GO:0000023|GO:0009637|GO:0010155|GO:0019252|GO:0042742|GO:0043085|GO:0046777|GO:0006974
Potri.001G431000.1	1.12205	0.000991111	0.0487212	DEG	PF04535	PTHR11615	---	---	---	AT1G17200.1	---	Uncharacterised protein family (UPF0497)	AT1G17200.1	---	Uncharacterised protein family (UPF0497); CONTAINS InterPro DOMAIN/s: Uncharacterised protein family UPF0497, trans-membrane plant (InterPro:IPR006702), Uncharacterised protein family UPF0497, trans-membrane plant subgroup (InterPro:IPR006459); BEST Arabidopsis thaliana protein match is: Uncharacterised protein family (UPF0497) (TAIR:AT3G14380.1); Has 681 Blast hits to 681 proteins in 21 species:…	---	GO:0005515|GO:0080167|GO:0006949
Potri.009G005700.1	1.79786	3.1e-07	8.21e-05	DEG	PF05495,PF00097	PTHR21319	KOG1940	---	K10144	AT5G22920.1	---	CHY-type/CTCHY-type/RING-type Zinc finger protein	AT5G22920.1	---	CHY-type/CTCHY-type/RING-type Zinc finger protein; FUNCTIONS IN: zinc ion binding; EXPRESSED IN: 25 plant structures; EXPRESSED DURING: 14 growth stages; CONTAINS InterPro DOMAIN/s: Zinc finger, CHY-type (InterPro:IPR008913), Zinc finger, CTCHY-type (InterPro:IPR017921), Zinc finger, RING-type (InterPro:IPR001841), Zinc finger, C3HC4 RING-type (InterPro:IPR018957); BEST Arabidopsis thaliana prote…	---	GO:0008270
Potri.006G064800.4	-1.84717	2.03e-07	6.11e-05	DEG
Potri.016G107000.1	-2.69939	8.66e-06	0.00131262	DEG	PF00316	PTHR11556	---	---	---	AT3G54050.1	HCEF1	high cyclic electron flow 1	AT3G54050.1	Encodes HCEF1 (High Cyclic Electron Flow 1). Mutant phenotype: constitutively elevated electron flow (CEFI).	high cyclic electron flow 1 (HCEF1); FUNCTIONS IN: fructose 1,6-bisphosphate 1-phosphatase activity, phosphoric ester hydrolase activity; INVOLVED IN: response to cold, photosynthetic electron transport in photosystem I, fructose metabolic process; LOCATED IN: apoplast, stromule, chloroplast stroma, chloroplast; EXPRESSED IN: 22 plant structures; EXPRESSED DURING: 14 growth stages; CONTAINS Inter…	---	GO:0005975|GO:0006000|GO:0042132|GO:0042578|GO:0009507|GO:0005985|GO:0015979|GO:0030388|GO:0009570|GO:0009409|GO:0010319|GO:0048046|GO:0009773|GO:0000023|GO:0006098|GO:0006364|GO:0009637|GO:0009657|GO:0009902|GO:0010027|GO:0010114|GO:0010207|GO:0010218|GO:0015995|GO:0016117|GO:0019252|GO:0019684|GO:0030003|GO:0034660|GO:0035304|GO:0042742|GO:0043085|GO:0070838
Potri.001G146200.19	0.97354	0.00101072	0.0489415	DEG
Potri.015G121300.2	-1.23907	6.41e-05	0.00709974	DEG	---	---	---	---	---	---	---	---	---	---	---	---	---
Potri.019G126600.1	-6.36669	0.000961212	0.0484953	DEG	---	---	---	---	---	---	---	---	---	---	---	---	---
Potri.001G146200.21	0.973541	0.000999009	0.0487212	DEG
Potri.013G142100.1	-3.3603	3.05e-07	8.16e-05	DEG	PF05151	---	---	---	K02714	ATCG00220.1	---	photosystem II reaction center protein M	ATCG00220.1	PSII low MW protein	photosystem II reaction center protein M (PSBM); INVOLVED IN: photosynthesis, light reaction; LOCATED IN: endomembrane system, integral to membrane, photosystem II; EXPRESSED IN: 22 plant structures; EXPRESSED DURING: 13 growth stages; CONTAINS InterPro DOMAIN/s: Photosystem II, PsbM (InterPro:IPR007826).	---	GO:0009523|GO:0015979|GO:0016021|GO:0019684
Potri.001G350600.1	-8.96947	2.1e-08	1.43e-05	DEG	PF02704	PTHR23201	---	---	---	AT5G14920.1	---	Gibberellin-regulated family protein	AT5G14920.1	---	Gibberellin-regulated family protein; INVOLVED IN: response to gibberellin stimulus; LOCATED IN: endomembrane system; EXPRESSED IN: 22 plant structures; EXPRESSED DURING: 13 growth stages; CONTAINS InterPro DOMAIN/s: Gibberellin regulated protein (InterPro:IPR003854); BEST Arabidopsis thaliana protein match is: GAST1 protein homolog 3 (TAIR:AT4G09600.1); Has 178772 Blast hits to 67361 proteins in…	---	GO:0009739|GO:0005515
Potri.014G141500.5	-1.53016	1.61e-06	0.000305249	DEG
Potri.011G029900.1	-3.08508	5.54e-09	5.41e-06	DEG	PF01657	PTHR23258:SF323	---	---	---	AT4G38830.1	CRK26	cysteine-rich RLK (RECEPTOR-like protein kinase) 26	AT4G38830.1	Encodes a cysteine-rich receptor-like protein kinase.	cysteine-rich RLK (RECEPTOR-like protein kinase) 26 (CRK26); FUNCTIONS IN: kinase activity; INVOLVED IN: protein amino acid phosphorylation; LOCATED IN: endomembrane system; EXPRESSED IN: stem, root; CONTAINS InterPro DOMAIN/s: Protein kinase, ATP binding site (InterPro:IPR017441), Serine/threonine-protein kinase domain (InterPro:IPR002290), Protein of unknown function DUF26 (InterPro:IPR002902),…	---	GO:0004672|GO:0004674|GO:0004713|GO:0005524|GO:0006468|GO:0016301|GO:0016772|GO:0006826|GO:0010106|GO:0010167|GO:0015706
Potri.006G060100.2	-1.0684	0.000307527	0.0217696	DEG	PF08847	---	---	---	---	AT2G47910.1	CRR6	chlororespiratory reduction 6	AT2G47910.1	Encodes a chloroplast thylakoid membrane protein. Required for the assembly/accumulation of the NAD(P)H dehydrogenase complex of the photosynthetic electron transport chain.	chlororespiratory reduction 6 (CRR6); FUNCTIONS IN: molecular_function unknown; INVOLVED IN: NAD(P)H dehydrogenase complex assembly; LOCATED IN: chloroplast thylakoid membrane, chloroplast stroma, chloroplast; EXPRESSED IN: 21 plant structures; EXPRESSED DURING: 13 growth stages; CONTAINS InterPro DOMAIN/s: Protein of unknown function DUF1817 (InterPro:IPR014946); Has 166 Blast hits to 166 protei…	---	GO:0003674|GO:0009535|GO:0010275|GO:0009507|GO:0009570|GO:0009073|GO:0016226
Potri.016G094066.1	-3.07249	2.14e-05	0.0028873	DEG
Potri.001G455000.1	1.42891	0.000465387	0.0290286	DEG	PF00230	PTHR19139	KOG0223	---	K09874	AT4G10380.1	NIP5;1,NLM6,NLM8	NOD26-like intrinsic protein 5;1	AT4G10380.1	Boric acid channel. Essential for efficient boron uptake and plant development under boron limitation. Also functions in arsenite transport and tolerance. Localized preferentially in outer membrane domains of root cells.	NOD26-like intrinsic protein 5;1 (NIP5;1); CONTAINS InterPro DOMAIN/s: Major intrinsic protein, conserved site (InterPro:IPR022357), Major intrinsic protein (InterPro:IPR000425); BEST Arabidopsis thaliana protein match is: NOD26-like intrinsic protein 6;1 (TAIR:AT1G80760.1); Has 10572 Blast hits to 10477 proteins in 2169 species: Archae - 110; Bacteria - 5205; Metazoa - 1362; Fungi - 448; Plants …	---	GO:0005215|GO:0006810|GO:0015250|GO:0016020|GO:0005886|GO:0010036|GO:0046713|GO:0046715|GO:0080138|GO:0080029|GO:0015105|GO:0015700|GO:0046685|GO:0016328|GO:0000041|GO:0006826|GO:0010106|GO:0010167|GO:0015706
Potri.009G146800.1	-0.932791	0.000408247	0.0262909	DEG	PF01451	PTHR11717	KOG3217	3.1.3.48	K01104	AT3G44620.1	---	protein tyrosine phosphatases;protein tyrosine phosphatases	AT3G44620.1	---	protein tyrosine phosphatases;protein tyrosine phosphatases; FUNCTIONS IN: protein tyrosine phosphatase activity; INVOLVED IN: protein amino acid dephosphorylation; LOCATED IN: chloroplast stroma, chloroplast; EXPRESSED IN: 24 plant structures; EXPRESSED DURING: 15 growth stages; CONTAINS InterPro DOMAIN/s: Protein-tyrosine phosphatase/arsenate reductase (InterPro:IPR000106), Protein-tyrosine pho…	---	GO:0004725|GO:0006470|GO:0009507|GO:0009570
Potri.006G118300.1	2.36164	0.000130684	0.0121141	DEG	PF00657	PTHR22835:SF27	---	---	---	AT5G03820.1	---	GDSL-like Lipase/Acylhydrolase family protein	AT5G03820.1	---	GDSL-like Lipase/Acylhydrolase family protein; FUNCTIONS IN: hydrolase activity, acting on ester bonds, lipase activity, carboxylesterase activity; INVOLVED IN: lipid metabolic process; LOCATED IN: endomembrane system; CONTAINS InterPro DOMAIN/s: Lipase, GDSL, active site (InterPro:IPR008265), Lipase, GDSL (InterPro:IPR001087); BEST Arabidopsis thaliana protein match is: GDSL-like Lipase/Acylhydr…	---	GO:0004091|GO:0006629|GO:0016298|GO:0016788
Potri.017G152460.1	-1.3298	0.000342648	0.0234203	DEG
Potri.016G044100.1	4.75862	2.94e-06	0.000505759	DEG	PF01565,PF09265	PTHR13878	KOG1231	1.5.99.12	K00279	AT2G41510.1	ATCKX1,CKX1	cytokinin oxidase/dehydrogenase 1	AT2G41510.1	It encodes a protein whose sequence is similar to cytokinin oxidase/dehydrogenase, which catalyzes the degradation of cytokinins.	cytokinin oxidase/dehydrogenase 1 (CKX1); FUNCTIONS IN: cytokinin dehydrogenase activity; INVOLVED IN: N-terminal protein myristoylation, cytokinin catabolic process, meristem development; LOCATED IN: vacuole; EXPRESSED IN: lateral root, shoot apex, hypocotyl, root, flower; CONTAINS InterPro DOMAIN/s: Cytokinin dehydrogenase 1, FAD/cytokinin binding domain (InterPro:IPR015345), FAD-binding, type …	cytokinins degradation|cytokinins degradation|cytokinins degradation|cytokinins degradation|cytokinins degradation	GO:0003824|GO:0008762|GO:0009690|GO:0009823|GO:0016491|GO:0016614|GO:0019139|GO:0050660|GO:0055114|GO:0005773|GO:0048507|GO:0010089|GO:0010382
Potri.016G108400.4	-5.12029	7.83e-07	0.000171449	DEG
Potri.012G123600.1	-1.2946	1.43e-05	0.00207395	DEG	PF01535	PTHR10483	---	---	---	AT2G35130.1	---	Tetratricopeptide repeat (TPR)-like superfamily protein	AT2G35130.1	---	Tetratricopeptide repeat (TPR)-like superfamily protein; FUNCTIONS IN: molecular_function unknown; INVOLVED IN: biological_process unknown; LOCATED IN: endomembrane system; CONTAINS InterPro DOMAIN/s: Pentatricopeptide repeat (InterPro:IPR002885); BEST Arabidopsis thaliana protein match is: Pentatricopeptide repeat (PPR) superfamily protein (TAIR:AT5G02860.1); Has 54782 Blast hits to 14810 protei…	---	GO:0003674|GO:0008150
Potri.018G020800.1	-1.34996	6.04e-05	0.00678598	DEG	---	---	---	---	---	---	---	---	---	---	---	---	---
Potri.008G223500.1	-1.66433	4.5e-08	2.34e-05	DEG	PF00067	PTHR19383	KOG0156	---	---	AT3G26300.1	CYP71B34	cytochrome P450, family 71, subfamily B, polypeptide 34	AT3G26300.1	putative cytochrome P450	cytochrome P450, family 71, subfamily B, polypeptide 34 (CYP71B34); FUNCTIONS IN: electron carrier activity, monooxygenase activity, iron ion binding, oxygen binding, heme binding; INVOLVED IN: oxidation reduction; LOCATED IN: endomembrane system; EXPRESSED IN: 22 plant structures; EXPRESSED DURING: 13 growth stages; CONTAINS InterPro DOMAIN/s: Cytochrome P450 (InterPro:IPR001128), Cytochrome P45…	---	GO:0005506|GO:0009055|GO:0016705|GO:0019825|GO:0020037|GO:0055114
Potri.004G074601.1	-1.49523	4.89e-05	0.00577752	DEG
Potri.007G031800.1	-1.33687	1.64e-06	0.000307397	DEG	PF04193	PTHR14856:SF7	KOG2913	---	---	AT4G36850.1	---	PQ-loop repeat family protein / transmembrane family protein	AT4G36850.1	---	PQ-loop repeat family protein / transmembrane family protein; CONTAINS InterPro DOMAIN/s: Cystinosin/ERS1p repeat (InterPro:IPR006603); BEST Arabidopsis thaliana protein match is: PQ-loop repeat family protein / transmembrane family protein (TAIR:AT2G41050.1); Has 883 Blast hits to 635 proteins in 156 species: Archae - 0; Bacteria - 0; Metazoa - 204; Fungi - 499; Plants - 92; Viruses - 0; Other E…	---	GO:0008150|GO:0016020
Potri.011G167000.9	-1.51188	1.76e-06	0.000327864	DEG	PF01490,PF03222	PTHR22950	KOG1303	---	---	AT5G23810.1	AAP7	amino acid permease 7	AT5G23810.1	Encodes nonfunctional amino acid transporter. AAP7 is the most distantly related member of the AAP family, a group of well characterized amino acid transporters within the ATF1 superfamily. Expression of this gene has not been detected with RNA gel blots or promoter GUS studies.	amino acid permease 7 (AAP7); CONTAINS InterPro DOMAIN/s: Amino acid transporter, transmembrane (InterPro:IPR013057); BEST Arabidopsis thaliana protein match is: amino acid permease 8 (TAIR:AT1G10010.1); Has 1807 Blast hits to 1807 proteins in 277 species: Archae - 0; Bacteria - 0; Metazoa - 736; Fungi - 347; Plants - 385; Viruses - 0; Other Eukaryotes - 339 (source: NCBI BLink).	---	GO:0015171|GO:0006865|GO:0016020
Potri.008G101500.2	1.56136	2.15e-05	0.0028873	DEG	PF04853	---	---	---	---	AT3G06500.1	---	Plant neutral invertase family protein	AT3G06500.1	---	Plant neutral invertase family protein; FUNCTIONS IN: catalytic activity, beta-fructofuranosidase activity; INVOLVED IN: biological_process unknown; EXPRESSED IN: 23 plant structures; EXPRESSED DURING: 13 growth stages; CONTAINS InterPro DOMAIN/s: Plant neutral invertase (InterPro:IPR006937), Six-hairpin glycosidase-like (InterPro:IPR008928); BEST Arabidopsis thaliana protein match is: Plant neut…	---	GO:0003824|GO:0004564|GO:0007623|GO:0009693
Potri.006G043800.1	1.33558	0.000248899	0.018748	DEG	PF11815,PF01734	PTHR11711:SF1	KOG2214	2.3.1.51,3.1.1.13,3.1.1.3,3.1.1.4	K14674	AT5G04040.1	SDP1	Patatin-like phospholipase family protein	AT5G04040.1	Encodes a triacylglycerol lipase that is involved in storage lipid breakdown during seed germination. The mutant plant exhibits a much slower rate of postgerminative growth than the wild type.	SUGAR-DEPENDENT1 (SDP1); CONTAINS InterPro DOMAIN/s: Acyl transferase/acyl hydrolase/lysophospholipase (InterPro:IPR016035), Protein of unknown function DUF3336 (InterPro:IPR021771), ARF/SAR superfamily (InterPro:IPR006689), Patatin (InterPro:IPR002641); BEST Arabidopsis thaliana protein match is: sugar-dependent 1-like (TAIR:AT3G57140.2); Has 1807 Blast hits to 1807 proteins in 277 species: Arch…	triacylglycerol degradation	GO:0005525|GO:0006629|GO:0008152|GO:0004806|GO:0012511|GO:0019433|GO:0006635|GO:0016558|GO:0044265
Potri.T116000.1	-3.14166	3.07e-10	6.09e-07	DEG	PF00067	PTHR19383	---	---	---	AT3G48290.2	CYP71A24	cytochrome P450, family 71, subfamily A, polypeptide 24	AT3G48290.2	putative cytochrome P450	cytochrome P450, family 71, subfamily A, polypeptide 24 (CYP71A24); FUNCTIONS IN: electron carrier activity, monooxygenase activity, iron ion binding, oxygen binding, heme binding; INVOLVED IN: oxidation reduction; CONTAINS InterPro DOMAIN/s: Cytochrome P450 (InterPro:IPR001128), Cytochrome P450, conserved site (InterPro:IPR017972), Cytochrome P450, E-class, group I (InterPro:IPR002401); BEST Ara…	---	GO:0005506|GO:0009055|GO:0016705|GO:0019825|GO:0020037|GO:0055114
Potri.008G071700.3	-3.79055	3.84e-07	9.9e-05	DEG
Potri.001G287400.2	-1.53172	1.26e-07	4.56e-05	DEG	PF00056,PF02866	PTHR11540	KOG1494	1.1.1.37	K00026	AT2G22780.1	PMDH1	peroxisomal NAD-malate dehydrogenase 1	AT2G22780.1	encodes an peroxisomal NAD-malate dehydrogenase that is involved in fatty acid beta-oxidation through providing NAD to the process of converting fatty acyl CoA to acetyl CoA.	peroxisomal NAD-malate dehydrogenase 1 (PMDH1); FUNCTIONS IN: in 6 functions; INVOLVED IN: regulation of fatty acid beta-oxidation, regulation of photorespiration; LOCATED IN: chloroplast, peroxisome; EXPRESSED IN: 22 plant structures; EXPRESSED DURING: 14 growth stages; CONTAINS InterPro DOMAIN/s: Lactate/malate dehydrogenase, N-terminal (InterPro:IPR001236), Lactate/malate dehydrogenase, C-term…	gluconeogenesis I|aspartate degradation II|glyoxylate cycle|TCA cycle variation III (eukaryotic)|TCA cycle variation V (plant)	GO:0000166|GO:0003824|GO:0005975|GO:0006108|GO:0016491|GO:0016615|GO:0016616|GO:0030060|GO:0044262|GO:0055114|GO:0005777|GO:0031998|GO:0009507|GO:0080093|GO:0006635|GO:0007031|GO:0009062
Potri.010G237300.1	-3.10239	6.28e-10	1.08e-06	DEG	PF07690	PTHR10074	KOG2816	---	---	AT2G16980.2	---	Major facilitator superfamily protein	AT2G16980.2	---	Major facilitator superfamily protein; FUNCTIONS IN: tetracycline transporter activity; INVOLVED IN: response to antibiotic, tetracycline transport, transmembrane transport; LOCATED IN: endomembrane system, integral to membrane; EXPRESSED IN: 6 plant structures; EXPRESSED DURING: L mature pollen stage, 4 anthesis; CONTAINS InterPro DOMAIN/s: Tetracycline resistance protein, TetA (InterPro:IPR0019…	---	GO:0005215|GO:0005886|GO:0008493|GO:0016021|GO:0055085|GO:0010413|GO:0045492
Potri.001G282500.1	-0.961607	0.000637376	0.0366303	DEG	PF07228	PTHR12320	KOG1379	---	---	AT2G30170.1	---	Protein phosphatase 2C family protein	AT2G30170.1	---	Protein phosphatase 2C family protein; FUNCTIONS IN: phosphoprotein phosphatase activity, catalytic activity; INVOLVED IN: biological_process unknown; LOCATED IN: chloroplast; EXPRESSED IN: 21 plant structures; EXPRESSED DURING: 15 growth stages; CONTAINS InterPro DOMAIN/s: Protein phosphatase 2C-related (InterPro:IPR001932), Sporulation stage II, protein E C-terminal (InterPro:IPR010822); BEST A…	---	GO:0003824|GO:0009507|GO:0009570|GO:0006364|GO:0009657|GO:0010155|GO:0010207|GO:0046777
Potri.013G080450.1	1.14332	0.000522093	0.0318462	DEG
Potri.001G426632.1	6.96027	4.61e-06	0.000756839	DEG
Potri.019G034000.1	-1.20101	8.3e-06	0.00126065	DEG	---	PTHR11122	KOG1594	---	---	AT1G55370.2	NDF5	NDH-dependent cyclic electron flow 5	AT1G55370.2	---	NDH-dependent cyclic electron flow 5 (NDF5); FUNCTIONS IN: carbohydrate binding, catalytic activity; INVOLVED IN: positive regulation of gene expression, photosynthetic electron transport in photosystem I; LOCATED IN: chloroplast, membrane; EXPRESSED IN: 21 plant structures; EXPRESSED DURING: 13 growth stages; CONTAINS InterPro DOMAIN/s: Glycoside hydrolase-type carbohydrate-binding (InterPro:IPR…	---	GO:0003824|GO:0005975|GO:0030246|GO:0009507|GO:0009773|GO:0010628|GO:0016020|GO:0009965|GO:0016556|GO:0030154|GO:0045893
Potri.019G122300.1	-2.24944	0.000847633	0.0448257	DEG	PF00181	PTHR13691	---	---	---	AT3G51190.1	---	Ribosomal protein L2 family	AT3G51190.1	---	Ribosomal protein L2 family; FUNCTIONS IN: structural constituent of ribosome; INVOLVED IN: translation; LOCATED IN: cytosolic ribosome, ribosome, cytosolic large ribosomal subunit; CONTAINS InterPro DOMAIN/s: Nucleic acid-binding, OB-fold (InterPro:IPR012340), Ribosomal protein L2 (InterPro:IPR002171), Translation protein SH3-like (InterPro:IPR008991), Nucleic acid-binding, OB-fold-like (InterPr…	---	GO:0003735|GO:0005622|GO:0005840|GO:0006412|GO:0022626|GO:0022625
Potri.010G156000.1	-1.03831	0.000348907	0.0235112	DEG	---	---	---	---	---	---	---	---	---	---	---	---	---
Potri.009G005700.7	1.79786	3.1e-07	8.21e-05	DEG
Potri.016G051500.1	1.06313	0.000335586	0.0230368	DEG	---	---	---	---	---	AT2G42320.1	---	nucleolar protein gar2-related	AT2G42320.1	---	nucleolar protein gar2-related; BEST Arabidopsis thaliana protein match is: unknown protein (TAIR:AT3G57780.1); Has 15829 Blast hits to 1361 proteins in 222 species: Archae - 4; Bacteria - 14530; Metazoa - 601; Fungi - 195; Plants - 122; Viruses - 6; Other Eukaryotes - 371 (source: NCBI BLink).	---	GO:0003674|GO:0005575|GO:0008150|GO:0019344
Potri.003G065300.1	-1.18838	0.000616571	0.0360394	DEG	PF00190,PF07883	---	---	---	---	AT1G72610.1	ATGER1,GER1,GLP1	germin-like protein 1	AT1G72610.1	germin-like protein (GLP1)	germin-like protein 1 (GER1); INVOLVED IN: biological_process unknown; LOCATED IN: extracellular matrix; EXPRESSED IN: 23 plant structures; EXPRESSED DURING: 13 growth stages; CONTAINS InterPro DOMAIN/s: Cupin, RmlC-type (InterPro:IPR011051), Cupin 1 (InterPro:IPR006045), Germin (InterPro:IPR001929), RmlC-like jelly roll fold (InterPro:IPR014710), Germin, manganese binding site (InterPro:IPR01978…	---	GO:0008150|GO:0030145|GO:0045735|GO:0048046|GO:0031012|GO:0050162|GO:0010103|GO:0030003|GO:0070838
Potri.010G042300.6	-1.31352	0.000324824	0.0226	DEG	PF09713	---	---	---	---	AT1G10657.2	---	Plant protein 1589 of unknown function	AT1G10657.2	---	Plant protein 1589 of unknown function; FUNCTIONS IN: molecular_function unknown; INVOLVED IN: biological_process unknown; LOCATED IN: cellular_component unknown; CONTAINS InterPro DOMAIN/s: Conserved hypothetical protein CHP01589, plant (InterPro:IPR006476); BEST Arabidopsis thaliana protein match is: Plant protein 1589 of unknown function (TAIR:AT3G55240.1); Has 197 Blast hits to 197 proteins i…	---	GO:0003674|GO:0005575|GO:0008150
Potri.016G025000.2	-0.9685	0.000634764	0.0366303	DEG	PF02915	---	---	1.14.13.81	K04035	AT3G56940.1	ACSF,CHL27,CRD1	dicarboxylate diiron protein, putative (Crd1)	AT3G56940.1	Encodes a putative ZIP protein with varying mRNA accumulation in leaves, stems and roots. Has a consensus carboxylate-bridged di-iron binding site.	COPPER RESPONSE DEFECT 1 (CRD1); FUNCTIONS IN: magnesium-protoporphyrin IX monomethyl ester (oxidative) cyclase activity, DNA binding; INVOLVED IN: chlorophyll biosynthetic process, oxidation reduction, photosynthesis; LOCATED IN: chloroplast thylakoid membrane, chloroplast, chloroplast inner membrane, chloroplast envelope; EXPRESSED IN: 23 plant structures; EXPRESSED DURING: 14 growth stages; CO…	chlorophyllide <i>a</i> biosynthesis I|chlorophyllide <i>a</i> biosynthesis I|chlorophyllide <i>a</i> biosynthesis I|chlorophyllide <i>a</i> biosynthesis I|chlorophyllide <i>a</i> biosynthesis I|chlorophyllide <i>a</i> biosynthesis I|chlorophyllide <i>a</i> biosynthesis I|chlorophyllide <i>a</i> biosynthesis I|chlorophyllide <i>a</i> biosynthesis I	GO:0015979|GO:0015995|GO:0016491|GO:0046872|GO:0046914|GO:0048529|GO:0055114|GO:0003677|GO:0009941|GO:0009535|GO:0009706|GO:0009507|GO:0009534|GO:0006364|GO:0006636|GO:0009416|GO:0009657|GO:0010027|GO:0010207|GO:0015994|GO:0019216|GO:0019288|GO:0019344|GO:0031408
Potri.013G080866.2	2.17404	0.000614156	0.0360394	DEG
Potri.006G004300.1	-1.1952	0.000951425	0.0484953	DEG	PF03552	---	---	---	---	AT1G55850.1	ATCSLE1,CSLE1	cellulose synthase like E1	AT1G55850.1	encodes a protein similar to cellulose synthase	cellulose synthase like E1 (CSLE1); FUNCTIONS IN: cellulose synthase activity, transferase activity, transferring glycosyl groups; INVOLVED IN: plant-type cell wall biogenesis, cellulose biosynthetic process, polysaccharide biosynthetic process; LOCATED IN: endoplasmic reticulum, plasma membrane; EXPRESSED IN: 24 plant structures; EXPRESSED DURING: 13 growth stages; CONTAINS InterPro DOMAIN/s: Ce…	cellulose biosynthesis	GO:0000271|GO:0009832|GO:0016020|GO:0016757|GO:0016759|GO:0016760|GO:0030244|GO:0005783|GO:0005886|GO:0046482
Potri.016G108600.4	-6.11517	1.97e-07	6.11e-05	DEG
Potri.016G056700.4	2.53621	2.96e-07	8.03e-05	DEG	PF00005,PF01061	PTHR19241	KOG0061	---	---	AT3G21090.1	---	ABC-2 type transporter family protein	AT3G21090.1	---	ABC-2 type transporter family protein; FUNCTIONS IN: ATPase activity, coupled to transmembrane movement of substances; INVOLVED IN: response to karrikin; LOCATED IN: membrane; EXPRESSED IN: 7 plant structures; EXPRESSED DURING: 6 growth stages; CONTAINS InterPro DOMAIN/s: ATPase, AAA+ type, core (InterPro:IPR003593), ABC transporter-like (InterPro:IPR003439), ABC-2 type transporter (InterPro:IPR0…	---	GO:0000166|GO:0005524|GO:0016020|GO:0016887|GO:0017111|GO:0042626|GO:0080167|GO:0009062
Potri.008G146100.1	-1.92035	1.32e-08	9.87e-06	DEG	PF03005	---	---	---	---	AT1G70230.1	TBL27	TRICHOME BIREFRINGENCE-LIKE 27	AT1G70230.1	Encodes a member of the TBL (TRICHOME BIREFRINGENCE-LIKE) gene family containing a plant-specific DUF231 (domain of unknown function) domain. TBL gene family has 46 members, two of which (TBR/AT5G06700 and TBL3/AT5G01360) have been shown to be involved in the synthesis and deposition of secondary wall cellulose, presumably by influencing the esterification state of pectic polymers. A nomenclature…	TRICHOME BIREFRINGENCE-LIKE 27 (TBL27); INVOLVED IN: biological_process unknown; LOCATED IN: endomembrane system; EXPRESSED IN: 18 plant structures; EXPRESSED DURING: 9 growth stages; CONTAINS InterPro DOMAIN/s: Protein of unknown function DUF231, plant (InterPro:IPR004253); BEST Arabidopsis thaliana protein match is: TRICHOME BIREFRINGENCE-LIKE 25 (TAIR:AT1G01430.1); Has 1336 Blast hits to 1321 …	---	GO:0010411|GO:0010167|GO:0015706
Potri.004G015800.1	1.64098	0.000264051	0.0195189	DEG	---	---	---	---	---	AT1G50660.1	AT1G50660.1	protein_coding	---	---	---	---	GO:0008150|GO:0007155|GO:0010090|GO:0045010|GO:0048765|GO:0071555
Potri.012G080400.1	-1.18973	0.000546539	0.0329477	DEG	PF00249	PTHR10641	KOG0048	---	K09422	AT5G14750.1	ATMYB66,MYB66,WER,WER1	myb domain protein 66	AT5G14750.1	Encodes a MyB-related protein containing R2 and R3 repeats, involved in root and hypocotyl epidermal cell fate determination. Loss of function mutations make extra root hairs. Nuclear localized protein is a positive regulator for expression of CAPRICE (CPC).	myb domain protein 66 (MYB66); CONTAINS InterPro DOMAIN/s: SANT, DNA-binding (InterPro:IPR001005), Myb, DNA-binding (InterPro:IPR014778), Homeodomain-like (InterPro:IPR009057), Homeodomain-related (InterPro:IPR012287), Myb transcription factor (InterPro:IPR015495), HTH transcriptional regulator, Myb-type, DNA-binding (InterPro:IPR017930); BEST Arabidopsis thaliana protein match is: myb domain pro…	---	GO:0003677|GO:0006355|GO:0045165|GO:0045893|GO:0003700|GO:0005515|GO:0005634|GO:0048765|GO:0001708|GO:0009913
Potri.003G167900.1	-1.60035	0.00040651	0.0262057	DEG	PF03634	---	---	---	---	AT3G27010.1	AT-TCP20,ATTCP20,PCF1,TCP20	TEOSINTE BRANCHED 1, cycloidea, PCF (TCP)-domain family protein 20	AT3G27010.1	Belongs to a TCP protein transcription factor family. Members of this family contain a predicted basic-helix-loop-helix domain involved in DNA binding. Related to rice PCF1 and PCF2 genes. Binds to the GCCCR element of CYCB1;1. Involved in regulation of expression of cell cycle control and ribosomal protein genes.	TEOSINTE BRANCHED 1, cycloidea, PCF (TCP)-domain family protein 20 (TCP20); CONTAINS InterPro DOMAIN/s: Transcription factor, TCP (InterPro:IPR005333), Transcription factor TCP subgroup (InterPro:IPR017887); BEST Arabidopsis thaliana protein match is: TCP family transcription factor (TAIR:AT5G41030.1); Has 543 Blast hits to 539 proteins in 120 species: Archae - 0; Bacteria - 15; Metazoa - 2; Fung…	---	GO:0003700|GO:0005575|GO:0009653
Potri.008G099900.3	-8.89592	4.49e-21	2.36e-16	DEG
Potri.019G122700.2	-2.18442	0.000646028	0.0369563	DEG
Potri.009G116900.3	1.86446	2.11e-06	0.000379918	DEG
Potri.004G162200.2	1.56228	0.000656354	0.0373451	DEG
Potri.002G150400.1	1.95636	0.000538225	0.032642	DEG	PF00067	PTHR19383	KOG0156	---	---	AT2G45550.1	CYP76C4	cytochrome P450, family 76, subfamily C, polypeptide 4	AT2G45550.1	member of CYP76C	cytochrome P450, family 76, subfamily C, polypeptide 4 (CYP76C4); FUNCTIONS IN: electron carrier activity, monooxygenase activity, iron ion binding, oxygen binding, heme binding; INVOLVED IN: oxidation reduction; EXPRESSED IN: stem, root, carpel; EXPRESSED DURING: 4 anthesis; CONTAINS InterPro DOMAIN/s: Cytochrome P450 (InterPro:IPR001128), Cytochrome P450, E-class, group I (InterPro:IPR002401), …	---	GO:0005506|GO:0009055|GO:0016705|GO:0019825|GO:0020037|GO:0055114
Potri.013G139400.1	-4.06694	1.92e-07	6.11e-05	DEG	PF01578	---	---	---	---	ATCG01040.1	---	Cytochrome C assembly protein	ATCG01040.1	hypothetical protein	YCF5; INVOLVED IN: respiratory chain complex IV assembly, protein complex assembly; LOCATED IN: endomembrane system, membrane; EXPRESSED IN: 23 plant structures; EXPRESSED DURING: 13 growth stages; CONTAINS InterPro DOMAIN/s: Cytochrome c assembly protein (InterPro:IPR002541), Cytochrome c-type biogenesis protein CcsA (InterPro:IPR017562).	---	GO:0006461|GO:0008535|GO:0016020|GO:0006091|GO:0006354|GO:0015979|GO:0019684|GO:0030003|GO:0070838
Potri.002G238800.1	1.76647	0.000186811	0.0156907	DEG	PF00544	---	---	4.2.2.2	K01728	AT4G13710.1	---	Pectin lyase-like superfamily protein	AT4G13710.1	---	Pectin lyase-like superfamily protein; FUNCTIONS IN: lyase activity, pectate lyase activity; INVOLVED IN: biological_process unknown; LOCATED IN: endomembrane system; EXPRESSED IN: 20 plant structures; EXPRESSED DURING: 6 growth stages; CONTAINS InterPro DOMAIN/s: Pectin lyase fold/virulence factor (InterPro:IPR011050), AmbAllergen (InterPro:IPR018082), Pectate lyase/Amb allergen (InterPro:IPR002…	---	GO:0008150|GO:0016829|GO:0030570
Potri.019G123000.1	-2.21373	0.000989499	0.0487212	DEG	PF02469	---	---	---	---	AT5G60490.1	FLA12	FASCICLIN-like arabinogalactan-protein 12	AT5G60490.1	---	FASCICLIN-like arabinogalactan-protein 12 (FLA12); LOCATED IN: plasma membrane, anchored to membrane; EXPRESSED IN: 22 plant structures; EXPRESSED DURING: 13 growth stages; CONTAINS InterPro DOMAIN/s: FAS1 domain (InterPro:IPR000782); BEST Arabidopsis thaliana protein match is: FASCICLIN-like arabinogalactan-protein 11 (TAIR:AT5G03170.1); Has 1807 Blast hits to 1807 proteins in 277 species: Archa…	---	GO:0031225|GO:0005886|GO:0009834
Potri.010G150600.1	-5.5612	6.83e-08	2.87e-05	DEG	---	---	---	---	---	---	---	---	---	---	---	---	---
Potri.010G155500.3	-1.03831	0.000349162	0.0235112	DEG
Potri.004G138400.7	-1.06426	0.00103622	0.0493407	DEG
Potri.005G111200.2	-1.02586	0.000894912	0.0466203	DEG	PF00581	PTHR13253	KOG1530	---	---	AT2G17850.1	---	Rhodanese/Cell cycle control phosphatase superfamily protein	AT2G17850.1	---	Rhodanese/Cell cycle control phosphatase superfamily protein; FUNCTIONS IN: molecular_function unknown; INVOLVED IN: aging; LOCATED IN: endomembrane system; EXPRESSED IN: 9 plant structures; EXPRESSED DURING: 9 growth stages; CONTAINS InterPro DOMAIN/s: Rhodanese-like (InterPro:IPR001763); BEST Arabidopsis thaliana protein match is: sulfurtransferase 18 (TAIR:AT5G66170.3); Has 3123 Blast hits to …	---	GO:0003674|GO:0007568|GO:0001666|GO:0009862|GO:0010089|GO:0010310|GO:0010382
Potri.001G312200.1	2.47277	4.05e-05	0.00498329	DEG	PF00005	PTHR19241	---	---	---	AT1G17840.1	ABCG11,ATWBC11,COF1,DSO,WBC11	white-brown complex homolog protein 11	AT1G17840.1	Encodes a plasma membrane-localized ATP-binding cassette transporter, that is required for cutin transport to the extracellular matrix.	white-brown complex homolog protein 11 (WBC11); FUNCTIONS IN: ATPase activity, coupled to transmembrane movement of substances, fatty acid transporter activity; INVOLVED IN: cutin transport, fatty acid transport; LOCATED IN: plasma membrane, external side of plasma membrane; EXPRESSED IN: 26 plant structures; EXPRESSED DURING: 13 growth stages; CONTAINS InterPro DOMAIN/s: ATPase, AAA+ type, core …	---	GO:0000166|GO:0005524|GO:0016020|GO:0016887|GO:0017111|GO:0042626|GO:0005886|GO:0009611|GO:0009651|GO:0009737|GO:0009897|GO:0015245|GO:0015908|GO:0080051
Potri.006G228400.1	-1.44535	2.96e-08	1.69e-05	DEG	PF08263,PF07714,PF00069	PTHR23258	KOG1187	---	---	AT1G68400.1	---	leucine-rich repeat transmembrane protein kinase family protein	AT1G68400.1	---	leucine-rich repeat transmembrane protein kinase family protein; FUNCTIONS IN: protein serine/threonine kinase activity, kinase activity, ATP binding; INVOLVED IN: transmembrane receptor protein tyrosine kinase signaling pathway, protein amino acid phosphorylation; LOCATED IN: endomembrane system; EXPRESSED IN: 21 plant structures; EXPRESSED DURING: 13 growth stages; CONTAINS InterPro DOMAIN/s: P…	---	GO:0004672|GO:0004674|GO:0005524|GO:0006468|GO:0007169|GO:0016301|GO:0016772
Potri.019G127400.2	-3.97412	0.000466423	0.0290647	DEG	---	---	---	---	---	AT1G06930.1	AT1G06930.1	protein_coding	---	---	---	---	GO:0003674|GO:0005575|GO:0008150
Potri.005G132900.1	11.2801	4.84e-05	0.00573947	DEG	---	---	---	---	---	---	---	---	---	---	---	---	---
Potri.006G134500.1	1.76983	3.51e-05	0.00442171	DEG	PF04043,PF01095	---	---	3.1.1.11	K01051	AT4G33220.1	ATPME44,PME44	pectin methylesterase 44	AT4G33220.1	---	pectin methylesterase 44 (PME44); FUNCTIONS IN: enzyme inhibitor activity, pectinesterase activity; INVOLVED IN: cell wall modification; LOCATED IN: endomembrane system, cell wall, plant-type cell wall; EXPRESSED IN: 22 plant structures; EXPRESSED DURING: 13 growth stages; CONTAINS InterPro DOMAIN/s: Pectinesterase, active site (InterPro:IPR018040), Pectin lyase fold/virulence factor (InterPro:IP…	homogalacturonan degradation	GO:0004857|GO:0005618|GO:0009505|GO:0030599|GO:0042545
Potri.015G110400.2	-1.73787	5.21e-06	0.000846047	DEG	PF00081,PF02777	PTHR11404	KOG0876	---	---	AT5G51100.1	FSD2	Fe superoxide dismutase 2	AT5G51100.1	Fe superoxide dismutase whose mRNA levels are increased in response to exposure to UV-B.	Fe superoxide dismutase 2 (FSD2); FUNCTIONS IN: superoxide dismutase activity; INVOLVED IN: response to UV; LOCATED IN: chloroplast, nucleoid; EXPRESSED IN: 22 plant structures; EXPRESSED DURING: 13 growth stages; CONTAINS InterPro DOMAIN/s: Manganese/iron superoxide dismutase, N-terminal (InterPro:IPR019831), Manganese/iron superoxide dismutase (InterPro:IPR001189), Manganese/iron superoxide dis…	superoxide radicals degradation	GO:0004784|GO:0006801|GO:0046872|GO:0055114|GO:0009507|GO:0009295|GO:0009579|GO:0006364|GO:0006399|GO:0009658|GO:0042793|GO:0045893|GO:0009411
Potri.T162200.1	-1.94767	0.000165093	0.0144818	DEG	PF12609	---	---	---	---	AT4G10270.1	---	Wound-responsive family protein	AT4G10270.1	---	Wound-responsive family protein; CONTAINS InterPro DOMAIN/s: Protein of unknown function wound-induced (InterPro:IPR022251); BEST Arabidopsis thaliana protein match is: Wound-responsive family protein (TAIR:AT4G10265.1); Has 183 Blast hits to 182 proteins in 16 species: Archae - 0; Bacteria - 0; Metazoa - 0; Fungi - 0; Plants - 183; Viruses - 0; Other Eukaryotes - 0 (source: NCBI BLink).	---	GO:0003674|GO:0009611
Potri.010G127600.1	2.78597	5.57e-05	0.00640697	DEG	PF10340,PF00135,PF07859	PTHR23024	KOG1515	---	---	AT5G16080.1	AtCXE17,CXE17	carboxyesterase 17	AT5G16080.1	---	carboxyesterase 17 (CXE17); FUNCTIONS IN: hydrolase activity; INVOLVED IN: metabolic process; LOCATED IN: cellular_component unknown; EXPRESSED IN: 11 plant structures; EXPRESSED DURING: 4 anthesis, petal differentiation and expansion stage; CONTAINS InterPro DOMAIN/s: Lipase, GDXG, active site (InterPro:IPR002168), Alpha/beta hydrolase fold-3 (InterPro:IPR013094); BEST Arabidopsis thaliana prote…	---	GO:0005575|GO:0008152|GO:0016787
Potri.011G029500.2	-3.22751	4.41e-10	7.77e-07	DEG
Potri.004G160900.1	-0.88329	0.000355317	0.0237244	DEG	---	---	---	---	---	---	---	---	---	---	---	---	---
Potri.001G429300.1	2.17056	0.000872689	0.0456835	DEG	PF01107,PF00098	---	---	---	---	---	---	---	---	---	---	---	---
Potri.T115500.2	-2.53071	7.83e-06	0.00120905	DEG
Potri.001G429600.2	2.17709	0.00082371	0.0439975	DEG
Potri.001G175400.1	-0.933015	0.000357107	0.0238031	DEG	PF03000	---	---	---	---	AT1G52770.1	---	Phototropic-responsive NPH3 family protein	AT1G52770.1	---	Phototropic-responsive NPH3 family protein; FUNCTIONS IN: signal transducer activity; INVOLVED IN: response to light stimulus; LOCATED IN: cellular_component unknown; EXPRESSED IN: 13 plant structures; EXPRESSED DURING: 12 growth stages; CONTAINS InterPro DOMAIN/s: NPH3 (InterPro:IPR004249); BEST Arabidopsis thaliana protein match is: Phototropic-responsive NPH3 family protein (TAIR:AT3G15570.1);…	---	GO:0004871|GO:0005575|GO:0009416
Potri.006G064800.1	-1.84717	2.03e-07	6.11e-05	DEG	PF03016	PTHR11062	KOG1021	---	---	AT5G20260.1	---	Exostosin family protein	AT5G20260.1	---	Exostosin family protein; FUNCTIONS IN: catalytic activity; INVOLVED IN: biological_process unknown; LOCATED IN: endomembrane system, membrane; CONTAINS InterPro DOMAIN/s: Exostosin-like (InterPro:IPR004263); BEST Arabidopsis thaliana protein match is: Exostosin family protein (TAIR:AT5G11130.1); Has 1489 Blast hits to 1482 proteins in 115 species: Archae - 0; Bacteria - 12; Metazoa - 396; Fungi …	---	GO:0003824|GO:0008150|GO:0016020
Potri.001G098000.1	2.29389	3.11e-06	0.000528808	DEG	---	---	---	---	---	AT1G64080.1	AT1G64080.1	protein_coding	---	---	---	---	GO:0003674|GO:0008150|GO:0005886
Potri.001G144800.1	-1.18351	0.000185538	0.0156044	DEG	PF01597	PTHR11715	KOG3373	---	K02437	AT1G32470.1	---	Single hybrid motif superfamily protein	AT1G32470.1	---	Single hybrid motif superfamily protein; FUNCTIONS IN: glycine dehydrogenase (decarboxylating) activity; INVOLVED IN: glycine catabolic process, glycine decarboxylation via glycine cleavage system; LOCATED IN: mitochondrion, glycine cleavage complex, chloroplast; EXPRESSED IN: 23 plant structures; EXPRESSED DURING: 13 growth stages; CONTAINS InterPro DOMAIN/s: 2-oxo acid dehydrogenase, lipoyl-bin…	---	GO:0004375|GO:0005960|GO:0006546|GO:0019464|GO:0005739|GO:0009507|GO:0006098|GO:0006364|GO:0009657|GO:0010103|GO:0010207|GO:0015979|GO:0019344|GO:0019684
Potri.001G044300.1	-0.915596	0.000678763	0.0382432	DEG	PF01075	---	---	---	---	AT1G15980.1	NDF1,NDH48	NDH-dependent cyclic electron flow 1	AT1G15980.1	encodes a novel subunit of the chloroplast NAD(P)H dehydrogenase complex, involved in cyclic electron flow around photosystem I to produce ATP.	NDH-dependent cyclic electron flow 1 (NDF1); INVOLVED IN: photosynthetic electron transport in photosystem I; LOCATED IN: chloroplast thylakoid membrane, chloroplast, NAD(P)H dehydrogenase complex (plastoquinone); EXPRESSED IN: 21 plant structures; EXPRESSED DURING: 13 growth stages; Has 119 Blast hits to 119 proteins in 57 species: Archae - 0; Bacteria - 90; Metazoa - 0; Fungi - 0; Plants - 29; …	---	GO:0009507|GO:0009535|GO:0009773|GO:0010598|GO:0009534|GO:0006098|GO:0010207|GO:0015979|GO:0016117
Potri.018G018600.4	-1.40964	4.43e-08	2.34e-05	DEG	PF03000	---	---	---	---	AT4G31820.1	ENP,MAB4,NPY1	Phototropic-responsive NPH3 family protein	AT4G31820.1	A member of the NPY family genes (NPY1/AT4G31820, NPY2/AT2G14820, NPY3/AT5G67440, NPY4/AT2G23050, NPY5/AT4G37590). Encodes a protein with similarity to NHP3. Contains BTB/POZ domain. Promoter region has canonical auxin response element binding site and Wus binding site. Co-localizes to the late endosome with PID. Regulates cotyledon development through control of PIN1 polarity in concert with PID…	ENHANCER OF PINOID (ENP); FUNCTIONS IN: signal transducer activity; INVOLVED IN: in 8 processes; LOCATED IN: late endosome, plasma membrane; EXPRESSED IN: 31 plant structures; EXPRESSED DURING: 14 growth stages; CONTAINS InterPro DOMAIN/s: NPH3 (InterPro:IPR004249), BTB/POZ (InterPro:IPR013069), BTB/POZ fold (InterPro:IPR011333), BTB/POZ-like (InterPro:IPR000210); BEST Arabidopsis thaliana protei…	---	GO:0004871|GO:0009416|GO:0045176|GO:0048825|GO:0005886|GO:0005770|GO:0010540|GO:0009911|GO:0010229|GO:0048827|GO:0009908
Potri.001G428950.1	4.78378	0.000195649	0.0158793	DEG
Potri.004G160800.2	-0.944782	0.000438261	0.0277731	DEG	---	---	---	---	---	AT2G21385.1	AT2G21385.1	protein_coding	---	---	---	---	GO:0003674|GO:0008150|GO:0009941|GO:0009507|GO:0009570|GO:0016117|GO:0019288
Potri.014G034800.1	-1.19052	2.63e-06	0.00046192	DEG	PF04784	PTHR23054	---	---	---	AT5G42690.1	---	Protein of unknown function, DUF547	AT5G42690.1	---	Protein of unknown function, DUF547; LOCATED IN: chloroplast; EXPRESSED IN: 17 plant structures; EXPRESSED DURING: 9 growth stages; CONTAINS InterPro DOMAIN/s: Protein of unknown function DUF547 (InterPro:IPR006869); BEST Arabidopsis thaliana protein match is: Protein of unknown function, DUF547 (TAIR:AT4G37080.3); Has 811 Blast hits to 793 proteins in 155 species: Archae - 4; Bacteria - 209; Met…	---	---
Potri.001G429400.1	2.17056	0.000872317	0.0456835	DEG	---	PTHR10178	---	---	---	---	---	---	---	---	---	---	---
Potri.011G034500.1	-2.70353	0.000209578	0.0164905	DEG	PF01453,PF00954,PF08276	PTHR23258:SF299	---	---	---	AT1G11340.1	---	S-locus lectin protein kinase family protein	AT1G11340.1	---	S-locus lectin protein kinase family protein; FUNCTIONS IN: in 6 functions; INVOLVED IN: protein amino acid phosphorylation, recognition of pollen; LOCATED IN: endomembrane system; EXPRESSED IN: 8 plant structures; EXPRESSED DURING: 6 growth stages; CONTAINS InterPro DOMAIN/s: Curculin-like (mannose-binding) lectin (InterPro:IPR001480), PAN-2 domain (InterPro:IPR013227), Apple-like (InterPro:IPR0…	---	GO:0004672|GO:0004674|GO:0004713|GO:0005524|GO:0006468|GO:0016301|GO:0016772|GO:0030246|GO:0048544
Potri.003G195700.1	-2.83405	3.2e-08	1.75e-05	DEG	PF03358,PF02525	---	KOG4530	---	---	AT3G27890.1	NQR	NADPH:quinone oxidoreductase	AT3G27890.1	Encodes NAD(P)H:quinone reductase which is an FMN binding protein that catalyzes the reduction of quinone substrates to hydroquinones.The enzyme activity was confirmed by in vitro assay.	NADPH:quinone oxidoreductase (NQR); FUNCTIONS IN: FMN reductase activity; INVOLVED IN: response to salt stress, defense response to bacterium; LOCATED IN: chloroplast stroma, chloroplast, plasma membrane; EXPRESSED IN: 22 plant structures; EXPRESSED DURING: 14 growth stages; CONTAINS InterPro DOMAIN/s: NADPH-dependent FMN reductase (InterPro:IPR005025); Has 4868 Blast hits to 4868 proteins in 147…	---	GO:0008752|GO:0005886|GO:0042742|GO:0009651|GO:0009507|GO:0009570|GO:0005829|GO:0000165|GO:0002831|GO:0006096|GO:0006612|GO:0006833|GO:0006970|GO:0006972|GO:0007030|GO:0009266|GO:0009595|GO:0009697|GO:0009862|GO:0009867|GO:0010167|GO:0010200|GO:0010310|GO:0010363|GO:0015706|GO:0016045|GO:0031347|GO:0031348|GO:0043900|GO:0046686|GO:0050776|GO:0050832
Potri.009G118100.1	-1.06436	0.000117642	0.011267	DEG	PF05368,PF01370,PF01073	PTHR10366	---	---	---	AT4G39230.1	---	NmrA-like negative transcriptional regulator family protein	AT4G39230.1	encodes a protein whose sequence is similar to phenylcoumaran benzylic ether reductase (PCBER), which catalyzes NADPH-dependent reduction of 8-5' linked lignans such as dehydrodiconiferyl alcohol to give isodihydrodehydrodiconiferyl alcohol.	NmrA-like negative transcriptional regulator family protein; FUNCTIONS IN: phenylcoumaran benzylic ether reductase activity; INVOLVED IN: response to cadmium ion; LOCATED IN: cellular_component unknown; EXPRESSED IN: 25 plant structures; EXPRESSED DURING: 14 growth stages; CONTAINS InterPro DOMAIN/s: NAD(P)-binding domain (InterPro:IPR016040), NmrA-like (InterPro:IPR008030); BEST Arabidopsis thal…	---	GO:0000166|GO:0032442|GO:0046686
Potri.001G426750.1	6.92743	4.79e-05	0.00570196	DEG
Potri.013G143100.2	-3.73969	2e-06	0.000363608	DEG
Potri.002G118000.1	-1.0909	0.000412899	0.0265636	DEG	PF00412	PTHR18973	KOG1700	---	---	AT1G10200.1	WLIM1	GATA type zinc finger transcription factor family protein	AT1G10200.1	---	WLIM1; FUNCTIONS IN: sequence-specific DNA binding transcription factor activity, zinc ion binding; INVOLVED IN: biological_process unknown; LOCATED IN: plasma membrane; EXPRESSED IN: 23 plant structures; EXPRESSED DURING: 13 growth stages; CONTAINS InterPro DOMAIN/s: Zinc finger, LIM-type (InterPro:IPR001781); BEST Arabidopsis thaliana protein match is: GATA type zinc finger transcription factor…	---	GO:0003700|GO:0008270|GO:0005886|GO:0051015|GO:0051017|GO:0006944
Potri.004G142900.1	-1.11416	2.66e-05	0.00348072	DEG	PF00135,PF07859	PTHR23024	KOG1515	---	---	AT1G19190.1	---	alpha/beta-Hydrolases superfamily protein	AT1G19190.1	---	alpha/beta-Hydrolases superfamily protein; FUNCTIONS IN: hydrolase activity; INVOLVED IN: metabolic process; LOCATED IN: cellular_component unknown; EXPRESSED IN: inflorescence meristem, root, flower; EXPRESSED DURING: petal differentiation and expansion stage; CONTAINS InterPro DOMAIN/s: Lipase, GDXG, active site (InterPro:IPR002168), Alpha/beta hydrolase fold-3 (InterPro:IPR013094); BEST Arabid…	---	GO:0005575|GO:0008152|GO:0016787
Potri.001G429000.1	4.78378	0.000195592	0.0158793	DEG	---	---	---	---	---	---	---	---	---	---	---	---	---
Potri.002G201000.1	1.07891	0.000827733	0.0441676	DEG	PF00307,PF00225	PTHR16012	KOG0239	---	---	AT2G47500.1	---	P-loop nucleoside triphosphate hydrolases superfamily protein with CH (Calponin Homology) domain	AT2G47500.1	---	P-loop nucleoside triphosphate hydrolases superfamily protein with CH (Calponin Homology) domain; FUNCTIONS IN: microtubule motor activity, ATP binding; INVOLVED IN: microtubule-based movement; EXPRESSED IN: 21 plant structures; EXPRESSED DURING: 12 growth stages; CONTAINS InterPro DOMAIN/s: Calponin-homology (InterPro:IPR016146), Calponin-like actin-binding (InterPro:IPR001715), Kinesin, motor d…	---	GO:0003777|GO:0005524|GO:0007018
Potri.001G146200.25	0.973541	0.000998343	0.0487212	DEG
Potri.001G393700.2	-0.965866	0.000121434	0.0115259	DEG	---	---	---	---	---	AT1G53250.1	AT1G53250.1	protein_coding	---	---	---	---	---
[truncated: 508 more rows]
