# Supplementary material for: MicroRNA319-mediated gene regulatory network impacts leaf development and morphogenesis in poplar
Source: For Res (Fayettev). 2021 Feb 5;1:4. doi: 10.48130/FR-2021-0004 (PMC11524277; doi:10.48130/FR-2021-0004)
Supplement: Supplementary file 1 — Supplementary data to this article can be found online. [file FR-2021-0004-S1.zip › 10.48130_FR-2021-0004-Suppl-TableS2.xlsx]

## Sheet: MiRNA319_targets_psRNATarget_an
Target_Acc.	miRNA_Acc.	Expectation (smaller is better)	UPE$ (less is better)	Target_start	Target_end	miRNA_aligned_fragment	Target_aligned_fragment	Arabidopsis ID	Gene name	Protein	Function
Potri.012G109000	UUGGACUGAAGGGUGCUCCC	1.5	-1	327	346	UUGGACUGAAGGGUGCUCCC	AGGGGGACCCUUCAGUCCAA	---	---	---	---
Potri.004G065800	UUGGACUGAAGGGUGCUCCC	1.5	-1	2726	2745	UUGGACUGAAGGGUGCUCCC	AGGGGGACCCUUCAGUCCAA	AT4G18390.1	TCP2	TEOSINTE BRANCHED 1, cycloidea and PCF transcription factor 2	---
Potri.011G083100	UUGGACUGAAGGGUGCUCCC	1.5	-1	2058	2077	UUGGACUGAAGGGUGCUCCC	AGGGGGACCCUUCAGUCCAA	AT4G18390.1	TCP2	TEOSINTE BRANCHED 1, cycloidea and PCF transcription factor 2	---
Potri.011G096600	UUGGACUGAAGGGUGCUCCC	2	-1	1552	1571	UUGGACUGAAGGGUGCUCCC	AGGGGAACCCUUCAGUCCAG	AT3G15030.1	MEE35,TCP4	TCP family transcription factor 4	Arabidopsis thaliana TCP family transcription factor. Regulated by miR319. Involved in heterchronic regulation of leaf differentiation.
Potri.013G119400	UUGGACUGAAGGGUGCUCCC	2	-1	1733	1752	UUGGACUGAAGGGUGCUCCC	AGGGGAACCCUUCAGUCCAG	AT3G15030.1	MEE35,TCP4	TCP family transcription factor 4	Arabidopsis thaliana TCP family transcription factor. Regulated by miR319. Involved in heterchronic regulation of leaf differentiation.
Potri.001G036000	UUGGACUGAAGGGUGCUCCC	2.5	-1	1282	1301	UUGGACUGAAGGGUGCUCCC	UGGAGCUCCCUUCACUCCAA	AT3G11440.1	ATMYB65,MYB65	myb domain protein 65	Member of the R2R3-MYB gene family. Similar to GA-induced Barley myb gene. May be induced during germination in response to GA. Double mutants with MYB33 are male sterile, showing defects in pollen development and anther development. Contains a binding site for miRNA159 and may be spatially regulated by this micro RNA. The male sterile phenotype of the MYB33/MYB65 double mutant is light and tempe…
Potri.001G375800	UUGGACUGAAGGGUGCUCCC	3	-1	2291	2310	UUGGACUGAAGGGUGCUCCC	AGGGGACCCCUUCAGUCCAG	AT3G15030.1	MEE35,TCP4	TCP family transcription factor 4	Arabidopsis thaliana TCP family transcription factor. Regulated by miR319. Involved in heterchronic regulation of leaf differentiation.
Potri.001G416200	UUGGACUGAAGGGUGCUCCC	3	-1	323	342	UUGGACUGAAGGGUGCUCCC	UGGAUCACUUUUCAGUCCAU	AT5G54660.1	---	HSP20-like chaperones superfamily protein	---
Potri.006G155900	UUGGACUGAAGGGUGCUCCC	3	-1	700	719	UUGGACUGAAGGGUGCUCCC	AGGAGCACCCUUCUGUCUGG	AT1G69430.1	AT1G69430.1	protein_coding	---
Potri.006G159000	UUGGACUGAAGGGUGCUCCC	3	-1	579	598	UUGGACUGAAGGGUGCUCCC	AGGAGCACCCUUCUGUCUGG	AT1G69430.1	AT1G69430.1	protein_coding	---
Potri.006G193900	UUGGACUGAAGGGUGCUCCC	3	-1	1844	1863	UUGGACUGAAGGGUGCUCCC	AUGGGCACCCUUCAGUCUAU	AT5G06700.1	TBR	Plant protein of unknown function (DUF828)	Encodes a member of the TBL (TRICHOME BIREFRINGENCE-LIKE) gene family containing a plant-specific DUF231 (domain of unknown function) domain. TBL gene family has 46 members, two of which (TBR/AT5G06700 and TBL3/AT5G01360) have been shown to be involved in the synthesis and deposition of secondary wall cellulose, presumably by influencing the esterification state of pectic polymers. A nomenclature…
Potri.019G043800	UUGGACUGAAGGGUGCUCCC	3	-1	3818	3837	UUGGACUGAAGGGUGCUCCC	AGGACCAUCUUUUAGUUCAA	AT5G35930.1	---	AMP-dependent synthetase and ligase family protein	---
Potri.019G091300	UUGGACUGAAGGGUGCUCCC	3	-1	2186	2204	UUGGACUGAAGGGUGCUCCC	GGGGGC-CCCUUCAGUCCAG	AT3G15030.1	MEE35,TCP4	TCP family transcription factor 4	Arabidopsis thaliana TCP family transcription factor. Regulated by miR319. Involved in heterchronic regulation of leaf differentiation.
Potri.001G224500	UUGGACUGAAGGGUGCUCCC	3.5	-1	1364	1383	UUGGACUGAAGGGUGCUCCC	UAGAGCUCCCUUCACUCCAA	AT3G11440.1	ATMYB65,MYB65	myb domain protein 65	Member of the R2R3-MYB gene family. Similar to GA-induced Barley myb gene. May be induced during germination in response to GA. Double mutants with MYB33 are male sterile, showing defects in pollen development and anther development. Contains a binding site for miRNA159 and may be spatially regulated by this micro RNA. The male sterile phenotype of the MYB33/MYB65 double mutant is light and tempe…
Potri.001G245500	UUGGACUGAAGGGUGCUCCC	3.5	-1	429	448	UUGGACUGAAGGGUGCUCCC	GGGAGGACCUUUCAGCCCAG	AT5G59210.1	---	myosin heavy chain-related	---
Potri.002G140900	UUGGACUGAAGGGUGCUCCC	3.5	-1	118	137	UUGGACUGAAGGGUGCUCCC	UGGAGCUCUAUUCGGUCCAA	AT3G60460.1	DUO1	myb-like HTH transcriptional regulator family protein	Encodes an R2R3 myb transcription factor that is required for male gamete formation, specifically for entry of the generative cell into mitosis. Specifically expressed in the male germline.
Potri.002G247700	UUGGACUGAAGGGUGCUCCC	3.5	-1	1072	1091	UUGGACUGAAGGGUGCUCCC	AGGAGCACCCUUCAGUUUCC	AT3G07310.1	---	Protein of unknown function (DUF760)	---
Potri.003G189700	UUGGACUGAAGGGUGCUCCC	3.5	-1	1258	1277	UUGGACUGAAGGGUGCUCCC	UUGAGCUCCCUUCACUCCAA	AT5G06100.2	ATMYB33,MYB33	myb domain protein 33	Encodes a member of the myb family of transcription factors (MYB33), contains Pfam profile: PF00249 myb DNA-binding domain. Double mutants with MYB65 are male sterile- anthers are small, pollen development is defective. Spatial expression appears to be under the control of miR159, contains a target site for this micro RNA. When the target site is mutated , expression is detected in leaves, roots,…
Potri.004G165600	UUGGACUGAAGGGUGCUCCC	3.5	-1	227	246	UUGGACUGAAGGGUGCUCCC	UGAAGCAUCCUUCAUUCCAG	AT4G34770.1	---	SAUR-like auxin-responsive protein family	---
Potri.005G145600	UUGGACUGAAGGGUGCUCCC	3.5	-1	155	174	UUGGACUGAAGGGUGCUCCC	UGGAGCAGCUUUUAGUCCAC	AT3G49950.1	---	GRAS family transcription factor	---
Potri.005G149800	UUGGACUGAAGGGUGCUCCC	3.5	-1	1553	1572	UUGGACUGAAGGGUGCUCCC	AGGAGCUCCCUUCAAUUCAG	AT4G08170.2	---	Inositol 1,3,4-trisphosphate 5/6-kinase family protein	---
Potri.005G227600	UUGGACUGAAGGGUGCUCCC	3.5	-1	918	937	UUGGACUGAAGGGUGCUCCC	AGGGGUUCCUUUCAGUCUAG	AT4G28560.1	RIC7	ROP-interactive CRIB motif-containing protein 7	encodes a member of a novel protein family that contains contain a CRIB (for Cdc42/Rac-interactive binding) motif required for their specific interaction with GTP-bound Rop1 (plant-specific Rho GTPase). Most similar to RIC6 and RIC8 (subfamily group II). Gene is expressed in all tissues examined.
Potri.005G238500	UUGGACUGAAGGGUGCUCCC	3.5	-1	294	313	UUGGACUGAAGGGUGCUCCC	UCGAGCACCCUUCAGGUCAG	AT1G75720.2	---	Plant protein of unknown function (DUF827)	---
Potri.007G053500	UUGGACUGAAGGGUGCUCCC	3.5	-1	693	712	UUGGACUGAAGGGUGCUCCC	UGGAGCAGCUUUUAGUCCAC	AT3G49950.1	---	GRAS family transcription factor	---
Potri.009G018700	UUGGACUGAAGGGUGCUCCC	3.5	-1	1576	1595	UUGGACUGAAGGGUGCUCCC	UAGAGCUCCCUUCACUCCAA	AT5G06100.2	ATMYB33,MYB33	myb domain protein 33	Encodes a member of the myb family of transcription factors (MYB33), contains Pfam profile: PF00249 myb DNA-binding domain. Double mutants with MYB65 are male sterile- anthers are small, pollen development is defective. Spatial expression appears to be under the control of miR159, contains a target site for this micro RNA. When the target site is mutated , expression is detected in leaves, roots,…
Potri.013G145700	UUGGACUGAAGGGUGCUCCC	3.5	-1	827	846	UUGGACUGAAGGGUGCUCCC	GCGGGCUUCCUUCAGUUCAA	AT2G20830.1	---	transferases;folic acid binding	---
Potri.014G093100	UUGGACUGAAGGGUGCUCCC	3.5	-1	1682	1702	UUGGACUGAAGGGU-GCUCCC	UGGAGCUACCCUUCAGUUCAC	AT2G30920.1	ATCOQ3,COQ3,EMB3002	coenzyme Q 3	The enzyme encoded by this gene has been shown to complement the Saccharomyces cerevisiae coq3 mutation and, therefore, to have hexaprenyldihydroxybenzoate methyltransferase activity. It is however likely that, in Arabidopsis, the enzyme catalyzes the methylation of nonaprenyldihydroxybenzoate as it is the prevalent polyprenoid in this plant species. The enzyme is a mitochondrial-localized methyl…
Potri.014G093600	UUGGACUGAAGGGUGCUCCC	3.5	-1	293	312	UUGGACUGAAGGGUGCUCCC	GGGAGCUUUCUUUGGUUCAA	---	---	---	---
Potri.016G020100	UUGGACUGAAGGGUGCUCCC	3.5	-1	1218	1237	UUGGACUGAAGGGUGCUCCC	GACUGCACCCUUCAGUUCAA	AT3G22270.1	---	Topoisomerase II-associated protein PAT1	---
Potri.016G020600	UUGGACUGAAGGGUGCUCCC	3.5	-1	635	654	UUGGACUGAAGGGUGCUCCC	GACUGCACCCUUCAGUUCAA	AT3G22270.1	---	Topoisomerase II-associated protein PAT1	---
Potri.017G132400	UUGGACUGAAGGGUGCUCCC	3.5	-1	1301	1320	UUGGACUGAAGGGUGCUCCC	UUGGGCACCCUUCGUUCCAA	AT1G11050.1	---	Protein kinase superfamily protein	---
Potri.017G132800	UUGGACUGAAGGGUGCUCCC	3.5	-1	2067	2086	UUGGACUGAAGGGUGCUCCC	UUGGGCACCCUUCGUUCCAA	AT1G11050.1	---	Protein kinase superfamily protein	---
Potri.001G286900	UUGGACUGAAGGGUGCUCCC	4	-1	261	280	UUGGACUGAAGGGUGCUCCC	AAGACCAUUCUUCAGUUUAA	AT5G09650.1	AtPPa6,PPa6	pyrophosphorylase 6	Encodes a protein with inorganic pyrophosphatase activity.
Potri.002G193400	UUGGACUGAAGGGUGCUCCC	4	-1	279	298	UUGGACUGAAGGGUGCUCCC	GGGAUCAUCUUUCAGUCAAG	---	---	---	---
Potri.002G193900	UUGGACUGAAGGGUGCUCCC	4	-1	2835	2854	UUGGACUGAAGGGUGCUCCC	GGGUGCACCCUUUAGGUCAG	AT2G31400.1	GUN1	genomes uncoupled 1	Encodes a a chloroplast-localized pentatricopeptide-repeat protein involved in regulation of nuclear gene expression.
Potri.002G215800	UUGGACUGAAGGGUGCUCCC	4	-1	1505	1524	UUGGACUGAAGGGUGCUCCC	GAGAGUACCCUUCAGUGCAU	AT4G02920.1	AT4G02920.1	protein_coding	---
Potri.002G248500	UUGGACUGAAGGGUGCUCCC	4	-1	1915	1934	UUGGACUGAAGGGUGCUCCC	AUCACCAUUCUUCAGUCCAA	AT3G07340.1	---	basic helix-loop-helix (bHLH) DNA-binding superfamily protein	---
Potri.003G105000	UUGGACUGAAGGGUGCUCCC	4	-1	1324	1343	UUGGACUGAAGGGUGCUCCC	GGCAGCCUCCUUCAGGCCAA	AT1G31420.2	FEI1	Leucine-rich repeat protein kinase family protein	Encodes a plasma membrane localized leucine-rich repeat receptor kinase that is involved in cell wall elongation. Loss of function mutations of FEI1 and FEI2 exhibit defects in root and hypocotyl cell elongation. Double mutants are defective in cell wall biosynthesis and have thick hypocotyls, and short, thick roots.
Potri.005G013500	UUGGACUGAAGGGUGCUCCC	4	-1	242	261	UUGGACUGAAGGGUGCUCCC	CCCAGCCCCCUUCGGUCCGA	---	---	---	---
Potri.005G027000	UUGGACUGAAGGGUGCUCCC	4	-1	2654	2673	UUGGACUGAAGGGUGCUCCC	GUGAGGAAUCUUCAGUCCAA	AT1G09060.3	---	Zinc finger, RING-type;Transcription factor jumonji/aspartyl beta-hydroxylase	---
Potri.005G224800	UUGGACUGAAGGGUGCUCCC	4	-1	536	555	UUGGACUGAAGGGUGCUCCC	AGGAGUUCCGUUCAGUCCAC	AT1G30690.1	---	Sec14p-like phosphatidylinositol transfer family protein	---
Potri.006G000500	UUGGACUGAAGGGUGCUCCC	4	-1	1532	1551	UUGGACUGAAGGGUGCUCCC	GGAAGCCUCCUUCAGUACAA	AT3G13340.1	---	Transducin/WD40 repeat-like superfamily protein	---
Potri.008G070000	UUGGACUGAAGGGUGCUCCC	4	-1	241	260	UUGGACUGAAGGGUGCUCCC	AGGAGUACCCAGCAGUUCAA	AT3G55990.1	ESK1,TBL29	Plant protein of unknown function (DUF828)	Encodes ESK1 (Eskimo1). A member of a large gene family of DUF231 domain proteins whose members encode a total of 45 proteins of unknown function. ESK1 functions as a negative regulator of cold acclimation. Mutations in the ESK1 gene provides strong freezing tolerance. A member of the TBL (TRICHOME BIREFRINGENCE-LIKE) gene family containing a plant-specific DUF231 (domain of unknown function) dom…
Potri.008G163400	UUGGACUGAAGGGUGCUCCC	4	-1	210	229	UUGGACUGAAGGGUGCUCCC	GUCAUCACCCUUCAGUCUAG	---	---	---	---
Potri.009G052500	UUGGACUGAAGGGUGCUCCC	4	-1	478	497	UUGGACUGAAGGGUGCUCCC	GGGAGCCCUCUUUAUUUCAA	AT1G51400.1	---	Photosystem II 5 kD protein	---
Potri.009G081200	UUGGACUGAAGGGUGCUCCC	4	-1	229	248	UUGGACUGAAGGGUGCUCCC	AAGACCAUUCUUCAGUUUAA	AT5G09650.1	AtPPa6,PPa6	pyrophosphorylase 6	Encodes a protein with inorganic pyrophosphatase activity.
Potri.009G160500	UUGGACUGAAGGGUGCUCCC	4	-1	634	653	UUGGACUGAAGGGUGCUCCC	UGGAGUGCUUUUCAGUGCAG	AT5G22340.1	AT5G22340.1	protein_coding	---
Potri.011G065000	UUGGACUGAAGGGUGCUCCC	4	-1	914	933	UUGGACUGAAGGGUGCUCCC	AGGGGUGUUCUUCAGUCCCA	AT2G34090.1	MEE18	maternal effect embryo arrest 18	---
Potri.011G131800	UUGGACUGAAGGGUGCUCCC	4	-1	179	198	UUGGACUGAAGGGUGCUCCC	CGGAUCACUGUUCAGUCCAU	AT5G54660.1	---	HSP20-like chaperones superfamily protein	---
Potri.013G019000	UUGGACUGAAGGGUGCUCCC	4	-1	2842	2861	UUGGACUGAAGGGUGCUCCC	GCGAGGAAUCUUCAGUCCAA	AT1G09060.3	---	Zinc finger, RING-type;Transcription factor jumonji/aspartyl beta-hydroxylase	---
Potri.013G025800	UUGGACUGAAGGGUGCUCCC	4	-1	1000	1019	UUGGACUGAAGGGUGCUCCC	CCGGGCAUUCUUUGGUUCAA	AT3G05200.1	ATL6	RING/U-box superfamily protein	Encodes a putative RING-H2 zinc finger protein ATL6 (ATL6).
Potri.014G142700	UUGGACUGAAGGGUGCUCCC	4	-1	1514	1533	UUGGACUGAAGGGUGCUCCC	CAGAGCAUCCUUCAUUUCGA	AT3G58640.1	---	Mitogen activated protein kinase kinase kinase-related	---
Potri.017G023300	UUGGACUGAAGGGUGCUCCC	4	-1	120	139	UUGGACUGAAGGGUGCUCCC	UAGAGCUCCCUUCAGUCAAG	AT3G07565.1	---	Protein of unknown function (DUF3755)	---
Potri.017G074800	UUGGACUGAAGGGUGCUCCC	4	-1	1567	1586	UUGGACUGAAGGGUGCUCCC	UGGAGCAUUUUUCAGUCAAU	AT1G59650.1	CW14	Protein of unknown function (DUF1336)	Encodes CW14.
Potri.017G101100	UUGGACUGAAGGGUGCUCCC	4	-1	14391	14410	UUGGACUGAAGGGUGCUCCC	AGGAGCAUCAUUCAGUGCAG	AT3G02260.1	ASA1,BIG,CRM1,DOC1,LPR1,TIR3,UMB1	auxin transport protein (BIG)	Calossin-like protein required for polar auxin transport
Potri.001G029300	UUGGACUGAAGGGUGCUCCC	4.5	-1	1195	1214	UUGGACUGAAGGGUGCUCCC	GGGGGUCUCCUUCGCUCCAA	AT3G14460.1	---	LRR and NB-ARC domains-containing disease resistance protein	---
Potri.001G055300	UUGGACUGAAGGGUGCUCCC	4.5	-1	570	589	UUGGACUGAAGGGUGCUCCC	ACCAGUAUCCUUCGGUCCAC	AT1G67360.1	---	Rubber elongation factor protein (REF)	---
Potri.001G213300	UUGGACUGAAGGGUGCUCCC	4.5	-1	1188	1207	UUGGACUGAAGGGUGCUCCC	ACCAGCACCUUUCAAUCUAA	AT5G22860.1	---	Serine carboxypeptidase S28 family protein	---
Potri.001G213500	UUGGACUGAAGGGUGCUCCC	4.5	-1	1125	1144	UUGGACUGAAGGGUGCUCCC	ACCAGCACCUUUCAAUCUAA	AT5G22860.1	---	Serine carboxypeptidase S28 family protein	---
Potri.001G372900	UUGGACUGAAGGGUGCUCCC	4.5	-1	499	518	UUGGACUGAAGGGUGCUCCC	GGAAGCACUUUUUGGUCUAU	AT5G46060.1	---	Protein of unknown function, DUF599	---
Potri.001G387500	UUGGACUGAAGGGUGCUCCC	4.5	-1	646	665	UUGGACUGAAGGGUGCUCCC	GGGAAUGUUCUUCAGUUUGA	AT3G14860.2	---	NHL domain-containing protein	---
Potri.001G412300	UUGGACUGAAGGGUGCUCCC	4.5	-1	602	621	UUGGACUGAAGGGUGCUCCC	GGGAGCAUCAUUUGGUCUAC	AT4G27290.1	---	S-locus lectin protein kinase family protein	---
Potri.001G472900	UUGGACUGAAGGGUGCUCCC	4.5	-1	1534	1553	UUGGACUGAAGGGUGCUCCC	GGAAGCAUUCCUCAGUCCAU	AT1G55610.1	BRL1	BRI1 like	mutant has Altered vascular cell differentiation; LRR Receptor Kinase
Potri.002G092500	UUGGACUGAAGGGUGCUCCC	4.5	-1	2859	2878	UUGGACUGAAGGGUGCUCCC	GGGAGCAUUCUUUGGUGUAG	AT1G22150.1	SULTR1;3	sulfate transporter 1;3	sulfate transporter Sultr1;3
Potri.002G232800	UUGGACUGAAGGGUGCUCCC	4.5	-1	91	110	UUGGACUGAAGGGUGCUCCC	GGGAACAUCCUUCCCUCCAA	AT1G05830.1	ATX2,SDG30	trithorax-like protein 2	Encodes a homolog of trithorax, a histone-lysine N-methyltransferase. Paralog of ATX1. Unlike ATX1 which is involved in trimethylating of histone H3-mysine 4, ATX2 is involved in dimethylating of histone H3-lysine 4. ATX1 and ATX2 influence the expression of largely nonoverlapping gene sets. The expression pattern of ATX2 is also different from that of ATX1.
Potri.004G113000	UUGGACUGAAGGGUGCUCCC	4.5	-1	114	133	UUGGACUGAAGGGUGCUCCC	CUCGGCACCCUUCAGGCCAG	---	---	---	---
Potri.004G157700	UUGGACUGAAGGGUGCUCCC	4.5	-1	1285	1304	UUGGACUGAAGGGUGCUCCC	GGGGGUUGCCUUCAGUCUGA	AT2G21520.1	---	Sec14p-like phosphatidylinositol transfer family protein	---
Potri.005G259100	UUGGACUGAAGGGUGCUCCC	4.5	-1	958	977	UUGGACUGAAGGGUGCUCCC	GGGACCGUUCUUUAGUCAAA	AT1G21010.1	AT1G21010.1	protein_coding	---
Potri.006G053800	UUGGACUGAAGGGUGCUCCC	4.5	-1	2041	2060	UUGGACUGAAGGGUGCUCCC	GGAAGCAACCUGCAGUCCAG	AT2G41900.1	---	CCCH-type zinc finger protein with ARM repeat domain	---
Potri.008G020900	UUGGACUGAAGGGUGCUCCC	4.5	-1	1092	1111	UUGGACUGAAGGGUGCUCCC	ACGGGCACCCUUCUGUCUAU	AT3G54260.1	TBL36	TRICHOME BIREFRINGENCE-LIKE 36	Encodes a member of the TBL (TRICHOME BIREFRINGENCE-LIKE) gene family containing a plant-specific DUF231 (domain of unknown function) domain. TBL gene family has 46 members, two of which (TBR/AT5G06700 and TBL3/AT5G01360) have been shown to be involved in the synthesis and deposition of secondary wall cellulose, presumably by influencing the esterification state of pectic polymers. A nomenclature…
Potri.008G108500	UUGGACUGAAGGGUGCUCCC	4.5	-1	1250	1269	UUGGACUGAAGGGUGCUCCC	AUGGGCAUCCUUCGGUUUAC	AT5G49340.1	TBL4	TRICHOME BIREFRINGENCE-LIKE 4	Encodes a member of the TBL (TRICHOME BIREFRINGENCE-LIKE) gene family containing a plant-specific DUF231 (domain of unknown function) domain. TBL gene family has 46 members, two of which (TBR/AT5G06700 and TBL3/AT5G01360) have been shown to be involved in the synthesis and deposition of secondary wall cellulose, presumably by influencing the esterification state of pectic polymers. A nomenclature…
Potri.008G173800	UUGGACUGAAGGGUGCUCCC	4.5	-1	187	206	UUGGACUGAAGGGUGCUCCC	GACAGUACCCUUCACUUCAA	AT4G13510.1	AMT1;1,ATAMT1,ATAMT1;1	ammonium transporter 1;1	Encodes a plasma membrane localized ammonium transporter. Contains a cytosolic trans-activation domain essential for ammonium uptake.
Potri.009G032900	UUGGACUGAAGGGUGCUCCC	4.5	-1	632	651	UUGGACUGAAGGGUGCUCCC	AUAAGCACUCUUCAGUUUAU	AT1G07530.1	ATGRAS2,GRAS2,SCL14	SCARECROW-like 14	Encodes a member of the GRAS family of transcription factors. The protein interacts with the TGA2 transcription factor and affects the transcription of stress-responsive genes. The protein is found in the nucleus and is also exported to the cytoplasm.
Potri.009G061000	UUGGACUGAAGGGUGCUCCC	4.5	-1	1677	1696	UUGGACUGAAGGGUGCUCCC	GGAAGCAACCUUCAAUCCAG	AT2G41900.1	---	CCCH-type zinc finger protein with ARM repeat domain	---
Potri.010G014100	UUGGACUGAAGGGUGCUCCC	4.5	-1	3278	3297	UUGGACUGAAGGGUGCUCCC	GGUGGCAUGUUUCAGUUCAA	AT3G06920.1	---	Tetratricopeptide repeat (TPR)-like superfamily protein	---
Potri.013G096600	UUGGACUGAAGGGUGCUCCC	4.5	-1	1085	1104	UUGGACUGAAGGGUGCUCCC	GGAAGCACUUUAUGGUCCAA	AT1G71350.1	---	eukaryotic translation initiation factor SUI1 family protein	---
Potri.014G118500	UUGGACUGAAGGGUGCUCCC	4.5	-1	2666	2685	UUGGACUGAAGGGUGCUCCC	GGGUGCACCCUUUAGGUUAG	AT2G31400.1	GUN1	genomes uncoupled 1	Encodes a a chloroplast-localized pentatricopeptide-repeat protein involved in regulation of nuclear gene expression.
Potri.015G034500	UUGGACUGAAGGGUGCUCCC	4.5	-1	3419	3438	UUGGACUGAAGGGUGCUCCC	ACGAGUACCUUUUGGUCUAC	AT1G10170.1	ATNFXL1,NFXL1	NF-X-like 1	Encodes AtNFXL1, a homologue of the putative human transcription repressor NF-X1. Functions as a negative regulator of the trichothecene phytotoxin-induced defense response.
Potri.016G031400	UUGGACUGAAGGGUGCUCCC	4.5	-1	800	819	UUGGACUGAAGGGUGCUCCC	UUGGGCACUCUACAGUCCAU	AT5G07050.1	---	nodulin MtN21 /EamA-like transporter family protein	---
Potri.016G110000	UUGGACUGAAGGGUGCUCCC	4.5	-1	2511	2530	UUGGACUGAAGGGUGCUCCC	GAAGGCACUCUUUGGUUCAA	AT2G38010.1	---	Neutral/alkaline non-lysosomal ceramidase	---
Potri.016G110400	UUGGACUGAAGGGUGCUCCC	4.5	-1	277	296	UUGGACUGAAGGGUGCUCCC	UAGAGCAUUAUUCAGUUCAG	AT2G38025.1	---	Cysteine proteinases superfamily protein	---
Potri.017G019900	UUGGACUGAAGGGUGCUCCC	4.5	-1	247	266	UUGGACUGAAGGGUGCUCCC	CAUAACUCUCUUCAGUCCAA	AT4G37650.1	SGR7,SHR	GRAS family transcription factor	Involved in radial organization of the root and shoot axial organs. Essential for normal shoot gravitropism. The protein moves in a highly specific manner from the cells of the stele in which it is synthesized outward. Movement requires sequences within the GRAS and VHIID domains.
Potri.017G025900	UUGGACUGAAGGGUGCUCCC	4.5	-1	301	320	UUGGACUGAAGGGUGCUCCC	CAUAACUCUCUUCAGUCCAA	AT4G37650.1	SGR7,SHR	GRAS family transcription factor	Involved in radial organization of the root and shoot axial organs. Essential for normal shoot gravitropism. The protein moves in a highly specific manner from the cells of the stele in which it is synthesized outward. Movement requires sequences within the GRAS and VHIID domains.
Potri.017G133000	UUGGACUGAAGGGUGCUCCC	4.5	-1	1865	1884	UUGGACUGAAGGGUGCUCCC	UUGGGCACCCUUCGUUCCAU	AT1G11050.1	---	Protein kinase superfamily protein	---
Potri.019G047500	UUGGACUGAAGGGUGCUCCC	4.5	-1	599	618	UUGGACUGAAGGGUGCUCCC	GGGAGCCUCCUUCCCUCCAA	ATCG00280.1	---	photosystem II reaction center protein C	chloroplast gene encoding a CP43 subunit of the photosystem II reaction center. promoter contains a blue-light responsive element.
Potri.019G087200	UUGGACUGAAGGGUGCUCCC	4.5	-1	433	452	UUGGACUGAAGGGUGCUCCC	UACAGUAUCCUGCAGUCCAA	AT1G71840.1	---	transducin family protein / WD-40 repeat family protein	---
Potri.001G033100	UUGGACUGAAGGGUGCUCCC	5	-1	988	1007	UUGGACUGAAGGGUGCUCCC	GGGGGUGUUUUUCACUCUAA	AT3G14470.1	---	NB-ARC domain-containing disease resistance protein	---
Potri.001G419200	UUGGACUGAAGGGUGCUCCC	5	-1	809	828	UUGGACUGAAGGGUGCUCCC	GGGAGCAUUCUUUGCUUCAU	AT3G20570.1	AtENODL9,ENODL9	early nodulin-like protein 9	---
Potri.002G046300	UUGGACUGAAGGGUGCUCCC	5	-1	1684	1703	UUGGACUGAAGGGUGCUCCC	GGGAGCAGACUUUGGUUCAG	AT3G22970.1	---	Protein of unknown function (DUF506)	---
Potri.012G067700	UUGGACUGAAGGGUGCUCCC	5	-1	835	854	UUGGACUGAAGGGUGCUCCC	GGGAGUGUUUGUUGGUCCAA	AT1G18680.1	---	HNH endonuclease domain-containing protein	---
Potri.014G018300	UUGGACUGAAGGGUGCUCCC	5	-1	1182	1201	UUGGACUGAAGGGUGCUCCC	GGGAGCAGCCGUCAGUUUAC	AT5G48440.1	---	FAD-dependent oxidoreductase family protein	---
Potri.014G177300	UUGGACUGAAGGGUGCUCCC	5	-1	1183	1202	UUGGACUGAAGGGUGCUCCC	GGGAGCAGCCGUCAGUUUAC	AT5G48440.1	---	FAD-dependent oxidoreductase family protein	---
Potri.017G129700	UUGGACUGAAGGGUGCUCCC	5	-1	433	452	UUGGACUGAAGGGUGCUCCC	AAACCUACCUUUCAGUCCAA	AT2G01918.1	PQL3	PsbQ-like 3	Encode a protein homologous to each PQL protein. Mutational analysis indicates that PQL3 is also required for NDH activity.
