# Supplementary material for: MicroRNA319-mediated gene regulatory network impacts leaf development and morphogenesis in poplar
Source: For Res (Fayettev). 2021 Feb 5;1:4. doi: 10.48130/FR-2021-0004 (PMC11524277; doi:10.48130/FR-2021-0004)
Supplement: Supplementary file 1 — Supplementary data to this article can be found online. [file FR-2021-0004-S1.zip › 10.48130_FR-2021-0004-Suppl-TableS3.xlsx]

## Sheet: GO-Term
Timepoint or Comparison	GOID	Genes associated with GO	Genes associated with this GO	DEGs associated with GO	DEGs associated with this GO	Poplar GeneID	Enrichment Factor(times)	Enrichment Score	GO_Type	GO_Term	Classification	Definition	P-Value	FDR_RATE	Expected_false_positives	Annotated_genes	Average_FC1(DEGs associated with this GO)	Average_FC2 (All Genes associated with this GO)
1	GO:0009850	66813	61	859	3	Potri.005G178900.2|Potri.002G082400.1|Potri.001G006600.1	3.82524	0.00793346	P	auxin metabolic process	auxin	The chemical reactions and pathways involving auxins, a group of plant hormones that regulate aspects of plant growth.	0.000685288	0.0033	0.82	AT4G14880.1,AT4G24670.1,AT2G21170.1,AT1G55320.1,AT3G14310.1,AT4G39950.1,AT3G15360.1	1.60712	1.63473
1	GO:0009755	66813	191	859	4	Potri.001G057400.3|Potri.001G057400.1|Potri.001G057400.2|Potri.014G135900.3	1.6289	0.101384	P	hormone-mediated signaling pathway	Auxin	A series of molecular signals mediated by the detection of a hormone.	0.00914548	0.0217	8.84	AT3G23150.1,AT2G27690.1,AT4G00710.1,AT4G09650.1,AT1G25560.1,AT2G16720.1,AT1G59870.1,AT5G05600.1,AT1G27320.1,AT1G15520.1,AT1G06680.1,AT4G26090.1,AT4G01050.1,AT5G66570.1,AT5G07580.1	1.94469	1.43944
1	GO:0006569	66813	255	859	6	Potri.013G157200.1|Potri.019G110200.1|Potri.019G111000.1|Potri.005G186800.1|Potri.003G072800.1|Potri.009G129500.1	1.83012	0.048077	P	tryptophan catabolic process	Auxin (Trp is the percursor for auxin biosynthesis)	The chemical reactions and pathways resulting in the breakdown of tryptophan, the chiral amino acid 2-amino-3-(1H-indol-3-yl)propanoic acid.	0.00964068	0.0226	9.32	AT2G21170.1,AT3G14310.1,AT4G39950.1,AT3G15360.1	3.30187	1.58676
1	GO:0010540	66813	78	859	3	Potri.018G018600.4|Potri.018G018600.2|Potri.017G081100.1	2.99154	0.0182988	P	basipetal auxin transport	auxin	The unidirectional movement of auxin from the apex to base of an organ, including the shoot, leaf, primary root, or lateral root.	0.0202002	0.0384	18.1	AT3G28860.1,AT4G31820.1	-1.15497	1.49758
1	GO:0010817	66813	287	859	4	Potri.016G054900.4|Potri.017G081100.1|Potri.005G174000.1|Potri.006G006000.1	1.08404	0.310304	P	regulation of hormone levels	hormone	Any process that modulates the levels of hormone within an organism or a tissue. A hormone is any substance formed in very small amounts in one specialized organ or group of cells and carried (sometimes in the bloodstream) to another organ or group of cells in the same organism, upon which it has a specific regulatory action.	0.00109313	0.0052	1.44	AT2G41510.1,AT2G21170.1,AT1G55320.1,AT4G39950.1,AT3G13730.1,AT2G26710.1,AT3G28860.1,AT4G14880.1,AT5G05170.1,AT4G24670.1,AT4G31820.1,AT3G14310.1,AT3G15360.1	1.29672	1.50379
1	GO:0009725	66813	126	859	4	Potri.006G138500.4|Potri.006G138500.1|Potri.006G138500.3|Potri.006G138500.2	2.46921	0.0238033	P	response to hormone stimulus	hormone	Any process that results in a change in state or activity of a cell or an organism (in terms of movement, secretion, enzyme production, gene expression, etc.) as a result of a hormone stimulus.	2.09724e-09	0	0	AT5G65940.1,AT4G09650.1,AT1G12240.1,AT2G16720.1,AT1G27320.1,AT1G15520.1,AT1G17420.1,AT4G26090.1,AT1G43670.1,AT3G45140.1,AT3G48520.1,AT3G61250.1,AT2G28550.1,AT1G25560.1,AT5G05140.1,AT2G37170.1,AT5G05600.1,AT4G37370.1,AT4G38620.1,AT5G51810.1,AT1G06680.1,AT4G24670.1,AT4G01050.1,AT5G07580.1,AT2G33810.1,AT1G22640.1,AT1G69530.1,AT3G28860.1,AT4G36740.1,AT2G45660.1,AT5G66570.1,AT5G54190.1,AT2G27690.1,AT3…	1.46457	1.62058
1	GO:0009685	66813	14	859	1	Potri.008G145300.1	5.55571	0.0135617	P	gibberellin metabolic process	GA	The chemical reactions and pathways involving gibberellin. Gibberellins are a class of highly modified terpenes that function as plant growth regulators.	0.00322962	0.011	3.8	AT1G78440.1,AT5G51810.1,AT1G68320.1,AT1G05160.1	4.75568	1.7608
1	GO:0009686	66813	117	859	4	Potri.008G122100.1|Potri.012G071200.1|Potri.012G071300.1|Potri.015G134600.1	2.65914	0.0179148	P	gibberellin biosynthetic process	GA	The chemical reactions and pathways resulting in the formation of gibberellin. Gibberellins are a class of highly modified terpenes that function as plant growth regulators.	0.0155855	0.0312	14.18	AT5G51810.1,AT1G68320.1,AT1G05160.1	1.51467	1.53224
1	GO:0010087	66813	80	859	5	Potri.010G129000.1|Potri.001G057400.3|Potri.001G057400.1|Potri.012G083300.1|Potri.001G057400.2	4.86125	0.000594918	P	phloem or xylem histogenesis	xylem	The process whose specific outcome is the progression of phloem and/or xylem over time, from formation to the mature structure. An example of this process is found in Arabidopsis thaliana.	0.000156213	0.0007	0.12	AT5G64530.1,AT1G13290.1,AT4G37750.1,AT4G24670.1,AT2G41510.1,AT2G03090.1,AT1G27320.1	1.15783	1.70257
1	GO:0010089	66813	203	859	6	Potri.013G060800.1|Potri.005G064100.1|Potri.005G111200.1|Potri.005G111200.2|Potri.002G114800.1|Potri.016G044100.1	2.29892	0.0166245	P	xylem development	xylem	The formation of the principal water-conducting tissue of a vascular plant.	0.0123759	0.0276	11.9	AT5G64530.1,AT4G37750.1,AT2G41510.1,AT2G03090.1	2.05864	1.67519
1	GO:0046274	66813	80	859	3	Potri.019G088600.1|Potri.016G107500.1|Potri.016G107900.1	2.91675	0.0198898	P	lignin catabolic process	lignin	The chemical reactions and pathways resulting in the breakdown of lignins, a class of polymers of phenylpropanoid units.	0.0150238	0.031	13.94	AT3G09220.1,AT5G09360.1	-3.03328	1.63594
1	GO:2000762	66813	24	859	2	Potri.018G049200.2|Potri.008G128500.1	6.48166	0.00350441	P	regulation of phenylpropanoid metabolic process	lignin	Any process that modulates the frequency, rate or extent of phenylpropanoid metabolic process.	0.0201975	0.038	17.88	AT4G38620.1,AT4G26090.1,AT1G59870.1,AT3G18280.1,AT1G27320.1	2.04869	1.77714
1	GO:0009698	66813	225	859	5	Potri.014G106500.1|Potri.008G121700.1|Potri.018G049200.2|Potri.008G128500.1|Potri.010G147400.1	1.72844	0.0718877	P	phenylpropanoid metabolic process	lignin	The chemical reactions and pathways involving aromatic derivatives of trans-cinnamic acid.	1.09199e-05	0	0	AT5G14700.1,AT3G09220.1,AT4G26530.1,AT1G22640.1,AT4G14880.1,AT4G38620.1,AT5G05170.1,AT5G17050.1,AT5G42800.1,AT5G09360.1,AT3G02130.1,AT3G44540.1,AT5G07990.1	1.69128	1.55338
1	GO:0009808	66813	19	859	1	Potri.014G144600.1	4.09368	0.0244288	P	lignin metabolic process	lignin	The chemical reactions and pathways involving lignins, a class of polymers of phenylpropanoid units.	0.000747265	0.0035	0.9	AT5G14700.1,AT5G05170.1,AT3G09220.1,AT5G09360.1,AT3G02130.1	2.19529	2.175
1	GO:0009832	66813	395	859	11	Potri.013G019800.5|Potri.013G019800.3|Potri.013G142800.1|Potri.011G074700.1|Potri.010G156100.1|Potri.006G004300.1|Potri.013G019800.4|Potri.016G054900.4|Potri.013G019800.1|Potri.013G019800.2|Potri.013G136700.1	2.16602	0.00563932	P	plant-type cell wall biogenesis	cell wall	A cellular process that results in the biosynthesis of constituent macromolecules, assembly, and arrangement of constituent parts of a cellulose and pectin-containing cell wall. An example of this is found in Arabidopsis thaliana.	0.0229276	0.0427	20.66	AT5G05170.1,AT2G21770.1,ATCG00720.1,AT5G59700.1,ATCG00120.1	-1.13568	1.63248
1	GO:0009828	66813	58	859	3	Potri.013G060800.1|Potri.008G088300.2|Potri.005G244100.1	4.0231	0.00664711	P	plant-type cell wall loosening	cell wall	The series of events causing chemical and structural alterations of an existing cellulose and pectin-containing cell wall that results in greater extensibility of the wall. An example of this is found in Arabidopsis thaliana.	0.00583862	0.0172	6.4	AT1G69530.1,AT2G03090.1,AT1G20190.1	1.52954	1.53832
1	GO:0030243	66813	141	859	4	Potri.013G142800.1|Potri.011G074700.1|Potri.016G054900.4|Potri.013G136700.1	2.20652	0.0361351	P	cellulose metabolic process	cell wall	The chemical reactions and pathways involving cellulose, a linear beta1-4 glucan of molecular mass 50-400 kDa with the pyranose units in the -4C1 conformation.	0.0196783	0.0362	16.98	AT5G05170.1,AT2G21770.1,ATCG00720.1,AT4G30190.1,ATCG00120.1	-2.01194	1.60192
1	GO:0071555	66813	618	859	8	Potri.009G070800.2|Potri.009G070800.3|Potri.004G015800.1|Potri.012G034700.1|Potri.016G054900.4|Potri.017G081100.1|Potri.005G174000.1|Potri.006G006000.1	1.00686	0.399748	P	cell wall organization	cell wall	A process that results in the assembly, arrangement of constituent parts, or disassembly of the cell wall, the rigid or semi-rigid envelope lying outside the cell membrane of plant, fungal and most prokaryotic cells, maintaining their shape and protecting them from osmotic lysis.	0.000768926	0.0038	0.96	AT5G47500.1,AT4G33220.1,AT1G59870.1,AT2G03090.1,AT4G39950.1,AT2G33810.1,AT1G69530.1,AT3G28860.1,AT5G20860.1,AT5G05170.1,AT2G34790.1,AT3G54340.1,AT1G20190.1,AT4G30190.1,AT2G26440.1,AT3G14310.1	2.05571	1.60833
1	GO:0042545	66813	330	859	6	Potri.006G134600.1|Potri.003G076900.1|Potri.003G072800.1|Potri.006G135100.1|Potri.003G076900.2|Potri.006G134500.1	1.41418	0.135629	P	cell wall modification	cell wall	The series of events leading to chemical and structural alterations of an existing cell wall that can result in loosening, increased extensibility or disassembly.	0.000815962	0.0038	1	AT5G47500.1,AT4G33220.1,AT1G59870.1,AT2G03090.1,AT4G39950.1,AT2G33810.1,AT1G69530.1,AT5G20860.1,AT1G20190.1,AT3G54340.1,AT2G26440.1,AT3G14310.1	1.38985	1.66667
1	GO:0016049	66813	487	859	5	Potri.013G142800.1|Potri.011G074700.1|Potri.016G054900.4|Potri.005G015400.1|Potri.013G136700.1	0.798562	0.597274	P	cell growth	growth	The process in which a cell irreversibly increases in size over time by accretion and biosynthetic production of matter similar to that already present.	0.0067834	0.0185	7.16	AT4G02080.1,AT2G03090.1,ATCG00720.1,AT2G33810.1,AT1G69530.1,AT3G07880.1,AT3G28860.1,AT5G51810.1,AT5G05170.1,AT5G51060.1,AT1G20190.1,AT3G54340.1,ATCG00120.1,AT5G52060.1	-1.61759	1.66197
1	GO:0048366	66813	495	859	20	Potri.006G138500.4|Potri.006G138500.1|Potri.006G138500.3|Potri.004G065800.3|Potri.011G083100.2|Potri.016G124900.1|Potri.011G083100.1|Potri.006G138500.2|Potri.011G083100.4|Potri.004G065800.4|Potri.016G124700.1|Potri.011G083100.3|Potri.001G375800.1|Potri.016G124700.2|Potri.012G032900.1|Potri.001G200100.1|Potri.004G065800.6|Potri.015G017000.1|Potri.011G115400.1|Potri.012G032900.2	3.14263	2.55046e-06	P	leaf development	leaf	The process whose specific outcome is the progression of the leaf over time, from its formation to the mature structure.	0.00660078	0.0181	6.88	AT1G27370.1,AT5G01600.1,AT1G73680.1,AT1G27320.1,AT3G13730.1,AT4G37750.1,AT5G53950.1,AT5G62165.1,AT5G66570.1,AT4G01500.1	1.19675	1.57285
1	GO:0048827	66813	28	859	2	Potri.018G018600.4|Potri.018G018600.2	5.55571	0.00546036	P	phyllome development	leaf	The process whose specific outcome is the progression of a phyllome over time, from its formation to the mature structure. A phyllome is a collective term for all the different types of leaves appearing on plants.	0.00174308	0.0085	2.56	AT1G27370.1,AT5G01600.1,AT1G73680.1,AT1G27320.1,AT3G13730.1,AT5G53950.1,AT4G24670.1,AT4G37750.1,AT4G31820.1,AT5G62165.1,AT5G66570.1,AT4G01500.1	-1.41028	1.55382
1	GO:0009653	66813	26	859	1	Potri.003G167900.1	2.99154	0.0437774	P	anatomical structure morphogenesis	structure	The process in which anatomical structures are generated and organized. Morphogenesis pertains to the creation of form.	0.023868	0.0438	21.32	AT1G27370.1,AT5G48940.1,AT2G03090.1,AT5G20630.1,AT2G33810.1,AT2G01210.1,AT3G28860.1,AT3G07880.1,AT1G69530.1,AT5G53950.1,AT5G66570.1,AT2G28550.1,AT5G14750.1,AT5G67400.1,AT4G27290.1,AT4G02080.1,AT1G68320.1,AT5G51810.1,AT5G51060.1,AT5G05170.1,AT4G37750.1,AT1G17230.1,AT4G24670.1,AT2G34790.1,AT1G20190.1,AT3G54340.1,AT5G52060.1	-1.60035	1.98363
1	GO:0048507	66813	162	859	5	Potri.011G055900.1|Potri.002G028400.1|Potri.008G121200.2|Potri.007G017000.1|Potri.016G044100.1	2.40062	0.0188375	P	meristem development	meristem	The process whose specific outcome is the progression of the meristem over time, from its formation to the mature structure.	0.000969308	0.0043	1.16	AT4G03210.1,AT2G41510.1,AT1G71695.1,AT1G68320.1,AT2G33810.1,AT4G22130.1,AT5G53950.1,AT4G37750.1,AT4G24670.1,AT5G51560.1,AT2G45660.1,AT3G54340.1,AT3G02130.1	1.67033	1.63227
1	GO:0048509	66813	25	859	3	Potri.001G057400.3|Potri.001G057400.1|Potri.001G057400.2	9.3336	0.0002768	P	regulation of meristem development	meristem	Any process that modulates the frequency, rate or extent of meristem development, the biological process whose specific outcome is the progression of the meristem over time, from its formation to the mature structure.	0.00199181	0.0086	2.72	AT4G22130.1,AT4G03210.1,AT1G27370.1,AT5G51560.1,AT1G27360.1,AT1G27320.1,AT1G71695.1,AT1G68320.1	1.41903	1.67664
1	GO:0010073	66813	270	859	3	Potri.010G174200.1|Potri.002G114800.1|Potri.014G144600.1	0.864222	0.458031	P	meristem maintenance	meristem	Any process involved in maintaining the identity, size and shape of a meristem.	0.00289741	0.0106	3.56	AT4G03210.1,AT1G71695.1,AT1G68320.1,AT4G22130.1,AT4G24670.1,AT4G37750.1,AT5G51560.1,AT2G45660.1,AT3G02130.1	1.4769	1.6325
1	GO:0015995	66813	575	859	12	Potri.010G150800.1|Potri.016G025000.2|Potri.001G403300.2|Potri.012G068500.1|Potri.002G169100.1|Potri.009G146000.2|Potri.016G107000.1|Potri.010G151000.1|Potri.011G122400.1|Potri.001G015400.1|Potri.013G117000.1|Potri.016G025000.1	1.62323	0.0371779	P	chlorophyll biosynthetic process	chloroplast	The chemical reactions and pathways resulting in the formation of chlorophyll, any compound of magnesium complexed in a porphyrin (tetrapyrrole) ring and which functions as a photosynthetic pigment, from less complex precursors.	0.000195393	0.0006	0.12	AT4G09650.1,AT3G17210.1,AT4G01050.1,AT3G56940.1,AT5G54190.1,AT3G45140.1,AT3G54050.1	-1.65981	1.23051
1	GO:0009658	66813	500	859	5	Potri.001G349800.1|Potri.001G349800.2|Potri.009G129500.1|Potri.002G192200.1|Potri.015G110400.2	0.7778	0.622621	P	chloroplast organization	chloroplast	A process that is carried out at the cellular level which results in the assembly, arrangement of constituent parts, or disassembly of the chloroplast.	0.0155776	0.0313	14.16	AT5G51100.1,AT3G28460.1,AT4G01940.1,AT4G01050.1,AT2G21170.1,AT5G66570.1,AT3G54050.1	-1.29821	1.37826
1	GO:0015994	66813	151	859	4	Potri.016G025000.2|Potri.002G169100.1|Potri.001G015400.1|Potri.016G025000.1	2.0604	0.0461918	P	chlorophyll metabolic process	chloroplast	The chemical reactions and pathways involving chlorophyll, any compound of magnesium complexed in a porphyrin (tetrapyrrole) ring and which functions as a photosynthetic pigment.	0.000548126	0.0015	0.36	AT4G09650.1,AT2G22240.1,AT3G54050.1,AT3G17210.1,AT3G56940.1,AT4G01050.1,AT3G45140.1,AT5G54190.1	-1.14597	1.2651
1	GO:0010027	66813	878	859	16	Potri.016G025000.2|Potri.002G169100.1|Potri.019G110200.1|Potri.019G111000.1|Potri.009G146000.2|Potri.001G113000.3|Potri.002G180400.2|Potri.016G107000.1|Potri.007G033700.1|Potri.005G186800.1|Potri.002G180400.1|Potri.002G180400.4|Potri.001G375800.1|Potri.013G117000.1|Potri.016G060600.1|Potri.016G025000.1	1.4174	0.06465	P	thylakoid membrane organization	cholorplast	A process that is carried out at the cellular level which results in the assembly, arrangement of constituent parts, or disassembly of the thylakoid membrane.	0.0177004	0.0339	15.68	AT4G09650.1,AT4G01050.1,AT3G56940.1,AT5G66570.1,AT3G54050.1,AT3G15360.1	1.58588	1.28182
1	GO:0009767	66813	69	859	2	Potri.011G074600.1|Potri.013G136800.1	2.25449	0.0594872	P	photosynthetic electron transport chain	photosynthesis	A process, occurring as part of photosynthesis, in which light provides the energy for a series of electron carriers to operate together to transfer electrons and generate a transmembrane electrochemical gradient.	4.84347e-09	0	0	AT4G09650.1,ATCG00720.1,ATCG00270.1,AT1G76100.1,AT3G54050.1,AT1G06680.1,ATCG00730.1,AT3G16250.1,AT4G01050.1,AT1G15980.1	-2.63654	1.35034
1	GO:0009416	66813	688	859	14	Potri.018G018600.4|Potri.016G025000.2|Potri.002G169100.1|Potri.014G120700.1|Potri.018G018600.2|Potri.006G154500.1|Potri.006G190000.1|Potri.001G043100.1|Potri.005G146400.2|Potri.008G085500.1|Potri.001G175400.1|Potri.005G146400.1|Potri.001G015400.1|Potri.016G025000.1	1.58273	0.0349135	P	response to light stimulus	photosynthesis	Any process that results in a change in state or activity of a cell or an organism (in terms of movement, secretion, enzyme production, gene expression, etc.) as a result of a light stimulus, electromagnetic radiation of wavelengths classified as infrared, visible or ultraviolet light.	2.20937e-08	0	0	AT5G51100.1,AT3G54890.1,AT1G17420.1,AT5G42800.1,AT5G62165.1,AT3G62410.1,AT3G45140.1,AT1G80920.1,AT2G14820.1,AT1G25560.1,AT2G29090.1,AT1G52770.1,AT4G38620.1,AT5G51810.1,AT5G05170.1,AT1G06680.1,AT4G01050.1,AT3G56940.1,AT5G54770.1,AT3G54050.1,AT1G69530.1,AT3G28860.1,AT1G15820.1,AT5G17050.1,AT2G45660.1,AT5G66570.1,AT3G19850.1,AT1G17860.1,AT2G40100.1,AT2G22240.1,AT5G25220.1,AT2G26710.1,AT4G31820.1,AT2…	-1.1847	1.46288
1	GO:0009773	66813	261	859	18	Potri.011G074700.1|Potri.012G068500.1|Potri.002G169100.1|Potri.002G055700.2|Potri.002G016000.1|Potri.001G113000.3|Potri.002G180400.2|Potri.016G107000.1|Potri.002G180400.1|Potri.002G180400.4|Potri.002G016000.2|Potri.019G034000.1|Potri.010G110100.4|Potri.001G186800.2|Potri.013G136700.1|Potri.001G044300.1|Potri.013G117000.1|Potri.010G110100.2	5.36414	1.84848e-09	P	photosynthetic electron transport in photosystem I	photosynthesis	A photosynthetic electron transport chain in which electrons move from the primary electron acceptor (Quinone, X) through a chain of electron transport molecules in the thylakoid membrane until they reach ferredoxin which passes the electron to the ultimate electron acceptor; NADP.	5.77121e-08	0	0	AT1G06680.1,AT4G09650.1,AT4G01050.1,AT3G16250.1,ATCG00720.1,AT1G76100.1,AT3G54050.1,AT1G15980.1	-1.31099	1.10114
1	GO:0010114	66813	471	859	14	Potri.010G221100.4|Potri.T099400.1|Potri.002G169100.1|Potri.002G055700.2|Potri.008G067300.1|Potri.001G113000.3|Potri.016G115200.1|Potri.014G120700.1|Potri.016G107000.1|Potri.019G063100.1|Potri.008G088300.2|Potri.014G165100.1|Potri.008G041000.1|Potri.009G033900.3	2.31193	0.00134708	P	response to red light	photosynthesis	Any process that results in a change in state or activity of a cell or an organism (in terms of movement, secretion, enzyme production, gene expression, etc.) as a result of a red light stimulus. Red light is electromagnetic radiation of wavelength of 580-700nm. An example of this response is seen at the beginning of many plant species developmental stages. These include germination, and the poin…	1.57428e-06	0	0	AT3G54890.1,AT2G29090.1,AT2G40100.1,AT3G54050.1,AT1G69530.1,AT1G06680.1,AT4G01050.1,AT2G05100.1,AT3G62410.1	-1.29025	1.22498
1	GO:0010218	66813	515	859	13	Potri.010G221100.4|Potri.T099400.1|Potri.002G169100.1|Potri.002G055700.2|Potri.008G067300.1|Potri.001G113000.3|Potri.016G115200.1|Potri.014G120700.1|Potri.016G107000.1|Potri.019G063100.1|Potri.017G081100.1|Potri.014G165100.1|Potri.008G041000.1	1.96338	0.00760443	P	response to far red light	photosynthesis	Any process that results in a change in state or activity of a cell or an organism (in terms of movement, secretion, enzyme production, gene expression, etc.) as a result of far red light stimulus. Far red light is electromagnetic radiation of wavelength 700-800nm. An example of this response is seen at the beginning of many plant species developmental stages. These include germination, and the p…	8.62832e-06	0	0	AT3G54890.1,AT2G40100.1,AT3G54050.1,AT3G28860.1,AT1G06680.1,AT4G01050.1,AT2G05100.1,AT3G62410.1	-1.16247	1.26883
1	GO:0009772	66813	58	859	4	Potri.013G081000.1|Potri.002G169100.1|Potri.013G139600.1|Potri.013G117000.1	5.36414	0.000906139	P	photosynthetic electron transport in photosystem II	photosynthesis	A photosynthetic electron transport chain in which electrons move from the primary electron acceptor (Quinone, Q) through a chain of electron transport molecules in the thylakoid membrane until they reach the ultimate electron acceptor of Photosystem II, which is plastocyanin (PC). The electron is then passed to the P700 chlorophyll a molecules of the reaction centre of photosystem I.	0.000129928	0.0007	0.12	AT4G09650.1,AT4G01050.1,ATCG00270.1	-1.46621	1.26913
1	GO:0010155	66813	395	859	14	Potri.010G221100.4|Potri.001G282500.3|Potri.T099400.1|Potri.002G055700.2|Potri.016G115200.1|Potri.011G134900.1|Potri.014G120700.1|Potri.019G063100.1|Potri.001G282500.1|Potri.008G085500.1|Potri.001G282500.2|Potri.004G072900.1|Potri.008G041000.1|Potri.003G140400.1	2.75676	0.000223412	P	regulation of proton transport	photosynthesis	Any process that modulates the frequency, rate or extent of proton transport into, out of or within a cell, or between cells, by means of some agent such as a transporter or pore.	0.00016118	0.0006	0.12	AT2G30170.1,AT1G06680.1,AT3G54890.1,AT5G54770.1,AT3G62410.1,AT3G19850.1	-1.04737	1.2541
1	GO:0009639	66813	331	859	3	Potri.017G081100.1|Potri.009G033900.3|Potri.015G134600.1	0.704954	0.616855	P	response to red or far red light	photosynthesis	Any process that results in a change in state or activity of a cell or an organism (in terms of movement, secretion, enzyme production, gene expression, etc.) as a result of a red or far red light stimulus. Red light is electromagnetic radiation of wavelength of 580-700nm. Far red light is electromagnetic radiation of wavelength 700-800nm. An example of this response is seen at the beginning of m…	0.00391947	0.0125	4.5	AT3G54890.1,AT2G29090.1,AT2G40100.1,AT3G54050.1,AT1G69530.1,AT3G28860.1,AT5G51810.1,AT1G06680.1,AT4G01050.1,AT2G05100.1,AT3G62410.1	-1.85102	1.4405
1	GO:0009853	66813	626	859	12	Potri.012G068500.1|Potri.019G110200.1|Potri.019G111000.1|Potri.008G153300.1|Potri.005G186800.1|Potri.014G141500.1|Potri.008G153300.2|Potri.005G015400.1|Potri.014G141500.2|Potri.014G141500.3|Potri.004G031500.1|Potri.017G152100.1	1.49099	0.0639839	P	photorespiration	photosynthesis	A light-dependent catabolic process occurring concomitantly with photosynthesis in plants (especially C3 plants) whereby dioxygen (O2) is consumed and carbon dioxide (CO2) is evolved. The substrate is glycolate formed in large quantities in chloroplasts from 2-phosphoglycolate generated from ribulose 1,5-bisphosphate by the action of ribulose-bisphosphate carboxylase; the glycolate enters the per…	0.0252758	0.0459	22.66	AT4G14880.1,AT3G15020.1,AT4G02080.1,AT4G05180.1,AT3G15360.1	1.7772	1.44669
1	GO:0015979	66813	800	859	84	Potri.013G141700.1|Potri.001G081500.1|Potri.010G221100.4|Potri.003G065100.1|Potri.013G140800.1|Potri.013G138100.1|Potri.016G025000.2|Potri.013G142800.1|Potri.002G069000.1|Potri.011G074700.1|Potri.T099400.1|Potri.012G068500.1|Potri.013G081000.1|Potri.002G169100.1|Potri.002G055700.2|Potri.001G210000.1|Potri.011G074800.1|Potri.005G154900.1|Potri.011G079500.1|Potri.013G137700.1|Potri.008G067300.1|Pot…	8.1669	1.37239e-50	P	photosynthesis	photosynthesis	The synthesis by organisms of organic chemical compounds, especially carbohydrates, from carbon dioxide (CO2) using energy obtained from light rather than from the oxidation of chemical compounds.	1.9891e-27	0	0	ATCG00140.1,AT4G09650.1,AT5G01600.1,AT3G54890.1,AT3G47470.1,AT4G05180.1,ATCG00720.1,ATCG00220.1,AT2G39470.1,AT1G43670.1,ATCG00730.1,ATCG01040.1,ATCG00430.1,AT3G62410.1,ATCG00130.1,AT1G15980.1,AT2G30170.1,ATCG00700.1,AT2G21170.1,ATCG00500.1,AT1G06680.1,AT2G05070.1,AT4G01050.1,AT3G56940.1,ATCG00350.1,ATCG00120.1,AT2G20260.1,AT5G20630.1,ATCG00270.1,AT3G54050.1,AT1G15820.1,AT3G16250.1,ATCG00740.1,AT5…	-1.93164	1.11074
1	GO:0019684	66813	665	859	45	Potri.013G142800.1|Potri.001G348900.12|Potri.011G074700.1|Potri.012G068500.1|Potri.013G081000.1|Potri.002G169100.1|Potri.002G055700.2|Potri.001G210000.1|Potri.011G074800.1|Potri.005G154900.1|Potri.013G137700.1|Potri.001G348900.13|Potri.006G142600.1|Potri.002G016000.1|Potri.013G141400.1|Potri.001G113000.3|Potri.016G115200.1|Potri.002G180400.2|Potri.002G239700.1|Potri.016G107000.1|Potri.007G033700.…	5.26331	4.7836e-20	P	photosynthesis, light reaction	photosynthesis	The light reactions of photosynthesis, which take place in photosystems II and I. Light energy is harvested and used to power the transfer of electrons among a series of electron donors and acceptors. The final electron acceptor is NADP+, which is reduced to NADPH. NADPH generated from light reactions is used in sugar synthesis in dark reactions. Light reactions also generate a proton motive forc…	5.87805e-24	0	0	ATCG00140.1,AT4G09650.1,AT3G54890.1,AT3G47470.1,ATCG00720.1,ATCG00220.1,AT2G39470.1,ATCG00730.1,ATCG01040.1,ATCG00430.1,ATCG00130.1,AT1G15980.1,AT2G30170.1,ATCG00700.1,ATCG00500.1,AT1G06680.1,AT2G05070.1,AT4G01050.1,AT3G56940.1,ATCG00350.1,ATCG00120.1,AT2G20260.1,AT5G20630.1,ATCG00270.1,AT3G54050.1,AT1G15820.1,AT3G16250.1,AT5G66570.1,ATCG00710.1,AT2G40100.1,AT1G76100.1,AT5G54270.1,AT2G05100.1,AT2…	-1.87219	1.15324
1	GO:0009765	66813	87	859	17	Potri.010G221100.4|Potri.T099400.1|Potri.001G210000.1|Potri.011G079500.1|Potri.008G067300.1|Potri.016G115200.1|Potri.019G063100.1|Potri.002G221400.1|Potri.015G062200.7|Potri.001G407100.1|Potri.015G062200.2|Potri.005G239200.1|Potri.014G165100.1|Potri.008G041000.1|Potri.002G189300.1|Potri.015G062200.1|Potri.005G239300.1	15.1984	6.49113e-17	P	photosynthesis, light harvesting	photosynthesis	Absorption and transfer of the energy absorbed from light photons between photosystem reaction centers.	8.96817e-12	0	0	AT3G54890.1,AT3G47470.1,AT2G40100.1,ATCG00270.1,AT5G54270.1,AT1G15820.1,AT2G05070.1,AT2G05100.1,ATCG00710.1,AT2G34430.1	1.00128	1.12665
1	GO:0010207	66813	777	859	33	Potri.013G138100.1|Potri.001G282500.3|Potri.016G025000.2|Potri.013G081000.1|Potri.002G169100.1|Potri.002G055700.2|Potri.011G074800.1|Potri.005G154900.1|Potri.013G137700.1|Potri.001G113000.3|Potri.002G180400.2|Potri.002G239700.1|Potri.016G107000.1|Potri.007G033700.1|Potri.011G074600.1|Potri.001G282500.1|Potri.002G180400.1|Potri.010G210000.1|Potri.002G180400.4|Potri.013G142700.1|Potri.005G218800.2|…	3.3034	1.03035e-09	P	photosystem II assembly	photosynthesis	The aggregation, arrangement and bonding together of a set of components to form a photosystem II complex on thylakoid membrane. In plants, the photosystem II complex consists of over 20 polypeptides encoded by either nuclear or chloroplast genome.	5.88005e-09	0	0	AT2G30170.1,ATCG00700.1,ATCG00140.1,AT4G09650.1,ATCG00270.1,AT3G54050.1,AT2G39470.1,AT1G06680.1,ATCG00730.1,AT3G56940.1,AT4G01050.1,AT5G66570.1,ATCG00710.1,AT1G15980.1	-1.54405	1.18642
1	GO:0009769	66813	31	859	8	Potri.013G081000.1|Potri.011G074800.1|Potri.011G079500.1|Potri.005G239200.1|Potri.019G028200.1|Potri.011G113600.1|Potri.002G189300.1|Potri.005G239300.1	20.0723	1.44123e-10	P	photosynthesis, light harvesting in photosystem II	photosynthesis	After a photon of light is absorbed by one of the many chlorophyll molecules, in one of the light-harvesting complexes of an antenna on photosystem II, some of the absorbed energy is transferred to the pair of chlorophyll molecules in the reaction center.	3.87934e-05	0.0001	0.02	ATCG00710.1,ATCG00270.1,AT2G34430.1	-1.34905	1.14481
1	GO:0006109	66813	26	859	3	Potri.019G110200.1|Potri.019G111000.1|Potri.005G186800.1	8.97461	0.000323808	P	regulation of carbohydrate metabolic process	carbon	Any process that modulates the frequency, rate or extent of the chemical reactions and pathways involving carbohydrates.	0.00376411	0.0124	4.4	AT5G05170.1,AT3G62410.1,AT3G15360.1	4.86455	1.98054
1	GO:0043255	66813	24	859	1	Potri.016G054900.4	3.24083	0.0378052	P	regulation of carbohydrate biosynthetic process	carbon	Any process that modulates the frequency, rate or extent of the chemical reactions and pathways resulting in the formation of carbohydrates.	0.0166762	0.032	14.74	AT5G05170.1,AT3G62410.1	1.64748	1.5789
1	GO:0044262	66813	91	859	4	Potri.001G287400.2|Potri.001G287400.3|Potri.017G152000.1|Potri.017G152100.1	3.4189	0.00650935	P	cellular carbohydrate metabolic process	carbon	The chemical reactions and pathways involving carbohydrates, any of a group of organic compounds based of the general formula Cx(H2O)y, as carried out by individual cells.	1.05016e-05	0	0	AT5G13870.1,AT4G09650.1,AT3G15020.1,AT2G21770.1,AT5G41080.1,AT2G22780.1,AT3G54050.1,AT1G56560.1,AT2G30390.1,AT1G43670.1,AT3G16250.1,AT3G10910.1,AT3G45140.1,AT4G03210.1,AT5G14950.1,AT2G21170.1,AT5G59700.1,AT2G22240.1,AT4G26530.1,AT5G65140.1,AT5G05170.1,AT1G53240.1,AT5G54770.1,AT3G17770.1,AT3G15360.1	-1.63335	1.32081
1	GO:0006091	66813	178	859	33	Potri.013G141700.1|Potri.003G065100.1|Potri.013G140800.1|Potri.013G138100.1|Potri.013G142800.1|Potri.011G074700.1|Potri.013G081000.1|Potri.011G074800.1|Potri.005G154900.1|Potri.013G137700.1|Potri.013G141400.1|Potri.013G140300.1|Potri.013G140700.1|Potri.003G067400.1|Potri.013G141100.1|Potri.011G074600.1|Potri.013G140500.1|Potri.013G139400.1|Potri.013G141500.1|Potri.013G140600.1|Potri.013G139000.1|…	14.4199	1.78569e-29	P	generation of precursor metabolites and energy	energy	The chemical reactions and pathways resulting in the formation of precursor metabolites, substances from which energy is derived, and any process involved in the liberation of energy from these substances.	1.09032e-23	0	0	ATCG00140.1,AT4G09650.1,AT3G54890.1,AT3G47470.1,ATCG00720.1,ATCG00220.1,AT2G39470.1,AT4G14880.1,AT2G27510.1,AT3G17210.1,ATCG00730.1,ATCG01040.1,ATCG00430.1,ATCG00130.1,AT1G15980.1,AT2G30170.1,ATCG00700.1,ATCG00500.1,AT4G26530.1,AT5G05170.1,AT1G53240.1,AT1G06680.1,AT2G05070.1,AT4G01050.1,AT3G56940.1,ATCG00350.1,ATCG00120.1,AT2G20260.1,ATCG00270.1,AT5G20630.1,AT3G54050.1,AT1G15820.1,AT1G32440.1,AT3…	-3.03931	-1.0848
1	GO:0022900	66813	59	859	2	Potri.010G239100.1|Potri.010G239100.2	2.63661	0.0404906	P	electron transport chain	photosynthesis	A process in which a series of electron carriers operate together to transfer electrons from donors to any of several different terminal electron acceptors to generate a transmembrane electrochemical gradient.	9.8911e-08	0	0	AT4G09650.1,ATCG00720.1,ATCG00270.1,AT1G76100.1,AT3G54050.1,AT1G06680.1,AT2G27510.1,ATCG00730.1,AT3G16250.1,AT4G01050.1,AT1G15980.1	1.209	1.30729
1	GO:0008152	66813	3197	859	50	Potri.005G178900.2|Potri.001G415100.7|Potri.002G052600.1|Potri.008G154700.1|Potri.001G350700.2|Potri.T072900.1|Potri.007G090900.3|Potri.001G427400.1|Potri.010G127600.1|Potri.006G043800.1|Potri.001G403300.2|Potri.001G308200.1|Potri.019G067900.1|Potri.016G020700.1|Potri.003G119000.1|Potri.019G068100.1|Potri.018G004100.1|Potri.014G032800.1|Potri.003G135100.1|Potri.008G153300.1|Potri.001G259100.7|Pot…	1.21645	0.0687418	P	metabolic process		The chemical reactions and pathways, including anabolism and catabolism, by which living organisms transform chemical substances. Metabolic processes typically transform small molecules, but also include macromolecular processes such as DNA repair and replication, and protein synthesis and degradation.	8.3929e-31	0	0	AT5G51100.1,AT4G09650.1,AT2G41510.1,AT2G35040.1,ATCG00220.1,AT1G49570.1,AT2G22780.1,AT4G26090.1,ATCG00730.1,ATCG01040.1,ATCG00430.1,AT1G80920.1,AT1G35710.1,AT1G11340.1,ATCG00700.1,AT5G67400.1,AT4G27290.1,AT5G05140.1,AT2G21170.1,AT5G05600.1,ATCG00500.1,AT1G68400.1,AT4G38620.1,AT1G62300.1,AT5G65140.1,AT1G06680.1,AT5G54770.1,AT5G53450.1,ATCG00350.1,ATCG00120.1,AT5G59750.1,AT3G15360.1,AT5G14700.1,AT4…	1.1171	1.527
1	GO:0009789	66813	77	859	2	Potri.008G125700.1|Potri.001G051800.1	2.02026	0.0771632	P	positive regulation of abscisic acid mediated signaling pathway	ABA signaling	Any process that activates or increases the frequency, rate or extent of abscisic acid mediated signal transduction.	0.0150238	0.0312	13.94	AT1G15100.1,AT2G33150.1	-1.15394	1.49693
1	GO:0055114	66813	3527	859	89	Potri.008G223500.1|Potri.001G176100.1|Potri.003G040500.1|Potri.001G331100.1|Potri.016G025000.2|Potri.013G157200.1|Potri.001G403300.2|Potri.012G111600.1|Potri.019G075300.1|Potri.T116000.1|Potri.003G119000.1|Potri.007G142800.1|Potri.012G034700.1|Potri.005G207300.1|Potri.T115400.1|Potri.013G141400.1|Potri.001G287400.2|Potri.001G167700.1|Potri.001G287400.3|Potri.008G145300.1|Potri.012G071200.1|Potri.…	1.96269	7.01377e-10	P	oxidation-reduction process		A metabolic process that results in the removal or addition of one or more electrons to or from a substance, with or without the concomitant removal or addition of a proton or protons.	1.30957e-24	0	0	AT5G65940.1,AT5G51100.1,AT4G09650.1,AT2G41510.1,AT5G01600.1,AT1G49570.1,AT2G22780.1,AT4G39950.1,ATCG00730.1,AT5G13700.1,ATCG00430.1,AT3G45140.1,AT2G45550.1,AT3G26330.1,AT5G67400.1,AT5G05600.1,AT1G78440.1,AT5G51810.1,AT1G06680.1,AT3G15360.1,AT3G09220.1,AT3G54050.1,AT5G57800.1,AT5G54190.1,AT5G16960.1,AT1G26320.1,AT2G27690.1,AT3G13730.1,AT5G51060.1,AT4G32360.1,AT4G31940.1,AT3G15020.1,AT5G05580.1,AT1…	1.10265	1.48709
1	GO:0044237	66813	329	859	2	Potri.003G138400.1|Potri.001G349600.1	0.472827	0.796272	P	cellular metabolic process		The chemical reactions and pathways by which individual cells transform chemical substances.	1.12282e-23	0	0	AT5G51100.1,AT4G09650.1,AT2G41510.1,AT2G35040.1,ATCG00220.1,AT2G22780.1,AT4G26090.1,ATCG00730.1,ATCG01040.1,ATCG00430.1,AT1G80920.1,AT1G35710.1,AT1G11340.1,ATCG00700.1,AT4G27290.1,AT5G05140.1,AT2G21170.1,AT5G05600.1,ATCG00500.1,AT1G68400.1,AT4G38620.1,AT1G62300.1,AT5G65140.1,AT1G06680.1,AT5G54770.1,AT5G53450.1,ATCG00350.1,ATCG00120.1,AT5G59750.1,AT3G15360.1,AT5G14700.1,AT4G38830.1,AT3G09220.1,AT2…	-6.56075	1.34791
1	GO:0006950	66813	415	859	4	Potri.001G043100.1|Potri.006G092700.1|Potri.005G015200.1|Potri.005G182800.1	0.749687	0.618374	P	response to stress		Any process that results in a change in state or activity of a cell or an organism (in terms of movement, secretion, enzyme production, gene expression, etc.) as a result of a disturbance in organismal or cellular homeostasis, usually, but not necessarily, exogenous (e.g. temperature, humidity, ionizing radiation).	2.92844e-20	0	0	AT5G65940.1,AT4G24350.1,AT4G09650.1,AT1G12240.1,AT5G01600.1,AT4G23220.1,AT2G35040.1,AT2G38130.1,AT1G49570.1,AT1G19920.1,AT4G21400.1,AT4G39950.1,AT5G24270.1,AT4G26090.1,AT3G28460.1,AT3G45140.1,AT4G21390.1,AT1G80920.1,AT1G35710.1,AT5G67400.1,AT5G05140.1,AT2G37170.1,AT2G21170.1,AT5G05600.1,AT2G16060.1,AT4G38620.1,AT1G62300.1,AT1G06680.1,AT5G54770.1,ATCG00120.1,AT3G15360.1,AT4G38830.1,AT3G58120.1,AT3…	1.85725	1.47955
1	GO:0006793	66813	9	859	1	Potri.016G115500.1	8.64222	0.00559813	P	phosphorus metabolic process		The chemical reactions and pathways involving the nonmetallic element phosphorus or compounds that contain phosphorus, usually in the form of a phosphate group (PO4).	2.16019e-14	0	0	AT3G16030.1,AT1G61860.1,AT4G09650.1,AT5G48940.1,AT4G23220.1,AT1G27320.1,AT1G07650.2,AT4G21400.1,AT3G51860.1,AT4G22130.1,AT2G30390.1,AT3G17210.1,AT1G43670.1,AT3G45140.1,AT4G21390.1,AT1G11340.1,AT1G35710.1,AT2G30170.1,AT5G47500.1,AT4G27290.1,AT2G21170.1,AT5G59700.1,AT1G68400.1,AT1G21230.1,AT4G01050.1,AT3G56940.1,AT5G54770.1,AT5G53450.1,AT3G47570.1,AT3G02130.1,AT1G53440.1,AT4G38830.1,AT3G44620.1,AT2…	-1.31847	1.10786
1	GO:0070838	66813	337	859	27	Potri.001G066400.1|Potri.012G068500.1|Potri.006G142600.1|Potri.002G016000.1|Potri.002G239700.1|Potri.005G068900.2|Potri.001G189500.1|Potri.016G107000.1|Potri.007G033700.1|Potri.015G062200.7|Potri.005G068900.1|Potri.003G121500.1|Potri.013G139400.1|Potri.015G062200.2|Potri.008G151600.1|Potri.002G016000.2|Potri.010G089400.1|Potri.013G141900.1|Potri.001G186800.2|Potri.002G253800.1|Potri.001G015400.1|…	6.23163	1.07614e-14	P	divalent metal ion transport		The directed movement of divalent metal cations, any metal ion with a +2 electric charge, into, out of or within a cell, or between cells, by means of some agent such as a transporter or pore.	1.83753e-12	0	0	AT1G12240.1,AT3G47470.1,AT2G20260.1,AT4G05180.1,AT5G20630.1,AT3G51860.1,AT3G54050.1,AT4G14880.1,AT1G15820.1,AT3G16250.1,ATCG01040.1,AT5G66570.1,AT3G45140.1,AT1G25560.1,AT1G59870.1,AT2G21170.1,AT1G76100.1,AT5G05170.1,AT5G52060.1	-1.23641	1.34899
1	GO:0006468	66813	3714	859	65	Potri.T098200.1|Potri.001G441400.2|Potri.T177100.1|Potri.010G155700.1|Potri.016G061500.2|Potri.010G155600.1|Potri.017G152500.1|Potri.001G442000.5|Potri.010G156100.1|Potri.016G061500.1|Potri.011G034500.1|Potri.007G143400.1|Potri.001G414000.1|Potri.004G063900.2|Potri.019G122500.1|Potri.017G118100.1|Potri.011G029700.1|Potri.012G128700.1|Potri.001G441300.1|Potri.007G125300.1|Potri.017G118400.1|Potri.…	1.36125	0.00542181	P	protein phosphorylation		The process of introducing a phosphate group on to a protein.	3.07772e-12	0	0	AT3G16030.1,AT1G61860.1,AT5G48940.1,AT4G23220.1,AT1G27320.1,AT1G07650.2,AT4G21400.1,AT4G22130.1,AT4G21390.1,AT1G11340.1,AT1G35710.1,AT2G30170.1,AT5G47500.1,AT4G27290.1,AT5G59700.1,AT1G68400.1,AT1G21230.1,AT5G54770.1,AT5G53450.1,AT3G47570.1,AT3G02130.1,AT1G53440.1,AT4G38830.1,AT2G01210.1,AT2G16750.1,AT4G08850.1,AT1G77280.1,AT4G29990.1,AT3G19850.1,AT4G00710.1,AT5G38260.1,AT1G70250.1,AT3G48750.1,AT1…	-1.3658	1.53685
1	GO:0016310	66813	111	859	3	Potri.001G057400.3|Potri.001G057400.1|Potri.001G057400.2	2.10216	0.0554925	P	phosphorylation		The process of introducing a phosphate group into a molecule, usually with the formation of a phosphoric ester, a phosphoric anhydride or a phosphoric amide.	3.42498e-11	0	0	AT3G16030.1,AT1G61860.1,AT5G48940.1,AT4G23220.1,AT1G27320.1,AT1G07650.2,AT4G21400.1,AT4G22130.1,AT4G21390.1,AT1G11340.1,AT1G35710.1,AT2G30170.1,AT5G47500.1,AT4G27290.1,AT5G59700.1,AT1G68400.1,AT1G21230.1,AT5G54770.1,AT5G53450.1,AT3G47570.1,AT3G02130.1,AT1G53440.1,AT4G38830.1,AT2G01210.1,AT2G16750.1,AT4G08850.1,AT1G77280.1,AT4G29990.1,AT3G19850.1,AT4G00710.1,AT5G38260.1,AT1G70250.1,AT3G48750.1,AT1…	1.41903	1.72916
1	GO:0030003	66813	411	859	27	Potri.001G066400.1|Potri.012G068500.1|Potri.006G142600.1|Potri.002G016000.1|Potri.002G239700.1|Potri.005G068900.2|Potri.001G189500.1|Potri.016G107000.1|Potri.007G033700.1|Potri.015G062200.7|Potri.005G068900.1|Potri.003G121500.1|Potri.013G139400.1|Potri.015G062200.2|Potri.008G151600.1|Potri.002G016000.2|Potri.010G089400.1|Potri.013G141900.1|Potri.001G186800.2|Potri.002G253800.1|Potri.001G015400.1|…	5.10963	1.41251e-12	P	cellular cation homeostasis		Any process involved in the maintenance of an internal steady state of cations at the level of a cell.	3.84557e-11	0	0	AT1G25560.1,AT5G01600.1,AT3G47470.1,AT2G20260.1,AT1G59870.1,AT4G05180.1,AT5G20630.1,AT3G51860.1,AT1G76100.1,AT3G54050.1,AT5G24270.1,AT3G16250.1,ATCG01040.1,AT5G66570.1,AT3G45140.1,AT5G52060.1	-1.23641	1.40345
1	GO:0006354	66813	355	859	33	Potri.013G141700.1|Potri.003G065100.1|Potri.013G140800.1|Potri.013G138100.1|Potri.013G142800.1|Potri.011G074700.1|Potri.013G081000.1|Potri.011G074800.1|Potri.005G154900.1|Potri.013G137700.1|Potri.013G141400.1|Potri.013G140300.1|Potri.013G140700.1|Potri.003G067400.1|Potri.013G141100.1|Potri.011G074600.1|Potri.013G140500.1|Potri.013G139400.1|Potri.013G141500.1|Potri.013G140600.1|Potri.013G139000.1|…	7.23025	1.86698e-19	P	DNA-dependent transcription, elongation		The extension of an RNA molecule after transcription initiation and promoter clearance at a DNA-dependent RNA polymerase promoter by the addition of ribonucleotides catalyzed by an RNA polymerase.	5.64324e-11	0	0	ATCG00700.1,ATCG00140.1,ATCG00720.1,ATCG00500.1,ATCG00270.1,ATCG00730.1,ATCG01040.1,ATCG00740.1,ATCG00430.1,ATCG00710.1,ATCG00180.1,ATCG00120.1,ATCG00130.1,ATCG00350.1	-3.03931	1.15227
1	GO:0006812	66813	364	859	3	Potri.006G165900.1|Potri.016G115500.1|Potri.013G031700.1	0.641044	0.689585	P	cation transport		The directed movement of cations, atoms or small molecules with a net positive charge, into, out of or within a cell, or between cells, by means of some agent such as a transporter or pore.	9.54315e-11	0	0	AT4G38830.1,ATCG00140.1,AT4G09650.1,AT1G12240.1,AT5G01600.1,AT3G47470.1,AT3G09220.1,AT2G20260.1,AT4G05180.1,AT5G20630.1,AT3G51860.1,AT3G54050.1,AT3G05030.1,AT1G15520.1,AT4G14880.1,AT1G15820.1,AT3G16250.1,ATCG01040.1,AT5G66570.1,AT4G30190.1,AT4G21120.1,AT3G45140.1,ATCG00130.1,AT1G25560.1,AT1G59870.1,AT2G21170.1,AT1G76100.1,AT5G05170.1,AT4G10380.1,ATCG00120.1,AT5G52060.1	-1.67703	1.59221
1	GO:0051707	66813	339	859	11	Potri.001G428800.1|Potri.001G221300.1|Potri.012G052800.1|Potri.009G143500.1|Potri.012G049500.1|Potri.001G221700.1|Potri.001G221500.1|Potri.001G221600.1|Potri.001G221400.1|Potri.001G015400.1|Potri.001G221800.1	2.52383	0.00166081	P	response to other organism		Any process that results in a change in state or activity of a cell or an organism (in terms of movement, secretion, enzyme production, gene expression, etc.) as a result of a stimulus from another living organism.	1.27581e-10	0	0	AT4G09650.1,AT3G15020.1,AT1G12240.1,AT5G48940.1,AT5G01600.1,AT4G23220.1,AT1G27320.1,AT2G38130.1,AT3G51860.1,AT4G39950.1,AT1G15520.1,AT4G22130.1,AT1G17420.1,AT4G26090.1,AT3G28460.1,AT3G17210.1,AT3G45140.1,AT3G48520.1,AT4G21390.1,AT1G35710.1,AT5G06720.1,AT5G05140.1,AT5G05600.1,AT2G16060.1,AT1G53240.1,AT1G06680.1,AT4G24670.1,AT4G01050.1,AT5G54770.1,ATCG00120.1,AT3G14470.1,AT5G20630.1,AT3G54050.1,AT4…	1.82497	1.60219
1	GO:0009607	66813	84	859	4	Potri.010G111000.1|Potri.001G048800.1|Potri.010G111000.2|Potri.008G131200.1	3.70381	0.00464833	P	response to biotic stimulus		Any process that results in a change in state or activity of a cell or an organism (in terms of movement, secretion, enzyme production, gene expression, etc.) as a result of a biotic stimulus, a stimulus caused or produced by a living organism.	2.81996e-10	0	0	AT4G09650.1,AT3G15020.1,AT1G12240.1,AT5G48940.1,AT5G01600.1,AT4G23220.1,AT1G27320.1,AT2G38130.1,AT3G51860.1,AT4G39950.1,AT1G15520.1,AT4G22130.1,AT1G17420.1,AT4G26090.1,AT3G28460.1,AT3G17210.1,AT3G45140.1,AT3G48520.1,AT4G21390.1,AT1G35710.1,AT5G06720.1,AT5G05140.1,AT5G05600.1,AT2G16060.1,AT1G53240.1,AT1G06680.1,AT4G24670.1,AT4G01050.1,AT5G54770.1,ATCG00120.1,AT3G14470.1,AT5G20630.1,AT3G54050.1,AT4…	2.04788	1.58128
1	GO:0006629	66813	686	859	19	Potri.002G052600.1|Potri.019G005500.1|Potri.006G043800.1|Potri.019G008000.2|Potri.013G080600.1|Potri.011G089700.5|Potri.011G089700.4|Potri.001G252900.1|Potri.011G076500.1|Potri.002G191100.1|Potri.015G089700.1|Potri.016G117500.5|Potri.019G005400.1|Potri.019G008500.1|Potri.004G064500.1|Potri.004G054600.1|Potri.006G118300.1|Potri.019G008100.1|Potri.014G027800.1	2.15426	0.000708253	P	lipid metabolic process		The chemical reactions and pathways involving lipids, compounds soluble in an organic solvent but not, or sparingly, in an aqueous solvent. Includes fatty acids; neutral fats, other fatty-acid esters, and soaps; long-chain (fatty) alcohols and waxes; sphingoids and other long-chain bases; glycolipids, phospholipids and sphingolipids; and carotenes, polyprenols, sterols, terpenes and other isopren…	5.09309e-10	0	0	AT5G65940.1,AT4G09650.1,AT5G05580.1,AT3G15940.1,AT1G27320.1,AT2G38130.1,AT5G41080.1,AT3G01380.1,AT2G22780.1,AT1G05160.1,AT1G17420.1,AT2G30390.1,AT2G27510.1,AT3G17210.1,AT3G45140.1,AT3G48520.1,AT3G44540.1,AT1G15980.1,AT5G05140.1,AT4G01950.1,AT2G21170.1,AT5G05600.1,AT2G29090.1,ATCG00500.1,AT5G40190.1,AT5G04040.1,AT1G78440.1,AT5G51810.1,AT5G05170.1,AT4G01050.1,AT3G56940.1,AT3G21090.1,AT2G33150.1,AT3…	1.31975	1.52199
1	GO:0009617	66813	601	859	11	Potri.013G157200.1|Potri.003G112600.1|Potri.001G428800.1|Potri.017G118100.1|Potri.017G118400.1|Potri.016G124900.1|Potri.007G033700.1|Potri.016G124700.1|Potri.016G124700.2|Potri.001G015400.1|Potri.016G060600.1	1.42359	0.0908989	P	response to bacterium		Any process that results in a change in state or activity of a cell or an organism (in terms of movement, secretion, enzyme production, gene expression, etc.) as a result of a stimulus from a bacterium.	7.72059e-10	0	0	AT4G09650.1,AT3G15020.1,AT1G12240.1,AT5G48940.1,AT5G01600.1,AT4G23220.1,AT1G27320.1,AT5G20630.1,AT4G39950.1,AT3G54050.1,AT1G15520.1,AT4G26090.1,AT3G17210.1,AT5G66570.1,AT3G45140.1,AT1G55020.1,AT1G59870.1,AT2G22240.1,AT1G53240.1,AT1G06680.1,AT4G24670.1,AT1G17230.1,AT4G01050.1,AT5G54770.1,ATCG00120.1,AT5G38210.1	2.84906	1.50144
1	GO:0030001	66813	374	859	2	Potri.004G073000.1|Potri.009G126600.1	0.415936	0.860707	P	metal ion transport		The directed movement of metal ions, any metal ion with an electric charge, into, out of or within a cell, or between cells, by means of some agent such as a transporter or pore.	3.18271e-09	0	0	AT4G38830.1,AT1G12240.1,AT5G01600.1,AT3G47470.1,AT3G09220.1,AT2G20260.1,AT4G05180.1,AT5G20630.1,AT3G51860.1,AT3G54050.1,AT3G05030.1,AT1G15520.1,AT4G14880.1,AT1G15820.1,AT3G16250.1,ATCG01040.1,AT5G66570.1,AT3G45140.1,AT1G25560.1,AT1G59870.1,AT2G21170.1,AT1G76100.1,AT5G05170.1,AT4G10380.1,AT5G52060.1	-2.92014	1.49689
1	GO:0006952	66813	1446	859	29	Potri.001G432300.2|Potri.013G157200.1|Potri.001G428700.4|Potri.001G428700.1|Potri.007G143000.1|Potri.012G111600.1|Potri.001G427000.1|Potri.007G143300.1|Potri.010G111000.1|Potri.012G123400.1|Potri.001G428800.1|Potri.001G428700.2|Potri.001G167700.1|Potri.016G054900.4|Potri.001G427100.1|Potri.012G123200.1|Potri.001G427600.1|Potri.011G014900.1|Potri.012G122900.1|Potri.001G429700.1|Potri.019G125400.1|…	1.5599	0.00795808	P	defense response		Reactions, triggered in response to the presence of a foreign body or the occurrence of an injury, which result in restriction of damage to the organism attacked or prevention/recovery from the infection caused by the attack.	2.69952e-08	0	0	AT4G09650.1,AT3G15020.1,AT4G23220.1,AT1G27320.1,AT2G38130.1,AT4G21400.1,AT4G39950.1,AT1G15520.1,AT1G17420.1,AT4G26090.1,AT3G28460.1,AT3G17210.1,AT3G48520.1,AT4G21390.1,AT1G35710.1,AT5G06720.1,AT4G27220.1,AT2G16060.1,AT1G62300.1,AT5G05170.1,AT1G53240.1,AT1G06680.1,AT4G24670.1,AT4G01050.1,AT5G54770.1,ATCG00120.1,AT3G14470.1,AT5G20630.1,AT3G54050.1,AT1G72890.1,AT4G08850.1,AT5G66570.1,AT3G54420.1,AT1…	2.14267	1.54492
1	GO:0042742	66813	1441	859	34	Potri.010G150800.1|Potri.006G139400.2|Potri.013G142800.1|Potri.001G348900.12|Potri.013G157200.1|Potri.002G169100.1|Potri.002G055700.2|Potri.007G089000.2|Potri.006G139400.1|Potri.013G102100.1|Potri.001G428800.1|Potri.001G348900.13|Potri.006G142600.1|Potri.003G195700.1|Potri.001G113000.3|Potri.011G134900.1|Potri.001G189500.1|Potri.001G048800.1|Potri.016G107000.1|Potri.009G143500.1|Potri.007G033700.…	1.8352	0.000318385	P	defense response to bacterium		Reactions triggered in response to the presence of a bacterium that act to protect the cell or organism.	2.91155e-08	0	0	AT4G09650.1,AT3G15020.1,AT1G27320.1,AT5G20630.1,AT4G39950.1,AT3G54050.1,AT1G15520.1,AT4G26090.1,AT3G17210.1,AT5G66570.1,AT1G55020.1,AT1G59870.1,AT2G22240.1,AT1G53240.1,AT1G06680.1,AT4G24670.1,AT4G01050.1,AT5G54770.1,ATCG00120.1	-1.181	1.44419
1	GO:0009058	66813	542	859	1	Potri.016G107400.1	0.143505	0.992904	P	biosynthetic process		The chemical reactions and pathways resulting in the formation of substances; typically the energy-requiring part of metabolism in which simpler substances are transformed into more complex ones.	4.67631e-08	0	0	AT5G51100.1,AT4G09650.1,AT4G23220.1,AT4G05180.1,AT2G35040.1,AT2G38130.1,AT3G01380.1,AT4G39950.1,AT2G39470.1,AT4G26090.1,AT3G28460.1,AT1G43670.1,ATCG00730.1,AT5G42800.1,ATCG01040.1,ATCG00430.1,AT4G30190.1,AT3G45140.1,ATCG00700.1,AT4G36130.1,AT5G05140.1,AT2G21170.1,AT5G05600.1,ATCG00500.1,AT3G51190.1,AT5G40190.1,AT4G38620.1,AT5G65140.1,AT5G51810.1,AT1G06680.1,AT5G54770.1,ATCG00350.1,ATCG00120.1,AT5…	-6.26272	1.45651
1	GO:0019748	66813	227	859	3	Potri.002G169100.1|Potri.009G146000.2|Potri.001G015400.1	1.02793	0.334355	P	secondary metabolic process		The chemical reactions and pathways resulting in many of the chemical changes of compounds that are not necessarily required for growth and maintenance of cells, and are often unique to a taxon. In multicellular organisms secondary metabolism is generally carried out in specific cell types, and may be useful for the organism as a whole. In unicellular organisms, secondary metabolism is often used…	6.69215e-08	0	0	AT5G14700.1,AT4G09650.1,AT3G09220.1,AT2G33150.1,ATCG00720.1,AT4G39950.1,AT4G14880.1,AT1G22640.1,AT2G30390.1,AT5G17050.1,AT5G42800.1,AT3G16250.1,AT5G09360.1,AT4G21120.1,AT3G45140.1,AT3G47780.1,AT3G44540.1,AT1G59870.1,AT4G26530.1,AT1G62300.1,AT4G38620.1,AT5G05170.1,AT5G13330.1,AT4G01050.1,AT5G07990.1,AT3G02130.1	-1.19888	1.32358
1	GO:0009266	66813	633	859	11	Potri.010G150800.1|Potri.003G195700.1|Potri.016G054900.4|Potri.008G153300.1|Potri.001G252900.1|Potri.016G117500.5|Potri.008G153300.2|Potri.005G015400.1|Potri.017G152000.1|Potri.003G166200.1|Potri.010G151000.1	1.35163	0.119724	P	response to temperature stimulus		Any process that results in a change in state or activity of a cell or an organism (in terms of movement, secretion, enzyme production, gene expression, etc.) as a result of a temperature stimulus.	8.4966e-08	0	0	AT5G65940.1,AT4G09650.1,AT5G05580.1,AT5G01600.1,AT2G35040.1,AT1G27320.1,AT5G20630.1,AT3G54050.1,AT4G14880.1,AT3G28860.1,AT3G17210.1,AT5G62165.1,AT2G45660.1,AT5G66570.1,AT3G62410.1,AT3G55990.1,AT3G45140.1,AT1G17860.1,AT4G02080.1,AT4G37370.1,AT2G22240.1,AT3G48750.1,AT5G05170.1,AT1G53240.1,AT1G06680.1,AT5G13330.1,AT4G01050.1,AT5G54770.1,AT3G02130.1,ATCG00120.1	-1.63542	1.42271
1	GO:0006351	66813	308	859	3	Potri.013G140800.1|Potri.013G142300.1|Potri.006G035500.1	0.757597	0.560315	P	transcription, DNA-dependent		The cellular synthesis of RNA on a template of DNA.	9.84321e-08	0	0	ATCG00140.1,AT5G51100.1,ATCG00720.1,ATCG00270.1,AT3G28460.1,ATCG00730.1,ATCG01040.1,ATCG00740.1,ATCG00430.1,AT5G66570.1,ATCG00710.1,ATCG00130.1,ATCG00700.1,AT5G05140.1,ATCG00500.1,ATCG00180.1,ATCG00120.1,ATCG00350.1	-3.10336	1.4669
1	GO:0005975	66813	1301	859	28	Potri.008G097200.1|Potri.013G152400.1|Potri.002G069000.1|Potri.003G112600.1|Potri.004G162200.1|Potri.001G287400.2|Potri.001G287400.3|Potri.001G350400.1|Potri.003G159700.3|Potri.001G227400.4|Potri.016G107000.1|Potri.003G062400.1|Potri.003G159700.1|Potri.003G159700.2|Potri.008G097200.3|Potri.010G141400.1|Potri.008G131400.1|Potri.019G034000.1|Potri.017G152000.1|Potri.019G093800.1|Potri.005G191400.4|…	1.67397	0.00346137	P	carbohydrate metabolic process		The chemical reactions and pathways involving carbohydrates, any of a group of organic compounds based of the general formula Cx(H2O)y. Includes the formation of carbohydrate derivatives by the addition of a carbohydrate residue to another molecule.	1.57133e-07	0	0	AT4G09650.1,AT3G15020.1,AT1G12240.1,AT2G44480.1,ATCG00720.1,AT5G41080.1,AT2G22780.1,AT4G14880.1,AT1G56560.1,AT2G30390.1,AT3G17210.1,AT1G43670.1,AT3G10910.1,AT4G30190.1,AT3G62410.1,AT3G45140.1,AT1G17650.1,AT1G15980.1,AT5G14950.1,AT2G21170.1,AT5G59700.1,AT4G26530.1,AT5G65140.1,AT5G05170.1,AT1G53240.1,AT5G44520.1,AT5G54770.1,ATCG00120.1,AT3G15360.1,AT2G22620.1,AT5G49360.1,AT5G13870.1,AT2G21770.1,AT4…	1.06412	1.49622
1	GO:0048513	66813	120	859	3	Potri.006G190000.1|Potri.003G131300.1|Potri.003G131300.2	1.9445	0.0697221	P	organ development		Development of a tissue or tissues that work together to perform a specific function or functions. Development pertains to the process whose specific outcome is the progression of a structure over time, from its formation to the mature structure. Organs are commonly observed as visibly distinct structures, but may also exist as loosely associated clusters of cells that work together to perform a …	1.68368e-07	0	0	AT2G41510.1,AT1G27370.1,AT1G12240.1,AT5G48940.1,AT5G01600.1,AT1G27320.1,AT4G22130.1,AT3G07880.1,AT1G17420.1,AT1G56560.1,AT5G53950.1,AT5G62165.1,AT3G48520.1,AT3G61250.1,AT2G28550.1,AT5G67400.1,AT4G27290.1,AT2G21170.1,AT5G05170.1,AT4G37750.1,AT4G24670.1,AT2G34790.1,AT3G54340.1,AT3G02130.1,AT1G13290.1,AT5G20630.1,AT2G01210.1,AT2G33810.1,AT3G28860.1,AT5G64530.1,AT2G45660.1,AT5G66570.1,AT5G14750.1,AT4…	-1.48806	1.44866
1	GO:0009753	66813	854	859	30	Potri.005G178900.2|Potri.018G049200.1|Potri.006G139400.2|Potri.003G068900.1|Potri.006G139400.1|Potri.014G095500.1|Potri.014G095500.2|Potri.001G167700.1|Potri.006G074600.1|Potri.010G188000.1|Potri.001G048800.1|Potri.002G082400.1|Potri.018G005300.2|Potri.018G049200.2|Potri.005G032600.1|Potri.018G005300.1|Potri.009G145400.1|Potri.012G096800.1|Potri.006G101100.1|Potri.001G062500.2|Potri.011G123300.1|…	2.73232	3.55446e-07	P	response to jasmonic acid stimulus		Any process that results in a change in state or activity of a cell or an organism (in terms of movement, secretion, enzyme production, gene expression, etc.) as a result of a jasmonic acid stimulus.	1.75579e-07	0	0	AT4G09650.1,AT2G16720.1,AT1G15520.1,AT1G17420.1,AT1G22640.1,AT4G26090.1,AT5G66570.1,AT3G45140.1,AT3G48520.1,AT3G61250.1,AT2G27690.1,AT5G05140.1,AT1G55020.1,AT1G59870.1,AT5G05600.1,AT4G38620.1,AT1G06680.1,AT5G13330.1,AT4G01050.1,AT4G37260.1	1.64974	1.54992
1	GO:0006631	66813	128	859	2	Potri.012G052800.1|Potri.012G049500.1	1.21531	0.22781	P	fatty acid metabolic process		The chemical reactions and pathways involving fatty acids, aliphatic monocarboxylic acids liberated from naturally occurring fats and oils by hydrolysis.	4.29161e-07	0	0	AT5G65940.1,AT5G05580.1,AT2G33150.1,AT1G27320.1,AT2G38130.1,AT2G22780.1,AT5G57800.1,AT1G17420.1,AT1G32440.1,AT3G45140.1,AT3G48520.1,AT3G44540.1,AT2G27690.1,AT5G05140.1,AT1G55020.1,AT5G05600.1,AT1G73680.1,ATCG00500.1,AT5G04040.1,AT3G56940.1,AT4G01050.1,AT3G21090.1	1.23209	1.35365
1	GO:0009611	66813	1301	859	40	Potri.001G312300.1|Potri.001G441400.2|Potri.005G178900.2|Potri.T162200.1|Potri.006G139400.2|Potri.013G080400.1|Potri.003G068900.1|Potri.006G139400.1|Potri.019G075300.1|Potri.014G095500.1|Potri.014G095500.2|Potri.001G441800.1|Potri.014G106500.1|Potri.001G167700.1|Potri.008G153300.1|Potri.019G116800.1|Potri.010G188000.1|Potri.001G311500.2|Potri.002G082400.1|Potri.001G051800.1|Potri.001G441400.1|Pot…	2.39139	2.16902e-07	P	response to wounding		Any process that results in a change in state or activity of a cell or an organism (in terms of movement, secretion, enzyme production, gene expression, etc.) as a result of a stimulus indicating damage to the organism.	5.83288e-07	0	0	AT4G24350.1,AT2G33150.1,AT4G14880.1,AT1G17420.1,AT1G22640.1,AT3G45140.1,AT3G44540.1,AT3G48520.1,AT4G21390.1,AT2G27690.1,AT1G55020.1,AT5G05140.1,AT5G05600.1,AT1G17840.1,AT4G38620.1,AT4G02260.1	1.29752	1.58795
1	GO:0009409	66813	1553	859	47	Potri.006G139400.2|Potri.013G142800.1|Potri.001G348900.12|Potri.002G169100.1|Potri.011G010300.2|Potri.002G055700.2|Potri.006G139400.1|Potri.002G151700.4|Potri.014G074200.2|Potri.001G348900.13|Potri.006G142600.1|Potri.005G207300.1|Potri.018G004100.1|Potri.010G187300.1|Potri.011G134900.1|Potri.016G124900.1|Potri.016G107000.1|Potri.007G033700.1|Potri.016G107700.1|Potri.001G057400.3|Potri.006G243700.…	2.35393	3.60421e-08	P	response to cold		Any process that results in a change in state or activity of a cell or an organism (in terms of movement, secretion, enzyme production, gene expression, etc.) as a result of a cold stimulus, a temperature stimulus below the optimal temperature for that organism.	6.67282e-07	0	0	AT5G65940.1,AT4G09650.1,AT5G01600.1,AT2G35040.1,AT1G27320.1,AT5G20630.1,AT3G54050.1,AT3G28860.1,AT5G62165.1,AT2G45660.1,AT5G66570.1,AT3G62410.1,AT3G55990.1,AT3G45140.1,AT3G48750.1,AT1G53240.1,AT1G06680.1,AT5G13330.1,AT4G01050.1,AT5G54770.1,AT3G02130.1,ATCG00120.1	-1.47129	1.42416
1	GO:0009637	66813	482	859	16	Potri.010G221100.4|Potri.T099400.1|Potri.002G169100.1|Potri.002G055700.2|Potri.008G067300.1|Potri.001G113000.3|Potri.016G115200.1|Potri.011G134900.1|Potri.014G120700.1|Potri.016G107000.1|Potri.019G063100.1|Potri.017G081100.1|Potri.008G085500.1|Potri.014G165100.1|Potri.008G041000.1|Potri.003G140400.1	2.58191	0.000210307	P	response to blue light		Any process that results in a change in state or activity of a cell or an organism (in terms of movement, secretion, enzyme production, gene expression, etc.) as a result of a blue light stimulus. Blue light is electromagnetic radiation with a wavelength of between 440 and 500nm.	7.94291e-07	0	0	AT3G54890.1,AT2G40100.1,AT3G54050.1,AT3G28860.1,AT1G06680.1,AT4G01050.1,AT5G54770.1,AT2G05100.1,AT3G62410.1,AT3G19850.1	-1.11096	1.27121
1	GO:0006633	66813	429	859	6	Potri.001G427400.1|Potri.001G252900.1|Potri.013G141100.1|Potri.006G177500.1|Potri.016G117500.5|Potri.001G145300.1	1.08783	0.315659	P	fatty acid biosynthetic process		The chemical reactions and pathways resulting in the formation of a fatty acid, any of the aliphatic monocarboxylic acids that can be liberated by hydrolysis from naturally occurring fats and oils. Fatty acids are predominantly straight-chain acids of 4 to 24 carbon atoms, which may be saturated or unsaturated; branched fatty acids and hydroxy fatty acids also occur, and very long chain acids of …	1.47481e-06	0	0	AT2G27690.1,AT5G05580.1,AT5G05140.1,AT1G55020.1,AT5G05600.1,AT2G33150.1,ATCG00500.1,AT2G38130.1,AT5G57800.1,AT1G17420.1,AT4G01050.1,AT1G32440.1,AT3G56940.1,AT3G45140.1,AT3G48520.1	1.64528	1.46977
1	GO:0006461	66813	22	859	1	Potri.013G139400.1	3.53545	0.0321772	P	protein complex assembly		The aggregation, arrangement and bonding together of a set of components to form a protein complex.	1.86161e-06	0	0	ATCG00140.1,AT4G09650.1,AT2G33150.1,ATCG00270.1,AT3G54050.1,AT2G39470.1,ATCG00730.1,ATCG01040.1,AT5G66570.1,AT5G23860.1,ATCG00710.1,AT1G15980.1,AT2G30170.1,ATCG00700.1,AT4G02080.1,AT1G06680.1,AT4G01050.1,AT3G56940.1,AT3G02130.1	-4.06694	1.65898
1	GO:0048443	66813	232	859	9	Potri.002G028400.1|Potri.008G121200.2|Potri.017G081100.1|Potri.007G017000.1|Potri.002G070900.1|Potri.001G200100.1|Potri.001G430500.1|Potri.014G081200.1|Potri.002G157600.1	3.01733	0.000933632	P	stamen development		The process whose specific outcome is the progression of the stamen over time, from its formation to the mature structure.	1.99769e-06	0	0	AT5G48940.1,AT1G71695.1,AT3G13730.1,AT4G22130.1,AT1G17420.1,AT3G28860.1,AT1G17230.1,AT3G54340.1,AT3G02130.1,AT3G48520.1,AT3G61250.1	1.19822	1.65113
1	GO:0031408	66813	184	859	4	Potri.016G025000.2|Potri.002G169100.1|Potri.001G015400.1|Potri.016G025000.1	1.69087	0.0900343	P	oxylipin biosynthetic process		The chemical reactions and pathways resulting in the formation of any oxylipin, any of a group of biologically active compounds formed by oxidative metabolism of polyunsaturated fatty acids.	2.11509e-06	0	0	AT2G27690.1,AT5G05140.1,AT1G55020.1,AT5G05600.1,AT2G33150.1,AT1G17420.1,AT3G56940.1,AT4G01050.1,AT3G45140.1,AT3G48520.1	-1.14597	1.30195
1	GO:0010200	66813	1418	859	28	Potri.001G441400.2|Potri.006G139400.2|Potri.001G348900.12|Potri.002G169100.1|Potri.002G055700.2|Potri.006G139400.1|Potri.009G019200.2|Potri.001G428800.1|Potri.001G348900.13|Potri.009G019200.5|Potri.003G195700.1|Potri.001G441800.1|Potri.001G167700.1|Potri.001G189500.1|Potri.001G048800.1|Potri.007G033700.1|Potri.011G029600.1|Potri.001G348900.11|Potri.001G441400.1|Potri.002G228400.1|Potri.005G062100…	1.53585	0.010739	P	response to chitin		A process that results in a change in state or activity of a cell or an organism (in terms of movement, secretion, enzyme production, gene expression, etc.) as a result of a chitin stimulus.	2.69461e-06	0	0	AT4G09650.1,AT4G21400.1,AT1G15520.1,AT1G17420.1,AT4G26090.1,AT3G19950.1,AT5G66570.1,AT3G48520.1,AT4G21390.1,AT3G54420.1,AT1G59870.1,AT5G05140.1,AT1G62300.1,AT1G06680.1,AT1G26420.1,AT4G01050.1,AT4G37260.1	-1.12814	1.58264
1	GO:0006810	66813	1436	859	11	Potri.006G128200.1|Potri.008G050700.2|Potri.008G179500.1|Potri.010G209900.1|Potri.017G081100.1|Potri.015G133100.1|Potri.004G032500.4|Potri.001G455000.1|Potri.019G030900.1|Potri.008G135600.1|Potri.018G113300.1	0.595808	0.958071	P	transport		The directed movement of substances (such as macromolecules, small molecules, ions) into, out of or within a cell, or between cells, or within a multicellular organism by means of some agent such as a transporter or pore.	6.32174e-06	0	0	ATCG00140.1,AT4G09650.1,AT1G12240.1,AT5G01600.1,AT3G47470.1,AT4G05180.1,AT1G27320.1,AT5G41080.1,AT3G51860.1,AT3G05030.1,AT1G15520.1,AT4G14880.1,AT4G26090.1,AT3G17210.1,ATCG01040.1,AT3G18280.1,AT4G30190.1,AT3G45140.1,AT3G13080.1,ATCG00130.1,AT4G21390.1,AT4G01470.1,AT1G14040.1,AT1G25560.1,AT2G37170.1,AT2G21170.1,AT2G16060.1,AT3G04090.1,AT5G04040.1,AT4G38620.1,AT1G62300.1,AT5G05170.1,AT1G06680.1,AT1…	-1.1394	1.53359
1	GO:0009908	66813	352	859	20	Potri.018G018600.4|Potri.006G139400.2|Potri.011G055900.1|Potri.006G139400.1|Potri.002G151700.4|Potri.014G074200.2|Potri.008G121200.2|Potri.016G124900.1|Potri.018G018600.2|Potri.002G151700.2|Potri.016G058800.1|Potri.016G124700.1|Potri.002G151700.1|Potri.016G124700.2|Potri.014G074200.4|Potri.015G017000.1|Potri.012G083300.1|Potri.014G074200.7|Potri.002G151700.3|Potri.015G134600.1	4.41932	9.1818e-09	P	flower development		The process whose specific outcome is the progression of the flower over time, from its formation to the mature structure. The flower is the reproductive structure in a plant, and its development begins with the transition of the vegetative or inflorescence meristem into a floral meristem.	6.83027e-06	0	0	AT5G48940.1,AT5G01600.1,AT2G33810.1,AT2G01210.1,AT4G22130.1,AT3G28860.1,AT1G17420.1,AT5G62165.1,AT2G45660.1,AT3G48520.1,AT3G61250.1,AT5G06720.1,AT1G71695.1,AT3G13730.1,AT5G51810.1,AT1G17230.1,AT4G24670.1,AT4G37750.1,AT4G31820.1,AT3G54340.1,AT4G01500.1,AT3G02130.1	1.02163	1.5326
1	GO:0007169	66813	448	859	12	Potri.017G152500.1|Potri.004G063900.2|Potri.012G128700.1|Potri.001G349900.1|Potri.017G152500.2|Potri.006G228400.1|Potri.002G070900.1|Potri.017G119000.1|Potri.014G144600.1|Potri.019G129100.1|Potri.015G130100.1|Potri.004G063900.1	2.08339	0.00590677	P	transmembrane receptor protein tyrosine kinase signaling pathway		A series of molecular signals initiated by the binding of an extracellular ligand to a receptor on the surface of the target cell where the receptor possesses tyrosine kinase activity, and ending with regulation of a downstream cellular process, e.g. transcription.	9.94624e-06	0	0	AT1G35710.1,AT5G48940.1,AT1G07650.2,AT1G68400.1,AT2G01210.1,AT5G51560.1,AT3G28450.1,AT3G02130.1,AT3G47570.1	-1.31105	1.6445
1	GO:0009695	66813	562	859	17	Potri.005G178900.2|Potri.006G139400.2|Potri.002G169100.1|Potri.003G068900.1|Potri.006G139400.1|Potri.009G146000.2|Potri.001G167700.1|Potri.010G188000.1|Potri.002G082400.1|Potri.001G051800.1|Potri.005G032600.1|Potri.009G145400.1|Potri.012G096800.1|Potri.006G101100.1|Potri.001G062500.2|Potri.001G015400.1|Potri.006G035500.1	2.35278	0.00044018	P	jasmonic acid biosynthetic process		The chemical reactions and pathways resulting in the formation of jasmonic acid, a fatty acid derivative.	1.1254e-05	0	0	AT2G27690.1,AT5G05140.1,AT1G55020.1,AT5G05600.1,AT2G33150.1,AT1G17420.1,AT4G01050.1,AT3G45140.1,AT3G48520.1	1.74663	1.47098
1	GO:0019344	66813	863	859	24	Potri.001G081500.1|Potri.016G025000.2|Potri.013G157200.1|Potri.T099400.1|Potri.002G169100.1|Potri.002G055700.2|Potri.001G210000.1|Potri.002G016000.1|Potri.016G115200.1|Potri.008G153300.1|Potri.007G033700.1|Potri.019G063100.1|Potri.015G062200.7|Potri.010G210000.1|Potri.008G153300.2|Potri.015G062200.2|Potri.002G016000.2|Potri.016G051500.1|Potri.001G081500.2|Potri.009G129500.1|Potri.001G144800.1|Pot…	2.16306	0.000180226	P	cysteine biosynthetic process		The chemical reactions and pathways resulting in the formation of cysteine, 2-amino-3-mercaptopropanoic acid.	1.50348e-05	0	0	AT3G47470.1,AT2G21170.1,AT1G76100.1,AT4G39950.1,AT2G39470.1,AT4G14880.1,AT1G06680.1,AT1G15820.1,AT3G56940.1,AT4G01050.1,AT5G66570.1	1.02522	1.32148
1	GO:0009620	66813	361	859	13	Potri.005G178900.2|Potri.006G139400.2|Potri.003G068900.1|Potri.006G139400.1|Potri.001G167700.1|Potri.010G188000.1|Potri.002G082400.1|Potri.009G145400.1|Potri.012G096800.1|Potri.006G101100.1|Potri.001G062500.2|Potri.001G015400.1|Potri.006G035500.1	2.80094	0.000289404	P	response to fungus		Any process that results in a change in state or activity of a cell or an organism (in terms of movement, secretion, enzyme production, gene expression, etc.) as a result of a stimulus from a fungus.	1.51458e-05	0	0	AT4G09650.1,AT1G15520.1,AT1G17420.1,AT4G26090.1,AT3G17210.1,AT5G66570.1,AT1G77280.1,AT3G45140.1,AT3G48520.1,AT4G21390.1,AT2G27690.1,AT1G59870.1,AT5G05140.1,AT5G05600.1,AT2G22240.1,AT1G06680.1,AT4G01050.1,AT3G17770.1	1.90578	1.57911
1	GO:0009751	66813	480	859	13	Potri.018G049200.1|Potri.008G122100.1|Potri.001G048800.1|Potri.018G005300.2|Potri.018G049200.2|Potri.018G005300.1|Potri.001G062500.2|Potri.008G128500.1|Potri.003G162500.2|Potri.009G096000.1|Potri.003G162500.1|Potri.014G081200.1|Potri.002G157600.1	2.10654	0.00419203	P	response to salicylic acid stimulus		Any process that results in a change in state or activity of a cell or an organism (in terms of movement, secretion, enzyme production, gene expression, etc.) as a result of a salicylic acid stimulus.	1.53924e-05	0	0	AT4G09650.1,AT2G16720.1,AT1G27320.1,AT1G15520.1,AT1G22640.1,AT4G26090.1,AT5G66570.1,AT4G21390.1,AT3G61250.1,AT1G59870.1,AT2G16060.1,AT1G68320.1,AT4G38620.1,AT1G06680.1,AT5G13330.1,AT4G01050.1,AT4G37260.1	1.58389	1.51217
1	GO:0009651	66813	2646	859	44	Potri.001G312300.1|Potri.010G150800.1|Potri.018G049200.1|Potri.008G045300.2|Potri.003G112600.1|Potri.011G010300.2|Potri.001G210000.1|Potri.019G075300.1|Potri.001G431700.1|Potri.010G187300.1|Potri.003G195700.1|Potri.016G107300.1|Potri.016G054900.4|Potri.008G153300.1|Potri.008G045300.4|Potri.005G068900.2|Potri.001G311500.2|Potri.001G057400.3|Potri.006G243700.1|Potri.008G125700.1|Potri.005G068900.1|…	1.29339	0.0366527	P	response to salt stress		Any process that results in a change in state or activity of a cell or an organism (in terms of movement, secretion, enzyme production, gene expression, etc.) as a result of a stimulus indicating an increase or decrease in the concentration of salt (particularly but not exclusively sodium and chloride ions) in the environment.	1.63069e-05	0	0	AT1G12240.1,AT2G16720.1,AT1G27320.1,AT1G15520.1,AT4G14880.1,AT1G22640.1,AT1G15820.1,AT5G24270.1,AT3G17210.1,AT5G23860.1,AT3G45140.1,AT3G44540.1,AT2G28550.1,AT2G27690.1,AT1G15100.1,AT2G21170.1,AT4G02080.1,AT1G17840.1,AT5G05170.1,AT1G53240.1,AT5G13330.1,AT5G52060.1	-1.14682	1.52701
1	GO:0007154	66813	236	859	3	Potri.006G139400.2|Potri.006G139400.1|Potri.014G135900.3	0.988729	0.360485	P	cell communication		Any process that mediates interactions between a cell and its surroundings. Encompasses interactions such as signaling or attachment between one cell and another cell, between a cell and an extracellular matrix, or between a cell and any other aspect of its environment.	2.49493e-05	0.0001	0.02	AT4G09650.1,AT5G48940.1,AT2G16720.1,AT1G27320.1,AT1G07650.2,AT1G19920.1,AT5G41080.1,AT1G15520.1,AT5G24270.1,AT4G26090.1,AT4G21390.1,AT1G11340.1,AT1G35710.1,AT4G27290.1,AT1G14040.1,AT1G25560.1,AT5G05600.1,AT2G16060.1,AT1G68400.1,AT1G62300.1,AT1G06680.1,AT4G01050.1,AT4G10380.1,AT3G47570.1,AT3G02130.1,AT5G07580.1,AT4G38830.1,AT3G58120.1,AT3G09220.1,AT2G01210.1,AT1G72890.1,AT4G08850.1,AT5G66570.1,AT2…	2.44564	1.49051
1	GO:0043269	66813	134	859	1	Potri.015G133100.1	0.580448	0.515464	P	regulation of ion transport		Any process that modulates the frequency, rate or extent of the directed movement of charged atoms or small charged molecules into, out of or within a cell, or between cells, by means of some agent such as a transporter or pore.	2.52157e-05	0.0001	0.02	AT2G30170.1,AT3G54890.1,AT1G27320.1,AT1G06680.1,AT5G51060.1,AT5G54770.1,AT3G62410.1,AT4G21120.1,AT3G19850.1	-2.92242	1.64841
1	GO:0009605	66813	188	859	3	Potri.006G139400.2|Potri.006G139400.1|Potri.014G135900.3	1.24117	0.223879	P	response to external stimulus		Any process that results in a change in state or activity of a cell or an organism (in terms of movement, secretion, enzyme production, gene expression, etc.) as a result of an external stimulus.	2.81049e-05	0.0001	0.02	AT4G38830.1,AT3G09220.1,AT1G27320.1,AT1G19920.1,AT5G41080.1,AT3G28860.1,AT4G26090.1,AT4G08850.1,AT5G62165.1,AT2G45660.1,AT2G14820.1,AT1G14040.1,AT1G59870.1,AT3G18290.1,AT1G68320.1,AT2G22240.1,AT3G48750.1,AT1G62300.1,AT5G05170.1,AT4G24670.1,AT3G17770.1,AT4G10380.1,AT4G23180.1	2.44564	1.5198
1	GO:0006733	66813	192	859	3	Potri.002G169100.1|Potri.009G146000.2|Potri.001G015400.1	1.21531	0.234809	P	oxidoreduction coenzyme metabolic process		The chemical reactions and pathways involving coenzymes that are required, in addition to an enzyme and a substrate, for an oxidoreductase reaction to proceed.	3.06003e-05	0.0001	0.02	AT4G09650.1,AT4G26530.1,AT3G54050.1,AT2G30390.1,AT5G58770.1,AT5G44520.1,AT3G16250.1,AT4G01050.1,AT3G45140.1,AT1G17650.1,AT1G15980.1,AT3G15360.1	-1.19888	1.29528
1	GO:0009694	66813	113	859	7	Potri.005G178900.2|Potri.003G068900.1|Potri.014G095500.1|Potri.014G095500.2|Potri.006G074600.1|Potri.002G082400.1|Potri.012G096800.1	4.81823	0.000112868	P	jasmonic acid metabolic process		The chemical reactions and pathways involving jasmonic acid, a fatty acid derivative with the formula (1R-(1 alpha, 2 beta(Z)))-3-oxo-2-(2-pentenyl)cyclopentaneacetic acid.	4.0393e-05	0.0001	0.02	AT2G27690.1,AT5G05140.1,AT1G55020.1,AT5G05600.1,AT2G33150.1,AT1G17420.1,AT4G01050.1,AT3G45140.1,AT3G48520.1	1.47741	1.72019
1	GO:0006970	66813	482	859	7	Potri.003G195700.1|Potri.001G057400.3|Potri.001G057400.1|Potri.001G073900.4|Potri.001G073900.2|Potri.001G073900.3|Potri.001G057400.2	1.12958	0.282391	P	response to osmotic stress		Any process that results in a change in state or activity of a cell or an organism (in terms of movement, secretion, enzyme production, gene expression, etc.) as a result of a stimulus indicating an increase or decrease in the concentration of solutes outside the organism or cell.	4.30202e-05	0.0001	0.02	AT1G12240.1,AT2G16720.1,AT1G27320.1,AT1G15520.1,AT4G14880.1,AT1G22640.1,AT1G15820.1,AT5G24270.1,AT3G17210.1,AT5G23860.1,AT3G45140.1,AT3G44540.1,AT2G28550.1,AT2G27690.1,AT1G15100.1,AT2G21170.1,AT4G02080.1,AT1G17840.1,AT5G05170.1,AT1G53240.1,AT5G13330.1,AT5G52060.1	1.06752	1.49753
1	GO:0009117	66813	203	859	3	Potri.002G169100.1|Potri.009G146000.2|Potri.001G015400.1	1.14946	0.26547	P	nucleotide metabolic process		The chemical reactions and pathways involving a nucleotide, a nucleoside that is esterified with (ortho)phosphate or an oligophosphate at any hydroxyl group on the glycose moiety; may be mono-, di- or triphosphate; this definition includes cyclic nucleotides (nucleoside cyclic phosphates).	7.74971e-05	0.0004	0.06	ATCG00140.1,AT4G09650.1,AT2G35040.1,AT3G54050.1,AT3G28860.1,AT2G30390.1,AT3G16250.1,AT5G23860.1,AT4G30190.1,AT3G45140.1,AT1G17650.1,ATCG00130.1,AT1G15980.1,AT3G23150.1,AT4G26530.1,AT5G44520.1,AT4G01050.1,AT4G02260.1,ATCG00120.1,AT3G15360.1	-1.19888	1.31472
1	GO:0006995	66813	263	859	5	Potri.019G122500.1|Potri.001G189500.1|Potri.016G108100.1|Potri.004G023800.1|Potri.016G108700.1	1.47871	0.125391	P	cellular response to nitrogen starvation		Any process that results in a change in state or activity of a cell (in terms of movement, secretion, enzyme production, gene expression, etc.) as a result of deprivation of nitrogen.	8.98766e-05	0.0006	0.1	AT4G08850.1,AT1G59870.1,AT4G23180.1,AT3G48750.1	-2.82326	1.43316
1	GO:0009723	66813	954	859	20	Potri.006G138500.4|Potri.006G138500.1|Potri.006G139400.2|Potri.001G403300.2|Potri.006G139400.1|Potri.006G138500.3|Potri.001G048800.1|Potri.006G138500.2|Potri.003G007400.1|Potri.018G005300.2|Potri.018G005300.1|Potri.009G145400.1|Potri.001G062500.2|Potri.011G123300.1|Potri.011G122400.1|Potri.012G083300.1|Potri.003G162500.2|Potri.009G096000.1|Potri.003G162500.1|Potri.014G135900.3	1.63061	0.0132207	P	response to ethylene stimulus		Any process that results in a change in state or activity of a cell or an organism (in terms of movement, secretion, enzyme production, gene expression, etc.) as a result of an ethylene (ethene) stimulus.	9.97836e-05	0.0006	0.1	AT3G23150.1,AT2G27690.1,AT1G25560.1,AT2G16720.1,AT1G27320.1,AT4G37370.1,AT1G15520.1,AT1G22640.1,AT5G13330.1,AT4G24670.1,AT4G37260.1,AT5G54190.1,AT5G07580.1	1.66931	1.61868
1	GO:0030388	66813	15	859	3	Potri.002G069000.1|Potri.016G107000.1|Potri.005G191400.4	15.556	3.3083e-05	P	fructose 1,6-bisphosphate metabolic process		The chemical reactions and pathways involving fructose 1,6-bisphosphate, also known as FBP. The D enantiomer is a metabolic intermediate in glycolysis and gluconeogenesis.	0.000109707	0.0007	0.12	AT1G43670.1,AT3G54050.1	-2.38759	-1.26281
1	GO:0007030	66813	866	859	16	Potri.010G150800.1|Potri.003G112600.1|Potri.001G210000.1|Potri.003G195700.1|Potri.016G054900.4|Potri.008G153300.1|Potri.008G153300.2|Potri.005G015400.1|Potri.017G152000.1|Potri.003G166200.1|Potri.010G151000.1|Potri.001G073900.4|Potri.001G073900.2|Potri.001G015400.1|Potri.009G129500.1|Potri.001G073900.3	1.43704	0.0585432	P	Golgi organization		A process that is carried out at the cellular level which results in the assembly, arrangement of constituent parts, or disassembly of the Golgi apparatus.	0.000117396	0.0007	0.12	AT1G12240.1,AT4G02080.1,AT2G21170.1,AT4G14880.1,AT1G15820.1,AT1G53240.1,AT5G05170.1,AT3G17210.1,AT3G45140.1	-1.40394	1.49049
1	GO:0009595	66813	458	859	12	Potri.001G348900.12|Potri.002G169100.1|Potri.002G055700.2|Potri.001G428800.1|Potri.001G348900.13|Potri.003G195700.1|Potri.001G189500.1|Potri.001G048800.1|Potri.007G033700.1|Potri.001G348900.11|Potri.001G348900.4|Potri.013G117000.1	2.0379	0.00704603	P	detection of biotic stimulus		The series of events in which a biotic stimulus, one caused or produced by a living organism, is received and converted into a molecular signal.	0.00013122	0.0007	0.12	AT1G06680.1,AT4G26090.1,AT4G09650.1,AT4G01050.1,AT1G59870.1,AT5G66570.1,AT1G15520.1	1.10111	1.45953
1	GO:0002831	66813	441	859	12	Potri.001G348900.12|Potri.002G169100.1|Potri.002G055700.2|Potri.001G428800.1|Potri.001G348900.13|Potri.003G195700.1|Potri.001G189500.1|Potri.001G048800.1|Potri.007G033700.1|Potri.001G348900.11|Potri.001G348900.4|Potri.013G117000.1	2.11646	0.00520061	P	regulation of response to biotic stimulus		Any process that modulates the frequency, rate, or extent of a response to biotic stimulus.	0.000165352	0.0006	0.12	AT1G06680.1,AT4G26090.1,AT4G09650.1,AT4G01050.1,AT1G59870.1,AT5G66570.1,AT1G15520.1	1.10111	1.45143
1	GO:0006979	66813	875	859	22	Potri.001G441400.2|Potri.019G110200.1|Potri.001G431700.1|Potri.007G142800.1|Potri.019G111000.1|Potri.001G441800.1|Potri.012G052800.1|Potri.002G065300.1|Potri.012G049500.1|Potri.005G186800.1|Potri.001G430100.1|Potri.001G283900.1|Potri.001G441400.1|Potri.016G002300.1|Potri.007G053400.1|Potri.007G143800.1|Potri.016G058800.1|Potri.001G011000.1|Potri.019G125500.1|Potri.019G129000.1|Potri.014G116800.1|…	1.95561	0.00118093	P	response to oxidative stress		Any process that results in a change in state or activity of a cell or an organism (in terms of movement, secretion, enzyme production, gene expression, etc.) as a result of oxidative stress, a state often resulting from exposure to high levels of reactive oxygen species, e.g. superoxide anions, hydrogen peroxide (H2O2), and hydroxyl radicals.	0.000166853	0.0006	0.12	AT5G01600.1,AT1G27320.1,AT1G49570.1,AT1G56560.1,AT5G16960.1,AT4G21390.1,AT1G26320.1,AT5G67400.1,AT4G08780.1,AT5G06720.1,AT1G17860.1,AT1G73680.1,AT1G71695.1,AT2G22240.1,AT4G32360.1,AT5G05340.1,AT3G15360.1	1.15279	1.5171
1	GO:0007275	66813	390	859	10	Potri.009G019200.2|Potri.005G064100.1|Potri.009G019200.5|Potri.009G019200.4|Potri.011G123500.1|Potri.017G031600.1|Potri.011G123300.1|Potri.011G115400.1|Potri.010G156200.2|Potri.010G156200.1	1.99436	0.0131076	P	multicellular organismal development		The biological process whose specific outcome is the progression of a multicellular organism over time from an initial condition (e.g. a zygote or a young adult) to a later condition (e.g. a multicellular animal or an aged adult).	0.000215064	0.0006	0.12	AT2G41510.1,AT1G27370.1,AT1G12240.1,AT5G48940.1,AT5G01600.1,AT1G27320.1,AT4G22130.1,AT3G07880.1,AT1G17420.1,AT1G56560.1,AT5G53950.1,AT3G28460.1,AT5G62165.1,AT3G48520.1,AT3G44540.1,AT3G61250.1,AT2G28550.1,AT5G67400.1,AT5G06720.1,AT4G27290.1,AT1G25560.1,AT2G21170.1,AT2G29090.1,AT5G51810.1,AT5G05170.1,AT4G37750.1,AT4G24670.1,AT2G34790.1,AT3G54340.1,AT3G02130.1,AT5G49360.1,AT1G13290.1,AT2G21770.1,AT5…	2.17878	1.69709
1	GO:0006073	66813	58	859	4	Potri.013G152400.1|Potri.003G159700.3|Potri.003G159700.1|Potri.003G159700.2	5.36414	0.000906139	P	cellular glucan metabolic process		The chemical reactions and pathways involving glucans, polysaccharides consisting only of glucose residues.	0.000217068	0.0006	0.12	AT4G03210.1,AT5G13870.1,AT4G09650.1,AT2G21770.1,AT4G26530.1,AT3G54050.1,AT5G05170.1,AT2G30390.1,AT1G43670.1,AT3G16250.1,AT5G54770.1,AT3G45140.1,AT3G15360.1	1.3983	1.55953
1	GO:0006833	66813	794	859	15	Potri.010G150800.1|Potri.006G128200.1|Potri.008G050700.2|Potri.003G195700.1|Potri.010G209900.1|Potri.016G054900.4|Potri.008G153300.1|Potri.005G068900.2|Potri.005G068900.1|Potri.003G121500.1|Potri.008G153300.2|Potri.005G015400.1|Potri.017G152000.1|Potri.003G166200.1|Potri.010G151000.1	1.4694	0.0540784	P	water transport		The directed movement of water (H2O) into, out of or within a cell, or between cells, by means of some agent such as a transporter or pore.	0.000232768	0.0006	0.12	AT4G02080.1,AT2G37170.1,AT4G14880.1,AT1G53240.1,AT5G05170.1,AT3G17210.1,AT4G01470.1,AT5G52060.1	-1.32624	1.43482
1	GO:0043900	66813	441	859	12	Potri.001G348900.12|Potri.002G169100.1|Potri.002G055700.2|Potri.001G428800.1|Potri.001G348900.13|Potri.003G195700.1|Potri.001G189500.1|Potri.001G048800.1|Potri.007G033700.1|Potri.001G348900.11|Potri.001G348900.4|Potri.013G117000.1	2.11646	0.00520061	P	regulation of multi-organism process		Any process that modulates the frequency, rate or extent of a multi-organism process, a process in which an organism has an effect on another organism of the same or different species.	0.000242149	0.0006	0.12	AT1G06680.1,AT4G26090.1,AT4G09650.1,AT4G01050.1,AT1G59870.1,AT5G66570.1,AT1G15520.1	1.10111	1.45143
1	GO:0016051	66813	155	859	1	Potri.014G116800.1	0.501806	0.594098	P	carbohydrate biosynthetic process		The chemical reactions and pathways resulting in the formation of carbohydrates, any of a group of organic compounds based of the general formula Cx(H2O)y.	0.00025357	0.0006	0.12	AT4G09650.1,AT2G21770.1,AT3G54050.1,AT4G14880.1,AT3G28860.1,AT2G30390.1,AT1G43670.1,AT3G10910.1,AT3G16250.1,AT5G23860.1,AT3G62410.1,AT3G45140.1,AT2G21170.1,AT5G59700.1,AT2G22240.1,AT4G26530.1,AT5G65140.1,AT5G05170.1,AT1G53240.1,AT5G54770.1,AT3G15360.1	-2.49639	1.598
1	GO:0006098	66813	970	859	32	Potri.008G097200.1|Potri.011G165000.1|Potri.003G040500.1|Potri.001G348900.12|Potri.012G068500.1|Potri.019G110200.1|Potri.T119200.2|Potri.001G348900.13|Potri.019G111000.1|Potri.009G146000.2|Potri.001G113000.3|Potri.002G180400.2|Potri.016G107000.1|Potri.005G186800.1|Potri.004G138400.3|Potri.008G097200.3|Potri.002G180400.1|Potri.001G348900.11|Potri.003G040300.1|Potri.012G020700.2|Potri.011G155500.1|…	2.56594	6.35157e-07	P	pentose-phosphate shunt		The process in which glucose is oxidized, coupled to NADPH synthesis. Glucose 6-P is oxidized with the formation of carbon dioxide (CO2), ribulose 5-phosphate and reduced NADP; ribulose 5-P then enters a series of reactions interconverting sugar phosphates. The pentose phosphate pathway is a major source of reducing equivalents for biosynthesis reactions and is also important for the conversion o…	0.000280736	0.0006	0.12	AT4G09650.1,AT4G26530.1,AT3G54050.1,AT2G30390.1,AT5G44520.1,AT3G16250.1,AT1G17650.1,AT1G15980.1,AT3G15360.1	1.11942	1.22575
1	GO:0000096	66813	231	859	3	Potri.002G169100.1|Potri.009G146000.2|Potri.001G015400.1	1.01013	0.345965	P	sulfur amino acid metabolic process		The chemical reactions and pathways involving amino acids containing sulfur, comprising cysteine, homocysteine, methionine and selenocysteine.	0.000285381	0.0006	0.12	AT3G47470.1,AT2G21170.1,AT1G76100.1,AT4G39950.1,AT2G39470.1,AT4G14880.1,AT1G06680.1,AT1G15820.1,AT4G01050.1,AT3G56940.1,AT5G66570.1,AT3G45140.1	-1.19888	1.34236
1	GO:0006816	66813	479	859	11	Potri.003G112600.1|Potri.001G210000.1|Potri.016G054900.4|Potri.008G153300.1|Potri.008G153300.2|Potri.016G115500.1|Potri.001G073900.4|Potri.001G073900.2|Potri.001G015400.1|Potri.009G129500.1|Potri.001G073900.3	1.78618	0.0226705	P	calcium ion transport		The directed movement of calcium (Ca) ions into, out of or within a cell, or between cells, by means of some agent such as a transporter or pore.	0.000297521	0.0006	0.12	AT4G14880.1,AT5G05170.1,AT1G15820.1,AT1G12240.1,AT2G21170.1,AT3G45140.1,AT3G51860.1	1.02386	1.57633
1	GO:0006000	66813	23	859	3	Potri.002G069000.1|Potri.016G107000.1|Potri.005G191400.4	10.1452	0.000197755	P	fructose metabolic process		The chemical reactions and pathways involving fructose, the ketohexose arabino-2-hexulose. Fructose exists in a open chain form or as a ring compound. D-fructose is the sweetest of the sugars and is found free in a large number of fruits and honey.	0.000326833	0.0007	0.14	AT1G43670.1,AT3G54050.1	-2.38759	-1.06888
1	GO:0006355	66813	5253	859	92	Potri.018G049200.1|Potri.006G138500.4|Potri.006G138500.1|Potri.006G037600.1|Potri.008G045300.2|Potri.015G046200.1|Potri.008G097900.2|Potri.008G122100.1|Potri.007G029500.1|Potri.019G091900.1|Potri.013G042600.1|Potri.001G079600.1|Potri.009G019200.2|Potri.006G138500.3|Potri.012G080400.1|Potri.002G151700.4|Potri.014G074200.2|Potri.002G028400.1|Potri.005G064100.1|Potri.008G094000.1|Potri.004G065800.3|…	1.36222	0.00115293	P	regulation of transcription, DNA-dependent		Any process that modulates the frequency, rate or extent of cellular DNA-dependent transcription.	0.00036768	0.0008	0.18	AT5G51100.1,AT1G27370.1,AT2G16720.1,AT1G27320.1,AT3G56970.1,AT1G69170.1,AT5G53950.1,AT3G28460.1,AT5G62165.1,AT3G55990.1,AT1G25340.1,AT3G61250.1,AT2G28550.1,AT1G25560.1,AT5G05140.1,AT4G38620.1,AT1G62300.1,AT4G37750.1,AT3G54340.1,AT1G27360.1,AT5G07580.1,AT3G58120.1,AT2G01210.1,AT5G22380.1,AT1G22640.1,AT5G64530.1,AT1G69310.1,AT4G36740.1,AT5G06710.1,AT2G45660.1,AT5G66570.1,AT3G04670.1,AT5G14750.1,AT3…	1.30413	1.55892
1	GO:0009697	66813	1026	859	20	Potri.001G348900.12|Potri.002G169100.1|Potri.002G055700.2|Potri.012G123400.1|Potri.001G428800.1|Potri.001G348900.13|Potri.003G195700.1|Potri.001G189500.1|Potri.001G048800.1|Potri.011G030100.1|Potri.007G033700.1|Potri.011G030200.1|Potri.012G123200.1|Potri.001G348900.11|Potri.012G122900.1|Potri.001G348900.4|Potri.011G029100.1|Potri.011G029200.1|Potri.011G029800.1|Potri.013G117000.1	1.51618	0.0267064	P	salicylic acid biosynthetic process		The chemical reactions and pathways resulting in the formation of salicylic acid (2-hydroxybenzoic acid), a derivative of benzoic acid.	0.000387567	0.0011	0.24	AT4G09650.1,AT3G14470.1,AT1G59870.1,AT4G23220.1,AT1G15520.1,AT1G06680.1,AT4G26090.1,AT4G01050.1,AT5G66570.1	-1.4273	1.4854
1	GO:0009657	66813	433	859	24	Potri.001G282500.3|Potri.016G025000.2|Potri.002G169100.1|Potri.002G055700.2|Potri.004G065800.3|Potri.011G083100.2|Potri.001G113000.3|Potri.002G180400.2|Potri.002G239700.1|Potri.016G107000.1|Potri.011G083100.1|Potri.001G282500.1|Potri.002G180400.1|Potri.011G083100.4|Potri.002G180400.4|Potri.004G065800.4|Potri.011G083100.3|Potri.001G375800.1|Potri.005G218800.2|Potri.001G282500.2|Potri.005G218800.1|…	4.31113	7.14783e-10	P	plastid organization		A process that is carried out at the cellular level which results in the assembly, arrangement of constituent parts, or disassembly of a plastid.	0.000447044	0.001	0.24	AT2G30170.1,AT5G51100.1,AT4G09650.1,AT2G21170.1,AT2G33150.1,AT3G54050.1,AT1G06680.1,AT3G28460.1,AT4G01940.1,AT4G01050.1,AT3G56940.1,AT5G66570.1,AT3G15360.1	-1.27889	1.15483
1	GO:0009696	66813	22	859	2	Potri.007G037700.1|Potri.007G036800.1	7.07091	0.00271773	P	salicylic acid metabolic process		The chemical reactions and pathways involving of salicylic acid (2-hydroxybenzoic acid), a derivative of benzoic acid.	0.000508753	0.0015	0.36	AT4G09650.1,AT3G14470.1,AT1G59870.1,AT4G23220.1,AT1G15520.1,AT1G06680.1,AT4G26090.1,AT4G01050.1,AT5G66570.1	1.45248	2.16485
1	GO:0048367	66813	196	859	2	Potri.010G129000.1|Potri.005G064100.1	0.793673	0.462339	P	shoot development		The process whose specific outcome is the progression of the shoot over time, from its formation to the mature structure.	0.000512812	0.0015	0.36	AT1G13290.1,AT1G27370.1,AT5G48940.1,AT5G01600.1,AT1G27320.1,AT5G20630.1,AT5G64530.1,AT5G53950.1,AT5G62165.1,AT5G66570.1,AT1G73680.1,AT3G13730.1,AT4G24670.1,AT1G17230.1,AT4G37750.1,AT4G31820.1,AT4G01500.1	2.57699	1.59763
1	GO:0022621	66813	11	859	1	Potri.012G083300.1	7.07091	0.00840821	P	shoot system development		The process whose specific outcome is the progression of the shoot system over time, from its formation to the mature structure.	0.000540148	0.0015	0.36	AT1G13290.1,AT1G27370.1,AT5G48940.1,AT5G01600.1,AT1G27320.1,AT5G20630.1,AT5G64530.1,AT5G53950.1,AT5G62165.1,AT5G66570.1,AT1G73680.1,AT3G13730.1,AT4G24670.1,AT1G17230.1,AT4G37750.1,AT4G31820.1,AT4G01500.1	-2.2501	1.87837
1	GO:0006108	66813	80	859	4	Potri.001G287400.2|Potri.001G287400.3|Potri.017G152000.1|Potri.017G152100.1	3.889	0.00377408	P	malate metabolic process		The chemical reactions and pathways involving malate, the anion of hydroxybutanedioic acid, a chiral hydroxydicarboxylic acid. The (+) enantiomer is an important intermediate in metabolism as a component of both the TCA cycle and the glyoxylate cycle.	0.000578657	0.0019	0.46	AT1G53240.1,AT3G15020.1,AT2G22780.1	-1.63335	1.23848
1	GO:0006364	66813	960	859	28	Potri.010G221100.4|Potri.001G282500.3|Potri.016G025000.2|Potri.001G349800.1|Potri.T099400.1|Potri.012G068500.1|Potri.002G169100.1|Potri.002G055700.2|Potri.008G067300.1|Potri.001G113000.3|Potri.016G115200.1|Potri.002G180400.2|Potri.002G239700.1|Potri.016G107000.1|Potri.007G033700.1|Potri.019G063100.1|Potri.001G282500.1|Potri.002G180400.1|Potri.001G349800.2|Potri.002G180400.4|Potri.005G218800.2|Pot…	2.26858	2.72069e-05	P	rRNA processing		Any process involved in the conversion of a primary ribosomal RNA (rRNA) transcript into one or more mature rRNA molecules.	0.00061597	0.002	0.48	AT2G30170.1,AT5G51100.1,AT4G09650.1,AT3G54890.1,AT2G40100.1,AT3G54050.1,AT1G06680.1,AT3G28460.1,AT3G56940.1,AT4G01050.1,AT5G66570.1	-1.15942	1.29671
1	GO:0034059	66813	2	859	1	Potri.014G126100.1	38.89	0.000165107	P	response to anoxia		Any process that results in a change in state or activity of a cell or an organism (in terms of movement, secretion, enzyme production, gene expression, etc.) as a result of a stimulus indicating a decline in oxygen levels to trace amounts, <0.1%.	0.000649128	0.0033	0.8	AT2G47520.1,AT3G62410.1	-1.91326	-1.15749
1	GO:0080029	66813	15	859	1	Potri.001G455000.1	5.18533	0.015516	P	cellular response to boron-containing substance levels		Any process that results in a change in state or activity of a cell (in terms of movement, secretion, enzyme production, gene expression, etc.) as a result of a stimulus reflecting the presence, absence, or concentration of boron-containing substances.	0.000649128	0.0033	0.8	AT1G62300.1,AT4G10380.1	1.42891	1.42271
1	GO:0016070	66813	70	859	1	Potri.001G350300.1	1.11114	0.227243	P	RNA metabolic process		The cellular chemical reactions and pathways involving RNA, ribonucleic acid, one of the two main type of nucleic acid, consisting of a long, unbranched macromolecule formed from ribonucleotides joined in 3',5'-phosphodiester linkage.	0.000653228	0.0032	0.8	ATCG00140.1,AT5G51100.1,AT4G09650.1,AT3G54890.1,ATCG00720.1,AT2G39470.1,AT2G30320.1,AT3G28460.1,ATCG00730.1,ATCG01040.1,ATCG00430.1,ATCG00130.1,AT2G30170.1,ATCG00700.1,AT5G05140.1,ATCG00500.1,AT5G40190.1,AT1G06680.1,AT3G56940.1,AT4G01050.1,AT5G44520.1,ATCG00350.1,ATCG00120.1,AT5G59750.1,ATCG00270.1,AT3G54050.1,ATCG00740.1,AT5G66570.1,ATCG00710.1,AT2G40100.1,AT3G01370.1,ATCG00180.1	-1.75605	1.50226
1	GO:0015986	66813	77	859	7	Potri.013G142800.1|Potri.005G154900.1|Potri.013G137700.1|Potri.013G142700.1|Potri.013G117000.1|Potri.005G154700.1|Potri.013G137900.1	7.07091	6.95773e-06	P	ATP synthesis coupled proton transport		The transport of protons across a membrane to generate an electrochemical gradient (proton-motive force) that powers ATP synthesis.	0.000662012	0.0033	0.82	ATCG00140.1,AT4G09650.1,ATCG00130.1,ATCG00120.1	-1.9994	1.2966
1	GO:0080022	66813	56	859	3	Potri.003G112600.1|Potri.009G129500.1|Potri.012G083300.1	4.16678	0.00587122	P	primary root development		The process whose specific outcome is the progression of the primary root over time, from its formation to the mature structure. The primary root develops directly from the embryonic radicle.	0.000697215	0.0033	0.84	AT4G24670.1,AT1G12240.1,AT2G21170.1	-1.34352	1.5561
1	GO:0044272	66813	192	859	3	Potri.002G169100.1|Potri.009G146000.2|Potri.001G015400.1	1.21531	0.234809	P	sulfur compound biosynthetic process		The chemical reactions and pathways resulting in the formation of compounds that contain sulfur, such as the amino acids methionine and cysteine or the tripeptide glutathione.	0.000714	0.0035	0.88	AT3G47470.1,AT2G21170.1,AT1G76100.1,AT4G39950.1,AT2G39470.1,AT4G14880.1,AT1G06680.1,AT1G15820.1,AT4G01050.1,AT3G56940.1,AT3G16250.1,AT5G54770.1,AT5G66570.1,AT3G45140.1	-1.19888	1.29528
1	GO:0015992	66813	83	859	1	Potri.013G142800.1	0.937108	0.28908	P	proton transport		The directed movement of protons (hydrogen ions) into, out of or within a cell, or between cells, by means of some agent such as a transporter or pore.	0.000798816	0.0038	1	ATCG00140.1,AT4G09650.1,AT4G30190.1,ATCG00130.1,ATCG00120.1	-2.87276	1.60194
1	GO:0006071	66813	48	859	3	Potri.019G122400.1|Potri.013G080600.1|Potri.019G124900.1	4.86125	0.00337146	P	glycerol metabolic process		The chemical reactions and pathways involving glycerol, 1,2,3-propanetriol, a sweet, hygroscopic, viscous liquid, widely distributed in nature as a constituent of many lipids.	0.000830183	0.0039	1.02	AT2G21170.1,AT3G17770.1,AT5G41080.1	-2.81403	1.16632
1	GO:0010310	66813	793	859	16	Potri.001G348900.12|Potri.002G169100.1|Potri.002G055700.2|Potri.001G428800.1|Potri.001G348900.13|Potri.009G110800.1|Potri.003G195700.1|Potri.001G189500.1|Potri.001G048800.1|Potri.007G033700.1|Potri.001G348900.11|Potri.005G111200.1|Potri.001G348900.4|Potri.005G111200.2|Potri.013G117000.1|Potri.016G060600.1	1.56933	0.0298042	P	regulation of hydrogen peroxide metabolic process		Any process that modulates the frequency, rate or extent of the chemical reactions and pathways involving hydrogen peroxide.	0.000845584	0.004	1.04	AT1G06680.1,AT4G26090.1,AT4G09650.1,AT4G01050.1,AT1G59870.1,AT2G16060.1,AT5G66570.1,AT1G15520.1	1.07358	1.43133
1	GO:0019252	66813	784	859	23	Potri.011G165000.1|Potri.001G349000.1|Potri.012G068500.1|Potri.019G110200.1|Potri.T119200.2|Potri.001G349000.2|Potri.019G111000.1|Potri.001G113000.3|Potri.011G134900.1|Potri.016G107000.1|Potri.005G186800.1|Potri.004G138400.3|Potri.014G141500.1|Potri.012G020700.2|Potri.001G468100.1|Potri.008G131400.1|Potri.004G138400.5|Potri.014G141500.2|Potri.001G186800.2|Potri.001G015400.1|Potri.014G141500.3|Pot…	2.28181	0.000106651	P	starch biosynthetic process		The chemical reactions and pathways resulting in the formation of starch, the most important reserve polysaccharide in plants.	0.000845584	0.0039	1.04	AT2G30390.1,AT4G09650.1,AT3G16250.1,AT5G54770.1,AT3G45140.1,AT4G26530.1,AT3G54050.1,AT3G15360.1	1.08927	1.25572
1	GO:0019216	66813	134	859	4	Potri.016G025000.2|Potri.002G169100.1|Potri.001G015400.1|Potri.016G025000.1	2.32179	0.0299771	P	regulation of lipid metabolic process		Any process that modulates the frequency, rate or extent of the chemical reactions and pathways involving lipids.	0.000886111	0.0042	1.12	AT4G01050.1,AT3G56940.1,AT3G45140.1,AT2G22780.1	-1.14597	1.26006
1	GO:0006754	66813	141	859	1	Potri.006G165900.1	0.551631	0.54277	P	ATP biosynthetic process		The chemical reactions and pathways resulting in the formation of ATP, adenosine 5'-triphosphate, a universally important coenzyme and enzyme regulator.	0.000969434	0.0043	1.16	ATCG00140.1,AT4G09650.1,AT4G30190.1,ATCG00130.1,ATCG00120.1	-3.20137	1.61295
1	GO:0009684	66813	316	859	9	Potri.013G157200.1|Potri.019G110200.1|Potri.019G111000.1|Potri.008G153300.1|Potri.005G186800.1|Potri.003G072800.1|Potri.008G153300.2|Potri.009G129500.1|Potri.012G083300.1	2.21525	0.00838502	P	indoleacetic acid biosynthetic process		The chemical reactions and pathways resulting in the formation of indole-3-acetic acid, a compound which functions as a growth regulator in plants.	0.000992467	0.0044	1.2	AT4G14880.1,AT4G24670.1,AT2G21170.1,AT3G14310.1,AT4G39950.1,AT3G15360.1	2.3241	1.55478
1	GO:0010036	66813	9	859	1	Potri.001G455000.1	8.64222	0.00559813	P	response to boron-containing substance		Any process that results in a change in state or activity of a cell or an organism (in terms of movement, secretion, enzyme production, gene expression, etc.) as a result of a boron-containing substance stimulus.	0.00107437	0.0052	1.42	AT1G62300.1,AT4G10380.1	1.42891	-1
1	GO:0009411	66813	135	859	2	Potri.013G073300.1|Potri.015G110400.2	1.1523	0.251685	P	response to UV		Any process that results in a change in state or activity of a cell or an organism (in terms of movement, secretion, enzyme production, gene expression, etc.) as a result of an ultraviolet radiation (UV light) stimulus. Ultraviolet radiation is electromagnetic radiation with a wavelength in the range of 10 to 380 nanometers.	0.00113384	0.0053	1.46	AT5G51100.1,AT3G28860.1,AT4G38620.1,AT5G05170.1,AT5G17050.1,AT5G42800.1,AT5G62165.1,AT2G45660.1,AT5G07990.1	-1.31054	1.55219
1	GO:0070417	66813	52	859	4	Potri.014G120700.1|Potri.001G057400.3|Potri.001G057400.1|Potri.001G057400.2	5.98308	0.000547523	P	cellular response to cold		Any process that results in a change in state or activity of a cell (in terms of movement, secretion, enzyme production, gene expression, etc.) as a result of a cold stimulus, a temperature stimulus below the optimal temperature for that organism.	0.00114195	0.0053	1.46	AT5G13330.1,AT1G27320.1,AT3G62410.1	1.20586	1.58685
1	GO:0008654	66813	73	859	1	Potri.007G089000.2	1.06548	0.241481	P	phospholipid biosynthetic process		The chemical reactions and pathways resulting in the formation of phospholipids, any lipid containing phosphoric acid as a mono- or diester.	0.00123299	0.0058	1.62	AT4G09650.1,AT4G01950.1,AT2G21170.1,AT3G01380.1,AT2G22240.1,AT5G40190.1,AT2G30390.1,AT3G17210.1,AT4G01050.1,AT3G16250.1,AT3G56940.1,AT3G45140.1	-2.18503	1.30487
1	GO:0040007	66813	249	859	4	Potri.001G167700.1|Potri.016G054900.4|Potri.017G081100.1|Potri.005G032600.1	1.24948	0.218428	P	growth		The increase in size or mass of an entire organism, a part of an organism or a cell.	0.00129492	0.0061	1.72	AT2G03090.1,AT1G27320.1,ATCG00720.1,AT2G33810.1,AT3G28860.1,AT1G17420.1,AT1G69530.1,AT3G07880.1,AT1G55020.1,AT4G02080.1,AT5G05170.1,AT5G51060.1,AT5G51810.1,AT1G20190.1,AT3G54340.1,AT5G52060.1,ATCG00120.1	1.5319	1.44946
1	GO:2000377	66813	100	859	2	Potri.014G095500.1|Potri.014G095500.2	1.5556	0.138414	P	regulation of reactive oxygen species metabolic process		Any process that modulates the frequency, rate or extent of reactive oxygen species metabolic process.	0.00138633	0.0065	1.86	AT1G06680.1,AT4G26090.1,AT4G09650.1,AT4G01050.1,AT1G59870.1,AT2G16060.1,AT5G66570.1,AT1G15520.1	1.13941	1.63831
1	GO:0046034	66813	43	859	1	Potri.013G142800.1	1.80884	0.105652	P	ATP metabolic process		The chemical reactions and pathways involving ATP, adenosine triphosphate, a universally important coenzyme and enzyme regulator.	0.00143552	0.0064	1.86	AT3G28860.1,ATCG00140.1,AT4G09650.1,AT4G30190.1,ATCG00130.1,ATCG00120.1	-2.87276	1.52141
1	GO:0009737	66813	1677	859	30	Potri.001G312300.1|Potri.018G049200.1|Potri.008G045300.2|Potri.002G069000.1|Potri.006G128200.1|Potri.005G207300.1|Potri.011G029700.1|Potri.002G180400.2|Potri.011G029300.1|Potri.008G045300.4|Potri.001G189500.1|Potri.001G048800.1|Potri.001G311500.2|Potri.006G243700.1|Potri.002G180400.1|Potri.008G045300.1|Potri.018G005300.2|Potri.006G243600.2|Potri.002G180400.4|Potri.005G032600.1|Potri.001G312200.1|…	1.39141	0.0298882	P	response to abscisic acid stimulus		Any process that results in a change in state or activity of a cell or an organism (in terms of movement, secretion, enzyme production, gene expression, etc.) as a result of an abscisic acid stimulus.	0.00153605	0.0068	2.02	AT2G27690.1,AT2G37170.1,AT2G16720.1,AT1G59870.1,AT1G55020.1,AT1G27320.1,AT1G17840.1,AT4G21410.1,AT1G15520.1,AT1G22640.1,AT5G13330.1,AT1G43670.1,AT4G37260.1,AT3G45140.1,AT2G28550.1	1.27379	1.55015
1	GO:0019253	66813	42	859	2	Potri.014G120700.1|Potri.009G129500.1	3.70381	0.0167622	P	reductive pentose-phosphate cycle		The fixation of carbon dioxide (CO2) as glucose in the chloroplasts of C3 plants; uses ATP and NADPH formed in the light reactions of photosynthesis; carbon dioxide reacts with ribulose 1,5-bisphosphate (catalyzed by the function of ribulose-bisphosphate carboxylase) to yield two molecules of 3-phosphoglycerate; these are then phosphorylated by ATP to 1,3-bisphosphateglyceraldehyde which, in turn…	0.00160039	0.0079	2.34	AT2G21170.1,AT3G62410.1	-1.1916	1.14436
1	GO:0000165	66813	833	859	17	Potri.006G139400.2|Potri.001G348900.12|Potri.002G169100.1|Potri.002G055700.2|Potri.006G139400.1|Potri.001G428800.1|Potri.001G348900.13|Potri.003G195700.1|Potri.001G189500.1|Potri.001G048800.1|Potri.007G033700.1|Potri.001G348900.11|Potri.001G348900.4|Potri.019G129100.1|Potri.013G117000.1|Potri.016G060600.1|Potri.014G135900.3	1.58735	0.0242439	P	MAPK cascade		An intracellular protein kinase cascade containing at least a MAPK, a MAPKK and a MAP3K. The cascade can also contain two additional tiers: the upstream MAP4K and the downstream MAP Kinase-activated kinase (MAPKAPK). The kinases in each tier phosphorylate and activate the kinases in the downstream tier to transmit a signal within a cell.	0.00161769	0.0082	2.44	AT1G35710.1,AT1G06680.1,AT4G26090.1,AT4G09650.1,AT4G01050.1,AT1G59870.1,AT5G66570.1,AT1G15520.1	1.0163	1.41695
1	GO:0009744	66813	860	859	12	Potri.003G138400.1|Potri.010G221100.4|Potri.T099400.1|Potri.002G169100.1|Potri.002G055700.2|Potri.016G115200.1|Potri.014G120700.1|Potri.019G063100.1|Potri.013G073300.1|Potri.006G171100.1|Potri.008G041000.1|Potri.006G171200.1	1.0853	0.316175	P	response to sucrose stimulus		Any process that results in a change in state or activity of a cell or an organism (in terms of movement, secretion, enzyme production, gene expression, etc.) as a result of a sucrose stimulus.	0.00171836	0.0084	2.54	AT3G54890.1,AT1G27320.1,AT1G06680.1,AT5G17050.1,AT4G01050.1,AT5G42800.1,AT3G62410.1,AT5G07990.1	-1.03873	1.44654
1	GO:0009718	66813	181	859	8	Potri.011G165000.1|Potri.003G138400.1|Potri.011G010300.2|Potri.013G073300.1|Potri.001G468100.1|Potri.006G171100.1|Potri.006G171200.1|Potri.011G010300.1	3.43779	0.000608149	P	anthocyanin biosynthetic process		The chemical reactions and pathways resulting in the formation of anthocyanins, any member of a group of intensely colored soluble glycosides of anthocyanidins.	0.00187166	0.0085	2.62	AT5G17050.1,AT5G42800.1,AT5G07990.1,AT4G26530.1	-1.30602	1.57064
1	GO:0048364	66813	417	859	7	Potri.009G070800.2|Potri.010G129000.1|Potri.009G070800.3|Potri.013G006600.1|Potri.017G081100.1|Potri.006G091800.1|Potri.005G032600.1	1.30566	0.171845	P	root development		The process whose specific outcome is the progression of the root over time, from its formation to the mature structure. The root is the water- and mineral-absorbing part of a plant which is usually underground, does not bear leaves, tends to grow downwards and is typically derived from the radicle of the embryo.	0.00192649	0.0086	2.66	AT5G14750.1,AT1G13290.1,AT5G67400.1,AT4G27290.1,AT1G12240.1,AT2G21170.1,AT1G55020.1,AT1G56560.1,AT3G07880.1,AT3G28860.1,AT5G51060.1,AT5G05170.1,AT4G24670.1,AT2G34790.1,AT5G52060.1	1.47824	1.58648
1	GO:0048653	66813	186	859	6	Potri.008G121200.2|Potri.001G167700.1|Potri.002G065300.1|Potri.011G010500.1|Potri.012G096800.1|Potri.014G144600.1	2.50903	0.0107237	P	anther development		The process whose specific outcome is the progression of the anther over time, from its formation to the mature structure.	0.0019318	0.0086	2.68	AT4G22130.1,AT1G17420.1,AT1G71695.1,AT3G48520.1,AT3G02130.1	2.10433	1.72728
1	GO:0022622	66813	9	859	2	Potri.005G087000.1|Potri.005G087000.2	17.2844	0.000167902	P	root system development		The process whose specific outcome is the progression of the root system over time, from its formation to the mature structure.	0.00195729	0.0085	2.68	AT5G14750.1,AT1G13290.1,AT5G67400.1,AT4G27290.1,AT1G12240.1,AT2G21170.1,AT1G55020.1,AT1G56560.1,AT3G07880.1,AT3G28860.1,AT5G51060.1,AT5G05170.1,AT4G24670.1,AT2G34790.1,AT5G52060.1	-1.88341	1.76975
1	GO:0009958	66813	107	859	6	Potri.017G081100.1|Potri.005G146400.2|Potri.005G087000.1|Potri.005G146400.1|Potri.012G083300.1|Potri.005G087000.2	4.36149	0.000485981	P	positive gravitropism		The orientation of plant parts towards gravity.	0.00196557	0.0086	2.7	AT3G28860.1,AT2G14820.1,AT4G24670.1	-1.31408	1.52436
1	GO:0006164	66813	107	859	1	Potri.016G107700.1	0.726916	0.400686	P	purine nucleotide biosynthetic process		The chemical reactions and pathways resulting in the formation of a purine nucleotide, a compound consisting of nucleoside (a purine base linked to a deoxyribose or ribose sugar) esterified with a phosphate group at either the 3' or 5'-hydroxyl group of the sugar.	0.00209876	0.0087	2.78	ATCG00140.1,AT4G09650.1,AT2G35040.1,AT4G30190.1,ATCG00130.1,ATCG00120.1	-6.26272	1.57295
1	GO:0005985	66813	65	859	1	Potri.016G107000.1	1.19662	0.203667	P	sucrose metabolic process		The chemical reactions and pathways involving sucrose, the disaccharide fructofuranosyl-glucopyranoside.	0.00221638	0.0089	2.86	AT1G56560.1,AT1G43670.1,AT3G54050.1	-2.69939	1.46514
1	GO:0016036	66813	479	859	11	Potri.008G122100.1|Potri.019G122400.1|Potri.007G089000.2|Potri.016G032900.1|Potri.013G080600.1|Potri.001G431700.1|Potri.019G124900.1|Potri.001G057400.3|Potri.002G228400.1|Potri.001G057400.1|Potri.001G057400.2	1.78618	0.0226705	P	cellular response to phosphate starvation		Any process that results in a change in state or activity of a cell (in terms of movement, secretion, enzyme production, gene expression, etc.) as a result of deprivation of phosphate.	0.00226758	0.0093	3	AT1G62300.1,AT1G14040.1,AT3G17770.1,AT1G27320.1,AT5G41080.1,AT2G22240.1,AT1G68320.1	1.20207	1.44585
1	GO:0080167	66813	546	859	13	Potri.016G056700.4|Potri.001G431000.1|Potri.010G188000.1|Potri.015G062200.7|Potri.003G007400.1|Potri.016G002300.1|Potri.015G062200.2|Potri.006G171100.1|Potri.006G101100.1|Potri.006G171200.1|Potri.008G065000.1|Potri.015G134600.1|Potri.015G062200.1	1.8519	0.012202	P	response to karrikin		Any process that results in a change in state or activity of a cell or an organism (in terms of movement, secretion, enzyme production, gene expression, etc.) as a result of a karrikin stimulus. Karrikins are signaling molecules in smoke from burning vegetation that trigger seed germination for many angiosperms (flowering plants).	0.00236441	0.0094	3.06	AT5G51810.1,AT5G17050.1,AT3G47470.1,AT5G05600.1,AT4G37370.1,AT3G21090.1	1.91497	1.49906
1	GO:0006820	66813	189	859	1	Potri.015G133100.1	0.411534	0.700428	P	anion transport		The directed movement of anions, atoms or small molecules with a net negative charge, into, out of or within a cell, or between cells, by means of some agent such as a transporter or pore.	0.00248987	0.0099	3.24	AT3G54420.1,AT4G38830.1,AT1G14040.1,AT3G09220.1,AT1G17860.1,AT5G41080.1,AT4G10380.1,AT4G21120.1,AT4G30190.1,AT4G40080.1	-2.92242	1.63114
1	GO:0019288	66813	1088	859	16	Potri.010G150800.1|Potri.016G025000.2|Potri.004G160800.3|Potri.004G160800.2|Potri.002G169100.1|Potri.009G146000.2|Potri.004G138400.3|Potri.004G138400.5|Potri.010G151000.1|Potri.001G458600.2|Potri.001G186800.2|Potri.001G015400.1|Potri.009G129500.1|Potri.004G138400.1|Potri.013G117000.1|Potri.016G025000.1	1.14382	0.240483	P	isopentenyl diphosphate biosynthetic process, mevalonate-independent pathway		The chemical reactions and pathways resulting in the formation of isopentenyl diphosphate by the mevalonate-independent pathway. Isopentenyl diphosphate (IPP) is the fundamental unit in isoprenoid biosynthesis and is biosynthesized from pyruvate and glyceraldehyde 3-phosphate via intermediates, including 1-deoxy-D-xylulose 5-phosphate.	0.00294267	0.0107	3.6	AT4G09650.1,AT2G21170.1,AT2G30390.1,AT3G17210.1,AT3G16250.1,AT3G56940.1,AT4G01050.1,AT3G45140.1	-1.36031	1.25855
1	GO:0006546	66813	250	859	6	Potri.002G169100.1|Potri.009G146000.2|Potri.003G072800.1|Potri.001G015400.1|Potri.009G129500.1|Potri.001G144800.1	1.86672	0.0440627	P	glycine catabolic process		The chemical reactions and pathways resulting in the breakdown of glycine, aminoethanoic acid.	0.00303155	0.0109	3.72	AT4G01050.1,AT2G21170.1,AT3G45140.1,AT3G14310.1	-1.02753	1.30865
1	GO:0009867	66813	1185	859	22	Potri.006G139400.2|Potri.001G348900.12|Potri.002G169100.1|Potri.003G068900.1|Potri.002G055700.2|Potri.006G139400.1|Potri.001G428800.1|Potri.001G348900.13|Potri.003G195700.1|Potri.001G189500.1|Potri.010G188000.1|Potri.001G048800.1|Potri.007G033700.1|Potri.001G348900.11|Potri.001G348900.4|Potri.009G145400.1|Potri.006G101100.1|Potri.001G062500.2|Potri.005G222300.1|Potri.013G117000.1|Potri.016G060600…	1.44402	0.0354751	P	jasmonic acid mediated signaling pathway		A series of molecular signals mediated by jasmonic acid.	0.00318291	0.011	3.76	AT2G27690.1,AT1G06680.1,AT4G26090.1,AT4G09650.1,AT4G01050.1,AT1G59870.1,AT5G05600.1,AT5G66570.1,AT1G15520.1	1.52767	1.48668
1	GO:0043067	66813	37	859	1	Potri.005G064100.1	2.10216	0.0818687	P	regulation of programmed cell death		Any process that modulates the frequency, rate or extent of programmed cell death, cell death resulting from activation of endogenous cellular processes.	0.00337591	0.011	3.9	AT4G09650.1,AT1G59870.1,AT1G15520.1,AT5G64530.1,AT1G06680.1,AT4G26090.1,AT4G01050.1,AT3G18280.1,AT5G66570.1,AT4G21120.1,AT4G21390.1	3.37182	1.56394
1	GO:0050832	66813	1185	859	22	Potri.001G441400.2|Potri.010G150800.1|Potri.006G139400.2|Potri.001G348900.12|Potri.002G169100.1|Potri.002G055700.2|Potri.007G089000.2|Potri.006G139400.1|Potri.001G428800.1|Potri.001G348900.13|Potri.003G195700.1|Potri.001G441800.1|Potri.001G189500.1|Potri.001G048800.1|Potri.009G143500.1|Potri.007G033700.1|Potri.001G348900.11|Potri.001G441400.1|Potri.001G348900.4|Potri.010G151000.1|Potri.013G117000…	1.44402	0.0354751	P	defense response to fungus		Reactions triggered in response to the presence of a fungus that act to protect the cell or organism.	0.00490546	0.0149	5.44	AT4G09650.1,AT1G59870.1,AT2G22240.1,AT1G15520.1,AT1G06680.1,AT4G26090.1,AT3G17210.1,AT4G01050.1,AT5G66570.1,AT4G21390.1	-1.30188	1.50859
1	GO:0010167	66813	484	859	12	Potri.008G146100.1|Potri.003G195700.1|Potri.011G029400.1|Potri.016G107500.1|Potri.006G165900.1|Potri.008G205000.1|Potri.011G029900.1|Potri.019G093800.1|Potri.017G153200.1|Potri.016G107900.1|Potri.001G455000.1|Potri.001G431800.1	1.92843	0.0108319	P	response to nitrate		Any process that results in a change in state or activity of a cell or an organism (in terms of movement, secretion, enzyme production, gene expression, etc.) as a result of a nitrate stimulus.	0.00521567	0.0158	5.8	AT3G54420.1,AT4G38830.1,AT3G09220.1,AT1G17860.1,AT4G40080.1,AT4G30190.1,AT4G10380.1	-2.40629	1.61364
1	GO:0009863	66813	699	859	10	Potri.001G441400.2|Potri.006G139400.2|Potri.006G139400.1|Potri.001G428800.1|Potri.001G441800.1|Potri.001G057400.3|Potri.001G441400.1|Potri.001G057400.1|Potri.001G057400.2|Potri.014G135900.3	1.11273	0.291033	P	salicylic acid mediated signaling pathway		A series of molecular signals mediated by salicylic acid.	0.00529296	0.0158	5.82	AT4G09650.1,AT1G59870.1,AT2G16060.1,AT1G27320.1,AT1G15520.1,AT1G06680.1,AT4G26090.1,AT4G01050.1,AT5G66570.1,AT4G21390.1	1.30096	1.57294
1	GO:0000023	66813	648	859	18	Potri.011G165000.1|Potri.001G349000.1|Potri.012G068500.1|Potri.019G110200.1|Potri.T119200.2|Potri.001G349000.2|Potri.019G111000.1|Potri.001G113000.3|Potri.011G134900.1|Potri.016G107000.1|Potri.005G186800.1|Potri.004G138400.3|Potri.012G020700.2|Potri.001G468100.1|Potri.008G131400.1|Potri.004G138400.5|Potri.001G015400.1|Potri.004G138400.1	2.16055	0.000890076	P	maltose metabolic process		The chemical reactions and pathways involving the disaccharide maltose (4-O-alpha-D-glucopyranosyl-D-glucopyranose), an intermediate in the catabolism of glycogen and starch.	0.00549112	0.0161	5.96	AT2G30390.1,AT5G54770.1,AT3G45140.1,AT4G26530.1,AT3G54050.1,AT3G15360.1	1.20576	1.26838
1	GO:0051592	66813	10	859	1	Potri.016G115500.1	7.778	0.00693827	P	response to calcium ion		Any process that results in a change in state or activity of a cell or an organism (in terms of movement, secretion, enzyme production, gene expression, etc.) as a result of a calcium ion stimulus.	0.00566803	0.0169	6.26	AT5G24270.1,AT3G51860.1	-1.31847	1.10786
1	GO:0010363	66813	1432	859	24	Potri.001G441400.2|Potri.006G139400.2|Potri.001G348900.12|Potri.002G169100.1|Potri.002G055700.2|Potri.006G139400.1|Potri.001G428800.1|Potri.001G348900.13|Potri.003G195700.1|Potri.001G441800.1|Potri.005G068900.2|Potri.001G189500.1|Potri.001G048800.1|Potri.007G033700.1|Potri.005G068900.1|Potri.001G348900.11|Potri.001G441400.1|Potri.015G133100.1|Potri.001G348900.4|Potri.006G217000.1|Potri.017G118700…	1.30358	0.0790926	P	regulation of plant-type hypersensitive response		Any endogenous process that modulates the frequency, rate or extent of the plant hypersensitive response.	0.00636697	0.0179	6.74	AT4G09650.1,AT1G59870.1,AT1G15520.1,AT1G06680.1,AT4G26090.1,AT4G01050.1,AT3G18280.1,AT5G66570.1,AT4G21120.1,AT4G21390.1	1.40408	1.53646
1	GO:0015706	66813	536	859	13	Potri.001G348300.1|Potri.008G146100.1|Potri.003G195700.1|Potri.011G029400.1|Potri.016G107500.1|Potri.006G165900.1|Potri.008G205000.1|Potri.011G029900.1|Potri.019G093800.1|Potri.017G153200.1|Potri.016G107900.1|Potri.001G455000.1|Potri.001G431800.1	1.88645	0.0105303	P	nitrate transport		The directed movement of nitrate into, out of or within a cell, or between cells, by means of some agent such as a transporter or pore.	0.00643401	0.0179	6.8	AT3G54420.1,AT4G38830.1,AT3G09220.1,AT1G17860.1,AT4G40080.1,AT4G30190.1,AT4G10380.1	-2.84635	1.58415
1	GO:0007165	66813	1776	859	17	Potri.006G139400.2|Potri.007G143000.1|Potri.006G139400.1|Potri.007G143300.1|Potri.010G074300.1|Potri.001G048800.1|Potri.001G057400.3|Potri.011G014900.1|Potri.003G166200.1|Potri.001G057400.1|Potri.009G145400.1|Potri.001G062500.2|Potri.002G070900.1|Potri.011G123300.1|Potri.001G057400.2|Potri.001G430500.1|Potri.014G135900.3	0.744516	0.875222	P	signal transduction		The cellular process in which a signal is conveyed to trigger a change in the activity or state of a cell. Signal transduction begins with reception of a signal (e.g. a ligand binding to a receptor or receptor activation by a stimulus such as light), or for signal transduction in the absence of ligand, signal-withdrawal or the activity of a constitutively active receptor. Signal transduction ends…	0.00670992	0.0181	6.9	AT3G58120.1,AT4G09650.1,AT5G48940.1,AT2G16720.1,AT1G27320.1,AT1G07650.2,AT2G01210.1,AT1G15520.1,AT1G72890.1,AT5G24270.1,AT4G26090.1,AT5G66570.1,AT4G21390.1,AT1G35710.1,AT2G27690.1,AT3G23150.1,AT4G00710.1,AT1G25560.1,AT1G59870.1,AT5G05600.1,AT2G16060.1,AT1G68400.1,AT1G62300.1,AT1G06680.1,AT1G17230.1,AT5G51560.1,AT5G17680.1,AT4G01050.1,AT3G28450.1,AT3G47570.1,AT3G02130.1,AT5G07580.1	1.11885	1.52941
1	GO:0008652	66813	324	859	3	Potri.002G169100.1|Potri.009G146000.2|Potri.001G015400.1	0.720185	0.600133	P	cellular amino acid biosynthetic process		The chemical reactions and pathways resulting in the formation of amino acids, organic acids containing one or more amino substituents.	0.00673547	0.018	6.92	AT3G47470.1,AT2G21170.1,AT1G76100.1,AT4G39950.1,AT2G39470.1,AT4G38620.1,AT4G14880.1,AT1G06680.1,AT1G15820.1,AT4G01050.1,AT3G56940.1,AT5G66570.1,AT3G45140.1	-1.19888	1.38596
1	GO:0010588	66813	22	859	2	Potri.010G129000.1|Potri.012G083300.1	7.07091	0.00271773	P	cotyledon vascular tissue pattern formation		Vascular tissue pattern formation as it occurs in the cotyledon of vascular plants.	0.00675474	0.0186	7.16	AT1G13290.1,AT4G24670.1	-1.23397	1.91494
1	GO:0009862	66813	1010	859	21	Potri.006G139400.2|Potri.001G348900.12|Potri.002G169100.1|Potri.002G055700.2|Potri.006G139400.1|Potri.001G428800.1|Potri.001G348900.13|Potri.009G110800.1|Potri.003G195700.1|Potri.001G189500.1|Potri.001G048800.1|Potri.007G033700.1|Potri.001G348900.11|Potri.005G111200.1|Potri.001G348900.4|Potri.005G111200.2|Potri.003G131300.1|Potri.003G131300.2|Potri.013G117000.1|Potri.016G060600.1|Potri.014G135900…	1.61721	0.012733	P	systemic acquired resistance, salicylic acid mediated signaling pathway		The series of molecular signals mediated by salicylic acid involved in systemic acquired resistance.	0.00702283	0.0192	7.42	AT1G06680.1,AT4G26090.1,AT4G09650.1,AT4G01050.1,AT1G59870.1,AT2G16060.1,AT5G66570.1,AT1G15520.1	1.19292	1.4573
1	GO:0009814	66813	357	859	9	Potri.001G348900.12|Potri.002G169100.1|Potri.002G055700.2|Potri.001G348900.13|Potri.007G033700.1|Potri.001G348900.11|Potri.001G348900.4|Potri.019G129100.1|Potri.013G117000.1	1.96084	0.0182634	P	defense response, incompatible interaction		A response of a plant to a pathogenic agent that prevents the occurrence or spread of disease.	0.00722887	0.0191	7.44	AT1G35710.1,AT4G09650.1,AT3G14470.1,AT1G59870.1,AT1G55020.1,AT4G23220.1,AT2G16060.1,AT1G15520.1,AT1G06680.1,AT4G26090.1,AT4G08850.1,AT4G01050.1,AT5G66570.1	-1.89785	1.28395
1	GO:0048544	66813	313	859	9	Potri.001G441400.2|Potri.T177100.1|Potri.011G034500.1|Potri.001G414000.1|Potri.001G441800.1|Potri.001G441400.1|Potri.010G025800.1|Potri.T021500.1|Potri.010G025700.1	2.23648	0.00787196	P	recognition of pollen		The process, involving the sharing and interaction of the single locus incompatibility haplotypes, involved in the recognition or rejection of the self pollen by cells in the stigma. This process ensures out-breeding in certain plant species.	0.00735388	0.0193	7.52	AT1G11340.1,AT4G27290.1,AT4G21390.1	-2.54542	1.36888
1	GO:0009873	66813	363	859	8	Potri.018G049200.1|Potri.001G079600.1|Potri.010G074300.1|Potri.001G057400.3|Potri.001G057400.1|Potri.001G057400.2|Potri.010G129200.1|Potri.014G135900.3	1.71416	0.0469047	P	ethylene mediated signaling pathway		A series of molecular signals mediated by ethylene (ethene).	0.00766042	0.0195	7.68	AT3G23150.1,AT1G25560.1,AT2G16720.1,AT1G27320.1,AT5G07580.1	1.43127	1.6165
1	GO:0006096	66813	1061	859	13	Potri.011G165000.1|Potri.010G150800.1|Potri.001G431700.1|Potri.003G195700.1|Potri.016G054900.4|Potri.008G153300.1|Potri.008G153300.2|Potri.001G468100.1|Potri.005G015400.1|Potri.017G152000.1|Potri.003G166200.1|Potri.010G151000.1|Potri.001G145300.1	0.953006	0.498068	P	glycolysis		The chemical reactions and pathways resulting in the breakdown of a monosaccharide (generally glucose) into pyruvate, with the concomitant production of a small amount of ATP. Glycolysis begins with phosphorylation of a monosaccharide (generally glucose) on the sixth carbon by a hexokinase, and ends with the production of pyruvate. Pyruvate may be converted to ethanol, lactate, or other small mol…	0.00766375	0.0195	7.7	AT4G14880.1,AT5G05170.1,AT1G53240.1,AT3G17210.1,AT4G02080.1,AT1G32440.1,AT4G26530.1	-1.53896	1.45382
1	GO:0009911	66813	191	859	10	Potri.018G018600.4|Potri.011G055900.1|Potri.002G151700.4|Potri.014G074200.2|Potri.018G018600.2|Potri.002G151700.2|Potri.002G151700.1|Potri.014G074200.4|Potri.014G074200.7|Potri.002G151700.3	4.07225	4.23691e-05	P	positive regulation of flower development		Any process that activates or increases the frequency, rate or extent of flower development.	0.00790574	0.0197	7.84	AT4G31820.1,AT2G45660.1,AT2G33810.1	-1.72293	1.49932
1	GO:0043090	66813	319	859	4	Potri.005G128100.1|Potri.002G228400.1|Potri.015G133100.1|Potri.006G165900.1	0.975298	0.391115	P	amino acid import		The directed movement of amino acids into a cell or organelle.	0.00805603	0.0205	8.2	AT1G62300.1,AT3G50770.1,AT4G30190.1,AT4G21120.1	-1.32153	1.59859
1	GO:0015991	66813	92	859	5	Potri.013G142800.1|Potri.005G154900.1|Potri.013G137700.1|Potri.006G165900.1|Potri.013G142700.1	4.22717	0.00124017	P	ATP hydrolysis coupled proton transport		The transport of protons against an electrochemical gradient, using energy from ATP hydrolysis.	0.00848137	0.021	8.48	ATCG00140.1,AT4G30190.1,ATCG00120.1	-2.71051	1.28201
1	GO:0009627	66813	1076	859	16	Potri.012G123400.1|Potri.014G095500.1|Potri.019G122500.1|Potri.014G095500.2|Potri.001G189500.1|Potri.011G030100.1|Potri.009G143500.1|Potri.011G030200.1|Potri.012G123200.1|Potri.012G122900.1|Potri.003G166200.1|Potri.011G029100.1|Potri.011G029200.1|Potri.007G037700.1|Potri.007G036800.1|Potri.011G029800.1	1.15658	0.227187	P	systemic acquired resistance		The salicylic acid mediated response to a pathogen which confers broad spectrum resistance.	0.00867555	0.0211	8.54	AT4G09650.1,AT3G14470.1,AT1G59870.1,AT4G23220.1,AT2G16060.1,AT1G15520.1,AT1G06680.1,AT4G26090.1,AT4G01050.1,AT4G08850.1,AT5G66570.1	-1.51171	1.54301
1	GO:0000271	66813	379	859	7	Potri.003G142400.1|Potri.006G004300.1|Potri.016G054900.4|Potri.017G081100.1|Potri.003G142500.2|Potri.005G174000.1|Potri.006G006000.1	1.43657	0.118453	P	polysaccharide biosynthetic process		The chemical reactions and pathways resulting in the formation of polysaccharides, polymers of more than 10 monosaccharide residues joined by glycosidic linkages.	0.00876406	0.0211	8.56	AT4G09650.1,AT2G21770.1,AT5G59700.1,AT4G26530.1,AT3G54050.1,AT3G28860.1,AT5G05170.1,AT2G30390.1,AT3G10910.1,AT3G16250.1,AT5G54770.1,AT3G45140.1,AT3G15360.1	1.37527	1.48644
1	GO:0009644	66813	906	859	13	Potri.010G221100.4|Potri.001G289700.2|Potri.T099400.1|Potri.002G055700.2|Potri.007G089000.2|Potri.016G115200.1|Potri.001G167700.1|Potri.014G120700.1|Potri.019G063100.1|Potri.001G289700.1|Potri.008G041000.1|Potri.017G153200.1|Potri.014G116800.1	1.11605	0.280082	P	response to high light intensity		Any process that results in a change in state or activity of a cell or an organism (in terms of movement, secretion, enzyme production, gene expression, etc.) as a result of a high light intensity stimulus.	0.00884916	0.0214	8.68	AT1G17420.1,AT1G06680.1,AT3G54890.1,AT1G17860.1,AT5G66570.1,AT3G62410.1,AT2G22240.1	-1.18357	1.48279
1	GO:0006612	66813	1423	859	24	Potri.001G441400.2|Potri.006G139400.2|Potri.001G348900.12|Potri.002G169100.1|Potri.002G055700.2|Potri.006G139400.1|Potri.001G428800.1|Potri.001G348900.13|Potri.003G195700.1|Potri.001G441800.1|Potri.005G068900.2|Potri.001G189500.1|Potri.001G048800.1|Potri.007G033700.1|Potri.005G068900.1|Potri.001G348900.11|Potri.001G441400.1|Potri.015G133100.1|Potri.001G348900.4|Potri.006G217000.1|Potri.017G118700…	1.31182	0.0749071	P	protein targeting to membrane		The process of directing proteins towards a membrane, usually using signals contained within the protein.	0.00932322	0.0224	9.14	AT4G09650.1,AT1G59870.1,AT1G15520.1,AT1G06680.1,AT4G26090.1,AT4G01050.1,AT3G18280.1,AT5G66570.1,AT4G21120.1,AT4G21390.1	1.40408	1.53713
1	GO:0002679	66813	393	859	7	Potri.001G441400.2|Potri.001G441800.1|Potri.011G029600.1|Potri.001G441400.1|Potri.002G228400.1|Potri.019G093800.1|Potri.001G459200.1	1.38539	0.136971	P	respiratory burst involved in defense response		A phase of elevated metabolic activity, during which oxygen consumption increases made as part of a defense response ; this leads to the production, by an NADH dependent system, of hydrogen peroxide (H2O2), superoxide anions and hydroxyl radicals.	0.00941389	0.0223	9.14	AT3G54420.1,AT1G62300.1,AT1G26420.1,AT4G21400.1,AT4G21390.1	-1.69106	1.61523
1	GO:0007389	66813	229	859	2	Potri.016G054900.4|Potri.017G081100.1	0.679301	0.565955	P	pattern specification process		Any developmental process that results in the creation of defined areas or spaces within an organism to which cells respond and eventually are instructed to differentiate.	0.00981656	0.0232	9.62	AT1G13290.1,AT1G68320.1,AT3G28860.1,AT5G05170.1,AT5G53950.1,AT4G24670.1,AT4G37750.1,AT3G54340.1,AT3G02130.1	1.50157	1.5861
1	GO:0045087	66813	326	859	3	Potri.001G428800.1|Potri.017G118100.1|Potri.017G118400.1	0.715767	0.604955	P	innate immune response		Innate immune responses are defense responses mediated by germline encoded components that directly recognize components of potential pathogens.	0.0104087	0.0242	10.1	AT3G54420.1,AT1G35710.1,AT4G09650.1,AT3G14470.1,AT1G59870.1,AT1G55020.1,AT4G23220.1,AT2G16060.1,AT1G15520.1,AT1G06680.1,AT4G26090.1,AT4G08850.1,AT4G01050.1,AT5G66570.1,AT5G38210.1	6.27835	1.68515
1	GO:0010583	66813	457	859	14	Potri.012G069700.2|Potri.011G074700.1|Potri.001G431700.1|Potri.001G410400.1|Potri.001G431600.1|Potri.005G174000.1|Potri.002G228400.1|Potri.015G133100.1|Potri.008G205000.1|Potri.008G161100.1|Potri.013G136700.1|Potri.003G162500.2|Potri.003G162500.1|Potri.008G161100.4	2.38276	0.00100133	P	response to cyclopentenone		Any process that results in a change in state or activity of a cell or an organism (in terms of movement, secretion, enzyme production, gene expression, etc.) as a result of a cyclopentenone stimulus. Cyclopentenones are oxylipins derived from polyunsaturated fatty acids. They are structurally similar to jasmonic acid, but contain a reactive unsaturated carbonyl structure in the cyclo-ring. Cyclo…	0.0107254	0.0256	10.7	AT1G62300.1,AT5G13330.1,ATCG00720.1,AT4G21120.1,AT3G47780.1	1.71391	1.58634
1	GO:0009624	66813	314	859	3	Potri.011G010500.1|Potri.003G072800.1|Potri.016G115500.1	0.743121	0.5755	P	response to nematode		Any process that results in a change in state or activity of a cell or an organism (in terms of movement, secretion, enzyme production, gene expression, etc.) as a result of a stimulus from a nematode.	0.0114151	0.0265	11.2	AT4G22130.1,AT5G06720.1,AT3G51860.1,AT3G14310.1	1.24672	1.60089
1	GO:0045333	66813	77	859	5	Potri.013G141400.1|Potri.013G139600.1|Potri.013G139300.1|Potri.005G154700.1|Potri.013G137900.1	5.05065	0.00048487	P	cellular respiration		The enzymatic release of energy from organic compounds (especially carbohydrates and fats) which either requires oxygen (aerobic respiration) or does not (anaerobic respiration).	0.0114258	0.0264	11.24	AT5G51060.1,ATCG00730.1,ATCG00430.1,ATCG00720.1,ATCG00130.1	-3.0174	1.32713
1	GO:0052544	66813	65	859	2	Potri.013G157200.1|Potri.001G189500.1	2.39323	0.0514602	P	defense response by callose deposition in cell wall		Any process in which callose is transported to, and/or maintained in, the cell wall during the defense response. Callose is a linear 1,3-beta-d-glucan formed from UDP-glucose and is found in certain plant cell walls.	0.0119468	0.0275	11.76	AT1G59870.1,AT4G39950.1	2.36259	1.50099
1	GO:0048519	66813	178	859	2	Potri.010G174200.1|Potri.002G114800.1	0.873932	0.401503	P	negative regulation of biological process		Any process that stops, prevents, or reduces the frequency, rate or extent of a biological process. Biological processes are regulated by many means; examples include the control of gene expression, protein modification or interaction with a protein or substrate molecule.	0.0119544	0.0274	11.76	AT4G09650.1,AT1G27320.1,AT2G01210.1,AT1G15520.1,AT1G22640.1,AT4G26090.1,AT3G28460.1,AT2G45660.1,AT5G66570.1,AT4G21120.1,AT3G62410.1,AT4G21390.1,AT3G23150.1,AT1G59870.1,AT3G48750.1,AT4G38620.1,AT1G62300.1,AT1G06680.1,AT4G37750.1,AT4G24670.1,AT4G01050.1,AT4G18550.1	1.11771	1.61556
1	GO:0055085	66813	1613	859	17	Potri.001G348300.1|Potri.006G128200.1|Potri.008G050700.2|Potri.008G179500.1|Potri.010G209900.1|Potri.002G102100.1|Potri.010G237300.1|Potri.017G081100.1|Potri.012G005100.1|Potri.015G133100.1|Potri.016G115500.1|Potri.008G022100.1|Potri.006G006000.1|Potri.017G151500.1|Potri.017G151600.2|Potri.013G031700.1|Potri.018G113300.1	0.819752	0.760538	P	transmembrane transport		The process in which a solute is transported from one side of a membrane to the other.	0.0125713	0.0281	12.12	ATCG00140.1,AT4G09650.1,AT4G02050.1,AT3G51860.1,AT3G05030.1,AT1G15520.1,AT3G28860.1,AT4G05120.1,AT4G30190.1,AT4G21120.1,AT3G13080.1,ATCG00130.1,AT4G01470.1,AT1G59870.1,AT2G37170.1,ATCG00120.1	-1.76722	1.51411
1	GO:0034660	66813	385	859	4	Potri.002G169100.1|Potri.009G146000.2|Potri.001G113000.3|Potri.016G107000.1	0.808104	0.552238	P	ncRNA metabolic process		The chemical reactions and pathways involving non-coding RNA transcripts (ncRNAs).	0.013318	0.0284	12.36	AT2G30170.1,AT5G51100.1,AT4G09650.1,AT3G54890.1,AT2G40100.1,AT3G54050.1,AT1G06680.1,AT3G28460.1,AT3G56940.1,AT4G01050.1,AT5G66570.1	-1.46202	1.2476
1	GO:0010214	66813	69	859	6	Potri.013G019800.5|Potri.013G019800.3|Potri.013G019800.4|Potri.010G141400.1|Potri.013G019800.1|Potri.013G019800.2	6.76348	3.06083e-05	P	seed coat development		The process whose specific outcome is the progression of the seed coat over time, from its formation to the mature structure.	0.0134467	0.0292	12.74	AT5G49360.1,AT2G21770.1	1.62436	1.57224
1	GO:0009072	66813	212	859	3	Potri.002G169100.1|Potri.009G146000.2|Potri.001G015400.1	1.10066	0.291069	P	aromatic amino acid family metabolic process		The chemical reactions and pathways involving aromatic amino acid family, amino acids with aromatic ring (phenylalanine, tyrosine, tryptophan).	0.0134925	0.0292	12.8	AT5G13330.1,AT4G01050.1,AT2G21170.1,AT3G45140.1,AT3G14310.1,AT4G39950.1,AT3G15360.1	-1.19888	1.28817
1	GO:0050776	66813	50	859	2	Potri.001G428800.1|Potri.003G195700.1	3.1112	0.0265491	P	regulation of immune response		Any process that modulates the frequency, rate or extent of the immune response, the immunological reaction of an organism to an immunogenic stimulus.	0.0140571	0.0294	12.98	AT4G09650.1,AT1G59870.1,AT1G15520.1,AT1G06680.1,AT4G26090.1,AT4G01050.1,AT3G18280.1,AT5G66570.1,AT4G21120.1,AT4G21390.1	1.97487	1.76937
1	GO:0035304	66813	641	859	14	Potri.002G169100.1|Potri.001G210000.1|Potri.002G016000.1|Potri.001G113000.3|Potri.016G115200.1|Potri.002G180400.2|Potri.016G107000.1|Potri.007G033700.1|Potri.002G180400.1|Potri.002G180400.4|Potri.008G151600.1|Potri.002G016000.2|Potri.010G089400.1|Potri.016G060600.1	1.69878	0.0204335	P	regulation of protein dephosphorylation		Any process that modulates the frequency, rate or extent of removal of phosphate groups from a protein.	0.0141211	0.0294	13.02	AT1G15820.1,AT4G01050.1,AT5G66570.1,AT1G76100.1,AT3G54050.1	-1.14375	1.26621
1	GO:0006972	66813	538	859	9	Potri.010G150800.1|Potri.003G195700.1|Potri.016G054900.4|Potri.008G153300.1|Potri.008G153300.2|Potri.005G015400.1|Potri.017G152000.1|Potri.003G166200.1|Potri.010G151000.1	1.30115	0.159005	P	hyperosmotic response		Any process that results in a change in state or activity of a cell or an organism (in terms of movement, secretion, enzyme production, gene expression, etc.) as a result of detection of, or exposure to, a hyperosmotic environment, i.e. an environment with a higher concentration of solutes than the organism or cell.	0.0146578	0.03	13.3	AT4G14880.1,AT2G27690.1,AT5G05170.1,AT1G53240.1,AT3G17210.1,AT4G02080.1,AT1G15520.1	-1.78229	1.45215
1	GO:0009733	66813	1151	859	30	Potri.009G070800.2|Potri.006G138500.4|Potri.006G138500.1|Potri.006G139400.2|Potri.007G029500.1|Potri.009G070800.3|Potri.007G089000.2|Potri.006G139400.1|Potri.006G138500.3|Potri.014G095500.1|Potri.018G004100.1|Potri.014G095500.2|Potri.001G048800.1|Potri.001G410400.1|Potri.003G161300.1|Potri.006G138500.2|Potri.006G154500.1|Potri.013G073300.1|Potri.001G069000.1|Potri.017G081100.1|Potri.019G082100.1|…	2.02728	0.000119798	P	response to auxin stimulus		Any process that results in a change in state or activity of a cell or an organism (in terms of movement, secretion, enzyme production, gene expression, etc.) as a result of an auxin stimulus.	0.0153677	0.0312	14.02	AT5G65940.1,AT2G27690.1,AT1G59870.1,AT2G22240.1,AT2G26710.1,AT1G15520.1,AT1G22640.1,AT3G28860.1,AT4G36740.1,AT5G07990.1	1.84887	1.61542
1	GO:0010260	66813	99	859	2	Potri.003G162500.2|Potri.003G162500.1	1.57131	0.135475	P	organ senescence		The process that occurs in an organ near the end of its active life that is associated with the dismantling of cell components and membranes, and an overall decline in metabolism. An example of this process is found in Arabidopsis thaliana.	0.0155631	0.0313	14.16	AT5G13330.1,AT5G62165.1,AT1G73680.1,AT1G27320.1	2.8423	1.51882
1	GO:0010053	66813	54	859	2	Potri.012G111600.1|Potri.002G234600.1	2.88074	0.032366	P	root epidermal cell differentiation		The process in which a relatively unspecialized cell in the root epidermis acquires the specialized features of a trichoblast or atrichoblast.	0.0162918	0.0316	14.44	AT5G14750.1,AT5G67400.1,AT4G27290.1,AT3G07880.1,AT3G28860.1,AT5G05170.1,AT5G51060.1,AT2G34790.1,AT5G52060.1	-1.3519	1.37236
1	GO:0010229	66813	48	859	3	Potri.018G018600.4|Potri.011G055900.1|Potri.018G018600.2	4.86125	0.00337146	P	inflorescence development		The process whose specific outcome is the progression of an inflorescence over time, from its formation to the mature structure.	0.0166762	0.0321	14.74	AT4G31820.1,AT2G33810.1	-1.94599	1.58377
1	GO:0007568	66813	212	859	6	Potri.T119200.2|Potri.008G153300.1|Potri.012G020700.2|Potri.005G111200.1|Potri.008G153300.2|Potri.005G111200.2	2.20132	0.0205369	P	aging		A developmental process that is a deterioration and loss of function over time. Aging includes loss of functions such as resistance to disease, homeostasis, and fertility, as well as wear and tear. Aging includes cellular senescence, but is more inclusive. May precede death (GO:0016265) and may succeed developmental maturation (GO:0021700).	0.0181736	0.0345	15.98	AT4G14880.1,AT5G13330.1,AT5G62165.1,AT1G73680.1,AT1G27320.1	-1.12993	1.40865
1	GO:0010015	66813	168	859	2	Potri.016G054900.4|Potri.017G081100.1	0.925952	0.366852	P	root morphogenesis		The process in which the anatomical structures of roots are generated and organized. The root is the usually underground part of a seed plant body that originates from the hypocotyl, functions as an organ of absorption, aeration, and food storage or as a means of anchorage and support.	0.0187774	0.0351	16.44	AT5G14750.1,AT5G67400.1,AT4G27290.1,AT3G07880.1,AT3G28860.1,AT5G05170.1,AT5G51060.1,AT4G24670.1,AT2G34790.1,AT5G52060.1	1.50157	1.50397
1	GO:0048467	66813	35	859	1	Potri.012G083300.1	2.22229	0.074361	P	gynoecium development		The process whose specific outcome is the progression of the gynoecium over time, from its formation to the mature structure. The gynoecium is the collective name for the carpels of a flower.	0.0204168	0.0387	18.26	AT3G28860.1,AT4G24670.1,AT5G62165.1,AT3G54340.1,AT2G45660.1,AT3G48520.1,AT2G33810.1	-2.2501	1.79918
1	GO:0019760	66813	148	859	5	Potri.004G138400.3|Potri.004G138400.5|Potri.001G186800.2|Potri.004G138400.1|Potri.013G117000.1	2.6277	0.0125877	P	glucosinolate metabolic process		The chemical reactions and pathways involving glucosinolates, substituted thioglucosides found in rapeseed products and related cruciferae. They are metabolized to a variety of toxic products which are most likely the cause of hepatocytic necrosis in animals and humans.	0.0215338	0.04	19.14	AT4G14880.1,AT2G30390.1,AT4G09650.1,AT3G16250.1,AT1G59870.1,AT4G39950.1	-1.05058	1.21954
1	GO:0010224	66813	369	859	8	Potri.003G138400.1|Potri.014G095500.1|Potri.014G095500.2|Potri.013G073300.1|Potri.006G171100.1|Potri.018G049200.2|Potri.006G171200.1|Potri.008G128500.1	1.68629	0.0510056	P	response to UV-B		Any process that results in a change in state or activity of a cell or an organism (in terms of movement, secretion, enzyme production, gene expression, etc.) as a result of a UV-B radiation stimulus. UV-B radiation (UV-B light) spans the wavelengths 290 to 320 nm.	0.0219358	0.0408	19.58	AT4G38620.1,AT5G17050.1,AT5G42800.1,AT5G07990.1	1.31319	1.59461
1	GO:0006949	66813	79	859	8	Potri.013G060800.1|Potri.001G431000.1|Potri.012G091500.2|Potri.012G091300.1|Potri.006G196400.1|Potri.008G088300.2|Potri.012G091500.1|Potri.018G069700.2	7.87645	8.48808e-07	P	syncytium formation		The formation of a syncytium, a mass of cytoplasm containing several nuclei enclosed within a single plasma membrane. Syncytia are normally derived from single cells that fuse or fail to complete cell division.	0.0220683	0.0419	20.14	AT1G69530.1,AT2G03090.1	1.64914	1.49988
1	GO:0006875	66813	27	859	1	Potri.006G006000.1	2.88074	0.0468858	P	cellular metal ion homeostasis		Any process involved in the maintenance of an internal steady state of metal ions at the level of a cell.	0.0230855	0.0433	20.98	AT5G24270.1,AT5G01600.1,AT3G51860.1	-1.18803	1.39869
1	GO:0006081	66813	33	859	1	Potri.001G259100.7	2.35697	0.0670909	P	cellular aldehyde metabolic process		The chemical reactions and pathways involving aldehydes, any organic compound with the formula R-CH=O, as carried out by individual cells.	0.02315	0.0432	21	AT4G09650.1,AT2G21170.1,AT2G30390.1,AT3G17210.1,AT3G16250.1,AT3G56940.1,AT4G01050.1,AT3G45140.1	1.22319	1.17236
1	GO:0001676	66813	120	859	3	Potri.001G427400.1|Potri.012G052800.1|Potri.012G049500.1	1.9445	0.0697221	P	long-chain fatty acid metabolic process		The chemical reactions and pathways involving long-chain fatty acids, A long-chain fatty acid is a fatty acid with a chain length between C13 and C22.	0.024005	0.0443	21.7	AT1G73680.1,AT2G38130.1	2.34889	1.60463
1	GO:0009407	66813	693	859	11	Potri.012G069700.2|Potri.011G074700.1|Potri.001G431700.1|Potri.001G431600.1|Potri.001G051800.1|Potri.002G228400.1|Potri.015G133100.1|Potri.008G205000.1|Potri.013G136700.1|Potri.003G162500.2|Potri.003G162500.1	1.2346	0.185988	P	toxin catabolic process		The chemical reactions and pathways resulting in the breakdown of toxin, a poisonous compound (typically a protein) that is produced by cells or organisms and that can cause disease when introduced into the body or tissues of an organism.	0.0248773	0.0454	22.36	AT1G62300.1,AT5G13330.1,AT2G33150.1,ATCG00720.1,AT4G21120.1,AT3G47780.1	1.47415	1.55036
1	GO:0016117	66813	558	859	9	Potri.004G160800.3|Potri.004G160800.2|Potri.009G146000.2|Potri.016G107000.1|Potri.004G138400.3|Potri.004G138400.5|Potri.001G015400.1|Potri.004G138400.1|Potri.001G044300.1	1.25452	0.185504	P	carotenoid biosynthetic process		The chemical reactions and pathways resulting in the formation of carotenoids, tetraterpenoid compounds in which two units of 4 isoprenoid residues joined head-to-tail are themselves joined tail-to-tail.	0.0256392	0.0461	22.9	AT2G30390.1,AT3G45140.1,AT3G54050.1,AT1G15980.1	-1.25757	1.22562
1	GO:0048510	66813	95	859	2	Potri.014G057800.1|Potri.002G142400.1	1.63747	0.123946	P	regulation of timing of transition from vegetative to reproductive phase		The process controlling the point in time during development when a vegetative meristem will change its identity to become an inflorescence or floral meristem, and/or the rate at which the change occurs.	0.0260085	0.0464	23.14	AT1G27370.1,AT1G27360.1	2.07504	1.54932
1	GO:0006766	66813	192	859	3	Potri.002G169100.1|Potri.009G146000.2|Potri.001G015400.1	1.21531	0.234809	P	vitamin metabolic process		The chemical reactions and pathways involving vitamins. Vitamin is a general term for a number of unrelated organic substances that occur in many foods in small amounts and that are necessary in trace amounts for the normal metabolic functioning of the body. Vitamins may be water-soluble or fat-soluble and usually serve as components of coenzyme systems.	0.0264222	0.0464	23.28	AT4G01050.1,AT5G54770.1,AT3G45140.1,AT5G59750.1	-1.19888	1.29528
1	GO:0031347	66813	503	859	4	Potri.001G428800.1|Potri.019G122500.1|Potri.003G195700.1|Potri.001G189500.1	0.618529	0.775469	P	regulation of defense response		Any process that modulates the frequency, rate or extent of a defense response.	0.0273093	0.047	23.64	AT4G09650.1,AT1G59870.1,AT1G15520.1,AT1G06680.1,AT4G26090.1,AT4G01050.1,AT4G08850.1,AT3G18280.1,AT5G66570.1,AT4G21120.1,AT4G21390.1	1.4892	1.52319
1	GO:0052542	66813	162	859	1	Potri.012G111600.1	0.480123	0.618098	P	defense response by callose deposition		Any process in which callose is transported to, and/or maintained in, a specific location during the defense response. Callose is a linear 1,3-beta-d-glucan formed from UDP-glucose and is found in certain plant cell walls.	0.0274495	0.0472	23.78	AT5G51060.1,AT1G59870.1,AT4G39950.1	-1.332	1.51218
1	GO:0031348	66813	1081	859	18	Potri.006G139400.2|Potri.001G348900.12|Potri.002G169100.1|Potri.002G055700.2|Potri.006G139400.1|Potri.001G428800.1|Potri.001G348900.13|Potri.014G095500.1|Potri.003G195700.1|Potri.014G095500.2|Potri.001G189500.1|Potri.001G048800.1|Potri.007G033700.1|Potri.001G348900.11|Potri.001G348900.4|Potri.013G117000.1|Potri.016G060600.1|Potri.014G135900.3	1.29513	0.108564	P	negative regulation of defense response		Any process that stops, prevents, or reduces the frequency, rate or extent of a defense response.	0.0275925	0.0475	24	AT1G06680.1,AT4G26090.1,AT4G09650.1,AT4G01050.1,AT1G59870.1,AT5G66570.1,AT1G15520.1	1.32904	1.47721
1	GO:0009813	66813	260	859	3	Potri.013G073300.1|Potri.006G171100.1|Potri.006G171200.1	0.897461	0.429718	P	flavonoid biosynthetic process		The chemical reactions and pathways resulting in the formation of flavonoids, a group of phenolic derivatives containing a flavan skeleton.	0.0280309	0.0479	24.26	AT5G17050.1,AT5G42800.1,AT5G07990.1,AT4G26530.1	1.0703	1.59408
1	GO:0009062	66813	175	859	5	Potri.016G056700.4|Potri.001G349500.2|Potri.001G287400.2|Potri.001G287400.3|Potri.001G349500.1	2.22229	0.0262862	P	fatty acid catabolic process		The chemical reactions and pathways resulting in the breakdown of a fatty acid, any of the aliphatic monocarboxylic acids that can be liberated by hydrolysis from naturally occurring fats and oils. Fatty acids are predominantly straight-chain acids of 4 to 24 carbon atoms, which may be saturated or unsaturated; branched fatty acids and hydroxy fatty acids also occur, and very long chain acids of …	0.0285508	0.0481	24.54	AT5G65940.1,AT5G04040.1,AT2G33150.1,AT1G27320.1,AT3G21090.1,AT2G22780.1	-1.268	1.54086
1	GO:0000160	66813	259	859	4	Potri.010G074300.1|Potri.001G057400.3|Potri.001G057400.1|Potri.001G057400.2	1.20124	0.241832	P	two-component signal transduction system (phosphorelay)		A conserved series of molecular signals found in prokaryotes and eukaryotes; involves autophosphorylation of a histidine kinase and the transfer of the phosphate group to an aspartate that then acts as a phospho-donor to response regulator proteins.	0.0290781	0.0489	25.02	AT3G23150.1,AT1G25560.1,AT2G16720.1,AT1G27320.1,AT5G07580.1	1.38372	1.39886
1	GO:0009579	66813	969	859	63	Potri.001G081500.1|Potri.010G221100.4|Potri.013G142800.1|Potri.001G348900.12|Potri.011G074700.1|Potri.T099400.1|Potri.013G081000.1|Potri.002G055700.2|Potri.019G110200.1|Potri.001G210000.1|Potri.011G074800.1|Potri.011G079500.1|Potri.013G102100.1|Potri.001G348900.13|Potri.019G111000.1|Potri.002G016000.1|Potri.008G067300.1|Potri.001G113000.3|Potri.016G115200.1|Potri.011G134900.1|Potri.002G180400.2|P…	5.0569	2.44687e-26	C	thylakoid		A membranous cellular structure that bears the photosynthetic pigments in plants, algae, and cyanobacteria. In cyanobacteria thylakoids are of various shapes and are attached to, or continuous with, the plasma membrane. In eukaryotes they are flattened, membrane-bounded disk-like structures located in the chloroplasts; in the chloroplasts of higher plants the thylakoids form dense stacks called g…	3.72558e-20	0	0	ATCG00140.1,AT5G51100.1,AT4G09650.1,AT5G01600.1,AT3G54890.1,AT3G47470.1,AT4G05180.1,ATCG00720.1,ATCG00220.1,AT2G39470.1,ATCG00730.1,AT3G45140.1,ATCG00130.1,AT1G15980.1,ATCG00700.1,AT2G21170.1,AT1G06680.1,AT2G05070.1,AT4G01050.1,AT3G56940.1,AT5G54770.1,ATCG00350.1,ATCG00120.1,AT3G15360.1,AT2G20260.1,ATCG00270.1,AT1G15820.1,AT3G16250.1,ATCG00740.1,AT5G54190.1,AT5G66570.1,ATCG00710.1,AT2G40100.1,AT1…	-1.06021	1.2478
1	GO:0009536	66813	566	859	6	Potri.010G239100.1|Potri.019G058000.1|Potri.010G239100.2|Potri.005G032600.1|Potri.001G422600.2|Potri.001G422600.1	0.824523	0.592637	C	plastid		Any member of a family of organelles found in the cytoplasm of plants and some protists, which are membrane-bounded and contain DNA. Plant plastids develop from a common type, the proplastid.	2.81002e-19	0	0	AT5G51100.1,AT4G09650.1,AT5G01600.1,AT4G05180.1,AT2G35040.1,AT1G19920.1,AT2G22780.1,AT4G39950.1,AT2G39470.1,ATCG01280.1,ATCG00730.1,ATCG00430.1,AT3G45140.1,AT1G80920.1,AT5G23040.1,AT2G37170.1,AT2G21170.1,ATCG00500.1,AT1G06680.1,AT2G05070.1,AT4G01940.1,AT5G54770.1,AT5G53450.1,ATCG01130.1,ATCG00350.1,ATCG00120.1,AT5G59750.1,AT3G15360.1,AT2G20260.1,AT3G44620.1,AT3G54050.1,AT1G15820.1,AT5G54190.1,AT1…	-1.62806	1.41926
1	GO:0009507	66813	7217	859	178	Potri.011G165000.1|Potri.013G138500.2|Potri.013G141700.1|Potri.001G066400.1|Potri.001G081500.1|Potri.001G349000.1|Potri.013G049700.1|Potri.010G221100.4|Potri.003G065100.1|Potri.013G140800.1|Potri.001G282500.3|Potri.003G040500.1|Potri.013G138700.1|Potri.016G025000.2|Potri.013G142800.1|Potri.019G005500.1|Potri.001G348900.12|Potri.013G157200.1|Potri.001G428000.1|Potri.004G160800.3|Potri.019G008000.2…	1.91836	5.07177e-18	C	chloroplast		A chlorophyll-containing plastid with thylakoids organized into grana and frets, or stroma thylakoids, and embedded in a stroma.	3.24303e-19	0	0	AT5G51100.1,AT4G09650.1,AT5G01600.1,AT4G05180.1,AT2G35040.1,AT1G19920.1,AT2G22780.1,AT4G39950.1,AT2G39470.1,ATCG01280.1,ATCG00730.1,ATCG00430.1,AT3G45140.1,AT1G80920.1,AT5G23040.1,AT2G37170.1,AT2G21170.1,ATCG00500.1,AT1G06680.1,AT2G05070.1,AT4G01940.1,AT5G54770.1,AT5G53450.1,ATCG01130.1,ATCG00350.1,ATCG00120.1,AT5G59750.1,AT3G15360.1,AT2G20260.1,AT3G44620.1,AT3G54050.1,AT1G15820.1,AT5G54190.1,AT1…	-1.35861	1.3517
1	GO:0009535	66813	1387	859	79	Potri.001G081500.1|Potri.013G049700.1|Potri.010G221100.4|Potri.016G025000.2|Potri.013G142800.1|Potri.001G348900.12|Potri.011G074700.1|Potri.T099400.1|Potri.012G068500.1|Potri.013G081000.1|Potri.002G169100.1|Potri.002G055700.2|Potri.019G110200.1|Potri.011G097800.1|Potri.001G210000.1|Potri.T119200.2|Potri.011G074800.1|Potri.005G154900.1|Potri.011G079500.1|Potri.013G137700.1|Potri.001G348900.13|Potr…	4.43015	9.25258e-29	C	chloroplast thylakoid membrane		The pigmented membrane of a chloroplast thylakoid. An example of this component is found in Arabidopsis thaliana.	8.90024e-19	0	0	ATCG00140.1,AT4G09650.1,AT5G01600.1,AT3G54890.1,AT3G47470.1,AT2G20260.1,AT4G05180.1,ATCG00720.1,ATCG00270.1,AT2G39470.1,AT1G15820.1,ATCG00730.1,AT3G16250.1,AT5G66570.1,AT3G45140.1,ATCG00710.1,ATCG00130.1,AT1G15980.1,AT2G40100.1,AT5G54270.1,AT1G06680.1,AT2G05070.1,AT3G56940.1,AT4G01050.1,AT2G05100.1,AT2G34430.1,ATCG00350.1,ATCG00120.1,AT3G15360.1	-1.1696	1.23575
1	GO:0009534	66813	1028	859	70	Potri.001G081500.1|Potri.010G221100.4|Potri.013G140800.1|Potri.016G025000.2|Potri.013G142800.1|Potri.019G005500.1|Potri.019G008000.2|Potri.001G403300.2|Potri.011G074700.1|Potri.T099400.1|Potri.013G081000.1|Potri.002G169100.1|Potri.011G010300.2|Potri.002G055700.2|Potri.001G210000.1|Potri.T119200.2|Potri.011G074800.1|Potri.005G154900.1|Potri.011G079500.1|Potri.013G137700.1|Potri.008G067300.1|Potri.…	5.2963	2.65065e-30	C	chloroplast thylakoid		Sac-like membranous structures (cisternae) in a chloroplast combined into stacks (grana) and present singly in the stroma (stroma thylakoids or frets) as interconnections between grana. An example of this component is found in Arabidopsis thaliana.	2.88612e-18	0	0	ATCG00140.1,AT4G09650.1,AT5G01600.1,AT3G54890.1,AT3G47470.1,AT2G20260.1,AT4G05180.1,ATCG00720.1,ATCG00270.1,AT2G39470.1,AT1G15820.1,ATCG00730.1,AT3G16250.1,ATCG00740.1,AT5G66570.1,AT5G54190.1,AT3G45140.1,ATCG00710.1,ATCG00130.1,AT1G15980.1,AT2G40100.1,AT1G76100.1,AT5G54270.1,AT1G06680.1,AT2G05070.1,AT4G01050.1,AT3G56940.1,AT2G05100.1,AT2G34430.1,ATCG00350.1,ATCG00120.1,AT3G15360.1	-1.40248	1.20418
1	GO:0042651	66813	127	859	6	Potri.011G079500.1|Potri.011G074600.1|Potri.005G239200.1|Potri.002G189300.1|Potri.013G136800.1|Potri.005G239300.1	3.67464	0.00133671	C	thylakoid membrane		The pigmented membrane of any thylakoid.	3.97505e-18	0	0	ATCG00140.1,AT4G09650.1,AT5G01600.1,AT3G54890.1,AT3G47470.1,AT2G20260.1,AT4G05180.1,ATCG00720.1,ATCG00270.1,AT2G39470.1,AT1G15820.1,ATCG00730.1,AT3G16250.1,AT5G66570.1,AT3G45140.1,ATCG00710.1,ATCG00130.1,AT1G15980.1,AT2G40100.1,AT5G54270.1,AT1G06680.1,AT2G05070.1,AT3G56940.1,AT4G01050.1,AT2G05100.1,AT2G34430.1,ATCG00350.1,ATCG00120.1,AT3G15360.1	-1.57002	1.1172
1	GO:0071944	66813	10	859	2	Potri.005G146400.2|Potri.005G146400.1	15.556	0.000237564	C	cell periphery		The part of a cell encompassing the cell cortex, the plasma membrane, and any external encapsulating structures.	1.47225e-12	0	0	AT4G24350.1,AT1G12240.1,AT4G22130.1,AT4G26090.1,AT4G30190.1,AT4G21390.1,AT2G14820.1,AT5G47500.1,AT4G36130.1,AT4G33220.1,AT2G37170.1,AT2G16060.1,AT3G15360.1,AT3G10190.1,AT5G13870.1,AT2G21770.1,AT3G45850.1,AT4G02050.1,AT5G57800.1,AT1G69530.1,AT5G20860.1,AT1G09750.1,AT4G03210.1,AT3G54420.1,AT4G00710.1,AT4G02080.1,AT1G59870.1,AT1G17860.1,AT3G48750.1,AT5G51060.1,AT4G32360.1,AT1G20190.1,AT3G28450.1,AT2…	1.3884	2.02722
1	GO:0009570	66813	2536	859	53	Potri.001G349000.1|Potri.013G140800.1|Potri.001G282500.3|Potri.003G040500.1|Potri.001G348900.12|Potri.004G160800.3|Potri.004G160800.2|Potri.002G055700.2|Potri.019G110200.1|Potri.001G431700.1|Potri.013G102100.1|Potri.001G349000.2|Potri.001G348900.13|Potri.019G111000.1|Potri.009G146000.2|Potri.003G195700.1|Potri.013G140300.1|Potri.011G134900.1|Potri.008G153300.1|Potri.013G143300.1|Potri.016G124900.…	1.62553	0.000254481	C	chloroplast stroma		The space enclosed by the double membrane of a chloroplast but excluding the thylakoid space. It contains DNA, ribosomes and some temporary products of photosynthesis.	2.99179e-12	0	0	AT4G09650.1,AT5G01600.1,AT3G54890.1,AT3G47470.1,AT2G20260.1,AT4G05180.1,AT3G44620.1,AT2G35040.1,AT1G19920.1,ATCG00270.1,AT3G54050.1,AT2G01210.1,AT4G14880.1,AT1G15820.1,AT1G32440.1,ATCG00740.1,AT5G66570.1,AT3G62410.1,AT3G45140.1,AT1G17650.1,AT1G80920.1,AT2G30170.1,AT2G21170.1,AT1G06680.1,AT2G05070.1,AT5G54770.1,AT2G05100.1,AT2G34430.1,ATCG00350.1,ATCG00120.1,AT3G15360.1	-1.35538	1.3017
1	GO:0010287	66813	352	859	27	Potri.001G081500.1|Potri.010G221100.4|Potri.013G142800.1|Potri.T099400.1|Potri.013G081000.1|Potri.001G210000.1|Potri.011G079500.1|Potri.002G239700.1|Potri.007G033700.1|Potri.019G063100.1|Potri.002G221400.1|Potri.015G062200.7|Potri.005G207000.1|Potri.015G062200.2|Potri.005G239200.1|Potri.014G165100.1|Potri.008G041000.1|Potri.002G189300.1|Potri.013G141800.1|Potri.001G081500.2|Potri.002G253800.1|Pot…	5.96608	3.19652e-14	C	plastoglobule		A lipoprotein particle present in chloroplasts. They are rich in non-polar lipids (triglycerides, esters) as well as in prenylquinones, plastoquinone and tocopherols. Plastoglobules are often associated with thylakoid membranes, suggesting an exchange of lipids with thylakoids.	5.15137e-12	0	0	AT4G09650.1,AT3G54890.1,AT3G47470.1,AT2G20260.1,ATCG00270.1,AT1G15820.1,AT2G05070.1,AT5G66570.1,AT2G05100.1,AT2G34430.1,ATCG00350.1,ATCG00120.1	-1.16522	1.2979
1	GO:0016020	66813	6559	859	120	Potri.001G312300.1|Potri.007G031800.1|Potri.001G081500.1|Potri.013G019800.5|Potri.013G019800.3|Potri.010G221100.4|Potri.011G167000.9|Potri.008G154700.1|Potri.003G142400.1|Potri.013G142800.1|Potri.T073300.1|Potri.001G348900.12|Potri.011G074700.1|Potri.T099400.1|Potri.006G004300.1|Potri.013G081000.1|Potri.006G128200.1|Potri.013G019800.4|Potri.008G050700.2|Potri.016G056700.4|Potri.012G111600.1|Potri…	1.42302	3.65615e-05	C	membrane		Double layer of lipid molecules that encloses all cells, and, in eukaryotes, many organelles; may be a single or double lipid bilayer; also includes associated proteins.	1.43644e-11	0	0	AT4G09650.1,AT5G01600.1,AT4G05180.1,ATCG00220.1,AT3G01380.1,AT2G39470.1,AT4G22130.1,AT4G26090.1,ATCG00730.1,AT5G42800.1,ATCG01040.1,ATCG00430.1,AT4G30190.1,AT3G45140.1,AT3G13080.1,AT4G21390.1,AT4G01470.1,ATCG00700.1,AT4G36130.1,AT5G05140.1,AT2G37170.1,AT2G16060.1,ATCG00500.1,AT1G06680.1,AT2G05070.1,ATCG01130.1,AT3G21090.1,ATCG00350.1,ATCG00120.1,AT3G15360.1,AT3G10190.1,AT2G21770.1,AT3G45850.1,AT2…	-1.28333	1.51115
1	GO:0005737	66813	3041	859	28	Potri.002G069000.1|Potri.001G427400.1|Potri.007G089000.2|Potri.002G151700.4|Potri.014G074200.2|Potri.001G431700.1|Potri.014G095500.1|Potri.014G095500.2|Potri.014G106500.1|Potri.016G108000.1|Potri.001G410400.1|Potri.003G161300.1|Potri.001G431600.1|Potri.001G069000.1|Potri.016G108100.1|Potri.002G234600.1|Potri.003G072800.1|Potri.002G151700.2|Potri.006G091800.1|Potri.016G108700.1|Potri.002G151700.1|…	0.716159	0.964414	C	cytoplasm		All of the contents of a cell excluding the plasma membrane and nucleus, but including other subcellular structures.	2.9249e-11	0	0	AT5G51100.1,AT4G09650.1,AT2G41510.1,AT1G12240.1,AT5G01600.1,AT4G05180.1,AT2G35040.1,AT2G38130.1,AT1G19920.1,AT3G01380.1,AT2G22780.1,AT4G39950.1,AT2G39470.1,ATCG01280.1,AT5G24270.1,AT1G43670.1,ATCG00730.1,AT5G42800.1,ATCG00430.1,AT4G30190.1,AT3G45140.1,AT3G13080.1,AT1G80920.1,AT4G36130.1,AT5G23040.1,AT2G37170.1,AT2G21170.1,AT2G16060.1,ATCG00500.1,AT3G51190.1,AT1G06680.1,AT2G05070.1,AT4G01940.1,AT5…	-1.23437	1.50596
1	GO:0030076	66813	100	859	16	Potri.010G221100.4|Potri.T099400.1|Potri.013G081000.1|Potri.011G079500.1|Potri.008G067300.1|Potri.019G063100.1|Potri.002G221400.1|Potri.015G062200.7|Potri.001G407100.1|Potri.015G062200.2|Potri.005G239200.1|Potri.014G165100.1|Potri.008G041000.1|Potri.002G189300.1|Potri.015G062200.1|Potri.005G239300.1	12.4448	1.50826e-14	C	light-harvesting complex		A protein-pigment complex that may be closely or peripherally associated to photosynthetic reaction centers that participate in harvesting and transferring radiant energy to the reaction center.	3.47318e-10	0	0	AT3G54890.1,AT3G47470.1,AT2G40100.1,ATCG00270.1,AT5G54270.1,AT2G05070.1,AT2G05100.1,AT2G34430.1	1.07591	1.17186
1	GO:0005622	66813	2878	859	27	Potri.014G152100.1|Potri.010G129000.1|Potri.007G143000.1|Potri.007G143300.1|Potri.008G121200.2|Potri.013G140300.1|Potri.013G143300.1|Potri.019G122200.1|Potri.015G054600.1|Potri.013G140700.1|Potri.003G067400.1|Potri.013G140500.1|Potri.011G014900.1|Potri.019G124800.1|Potri.013G141500.1|Potri.005G015400.1|Potri.013G139000.1|Potri.019G122300.1|Potri.013G138900.1|Potri.001G350300.1|Potri.008G161100.1|…	0.729694	0.950903	C	intracellular		The living contents of a cell; the matter contained within (but not including) the plasma membrane, usually taken to exclude large vacuoles and masses of secretory or ingested material. In eukaryotes it includes the nucleus and cytoplasm.	6.63501e-10	0	0	AT5G51100.1,AT4G09650.1,AT2G41510.1,AT2G35040.1,ATCG00220.1,AT2G22780.1,AT5G24270.1,ATCG00730.1,ATCG00430.1,AT3G13080.1,AT1G80920.1,ATCG00700.1,AT5G05140.1,AT2G37170.1,AT2G21170.1,AT2G16060.1,ATCG00500.1,AT1G06680.1,AT4G01940.1,AT5G54770.1,AT3G54340.1,AT1G27360.1,AT5G53450.1,ATCG01130.1,ATCG00350.1,ATCG00120.1,AT5G59750.1,AT3G15360.1,AT1G55320.1,AT3G54050.1,AT5G06710.1,AT5G54190.1,AT5G23860.1,AT3…	-2.71333	1.51645
1	GO:0009523	66813	151	859	14	Potri.013G138100.1|Potri.013G081000.1|Potri.002G055700.2|Potri.011G074800.1|Potri.007G033700.1|Potri.010G210000.1|Potri.013G142100.1|Potri.005G218800.2|Potri.013G143000.1|Potri.019G028200.1|Potri.005G218800.1|Potri.011G113700.1|Potri.011G113600.1|Potri.004G031500.1	7.21139	1.37461e-09	C	photosystem II		A photosystem that contains a pheophytin-quinone reaction center with associated accessory pigments and electron carriers. In cyanobacteria and chloroplasts, in the presence of light, PSII functions as a water-plastoquinone oxidoreductase, transferring electrons from water to plastoquinone, whereas other photosynthetic bacteria carry out anoxygenic photosynthesis and oxidize other compounds to re…	2.35565e-09	0	0	ATCG00700.1,AT4G05180.1,ATCG00220.1,ATCG00270.1,AT2G39470.1,AT1G06680.1,AT1G15820.1,AT5G66570.1,ATCG00710.1	-1.69553	1.06724
1	GO:0048046	66813	1257	859	36	Potri.002G104600.1|Potri.013G152400.1|Potri.019G005500.1|Potri.001G348900.12|Potri.019G008000.2|Potri.002G055700.2|Potri.001G348900.13|Potri.008G179500.1|Potri.006G142600.1|Potri.003G159700.3|Potri.008G153300.1|Potri.016G107000.1|Potri.007G033700.1|Potri.003G159700.1|Potri.011G076500.1|Potri.003G159700.2|Potri.001G348900.11|Potri.019G088600.1|Potri.003G072800.1|Potri.008G153300.2|Potri.019G005400…	2.22759	4.01299e-06	C	apoplast		The cell membranes and intracellular regions in a plant are connected through plasmodesmata, and plants may be described as having two major compartments: the living symplast and the non-living apoplast. The apoplast is external to the plasma membrane and includes cell walls, intercellular spaces and the lumen of dead structures such as xylem vessels. Water and solutes pass freely through it.	3.16275e-08	0	0	AT5G49360.1,AT5G13870.1,AT3G15020.1,AT3G09220.1,AT4G05180.1,AT5G20630.1,AT3G54050.1,AT4G14880.1,AT1G09750.1,AT5G66570.1,AT5G09360.1,AT3G13080.1,AT4G03210.1,AT1G17860.1,AT2G21170.1,AT1G06680.1,AT5G05340.1,AT3G14310.1	-1.44901	1.42748
1	GO:0005576	66813	190	859	3	Potri.013G060800.1|Potri.008G088300.2|Potri.005G244100.1	1.2281	0.229327	C	extracellular region		The space external to the outermost structure of a cell. For cells without external protective or external encapsulating structures this refers to space outside of the plasma membrane. This term covers the host cell environment outside an intracellular parasite.	3.38718e-08	0	0	AT5G49360.1,AT5G13870.1,AT3G15020.1,AT3G09220.1,AT4G05180.1,AT2G03090.1,AT5G20630.1,AT3G54050.1,AT4G14880.1,AT1G69530.1,AT1G09750.1,AT5G66570.1,AT5G09360.1,AT3G13080.1,AT4G03210.1,AT1G17860.1,AT2G21170.1,AT1G06680.1,AT1G20190.1,AT5G05340.1,AT3G14310.1	1.52954	1.56224
1	GO:0009941	66813	2237	859	65	Potri.001G081500.1|Potri.010G221100.4|Potri.016G025000.2|Potri.001G348900.12|Potri.001G428000.1|Potri.004G160800.3|Potri.001G403300.2|Potri.004G160800.2|Potri.002G169100.1|Potri.002G055700.2|Potri.019G110200.1|Potri.001G210000.1|Potri.T119200.2|Potri.011G079500.1|Potri.013G102100.1|Potri.001G348900.13|Potri.019G111000.1|Potri.009G146000.2|Potri.013G140300.1|Potri.016G115200.1|Potri.011G134900.1|P…	2.26004	6.1474e-10	C	chloroplast envelope		The double lipid bilayer enclosing the chloroplast and separating its contents from the rest of the cytoplasm; includes the intermembrane space.	4.07477e-08	0	0	AT4G09650.1,AT5G05580.1,AT3G54890.1,AT3G47470.1,AT2G20260.1,AT1G15820.1,AT5G54190.1,AT3G45140.1,AT5G43745.1,AT5G23040.1,AT1G59870.1,AT2G21170.1,ATCG00500.1,AT1G06680.1,AT2G05070.1,AT3G56940.1,AT4G01050.1,AT5G54770.1,AT2G05100.1,ATCG01130.1,AT2G34430.1,ATCG00350.1,AT3G15360.1	-1.21099	1.32625
1	GO:0005618	66813	1492	859	37	Potri.005G163500.1|Potri.002G104600.1|Potri.013G152400.1|Potri.019G005500.1|Potri.019G008000.2|Potri.019G110200.1|Potri.005G163300.1|Potri.019G111000.1|Potri.012G034700.1|Potri.006G142600.1|Potri.009G110800.1|Potri.003G159700.3|Potri.006G134600.1|Potri.002G065300.1|Potri.003G159700.1|Potri.011G076500.1|Potri.003G159700.2|Potri.005G186800.1|Potri.003G076900.1|Potri.003G072800.1|Potri.019G005400.1|…	1.92886	6.94213e-05	C	cell wall		The rigid or semi-rigid envelope lying outside the cell membrane of plant, fungal, and most prokaryotic cells, maintaining their shape and protecting them from osmotic lysis. In plants it is made of cellulose and, often, lignin; in fungi it is composed largely of polysaccharides; in bacteria it is composed of peptidoglycan.	1.64945e-07	0	0	AT5G49360.1,AT5G13870.1,AT4G24350.1,AT1G12240.1,AT5G20630.1,AT2G01210.1,AT1G69530.1,AT5G20860.1,AT1G09750.1,AT3G54420.1,AT4G03210.1,AT5G47500.1,AT4G33220.1,AT1G17860.1,AT2G16060.1,AT1G71695.1,AT1G53240.1,AT2G34790.1,AT5G05340.1,AT1G20190.1,AT2G26440.1,AT3G14310.1,AT3G15360.1	1.36261	1.61714
1	GO:0005886	66813	6951	859	88	Potri.001G312300.1|Potri.001G441400.2|Potri.010G150800.1|Potri.013G019800.5|Potri.013G019800.3|Potri.010G155700.1|Potri.016G061500.2|Potri.010G155600.1|Potri.017G152500.1|Potri.018G018600.4|Potri.012G069700.2|Potri.010G156100.1|Potri.006G004300.1|Potri.006G128200.1|Potri.013G019800.4|Potri.006G043700.1|Potri.016G061500.1|Potri.001G431700.1|Potri.019G122600.1|Potri.001G428800.1|Potri.006G261500.1|…	0.984698	0.533152	C	plasma membrane		The membrane surrounding a cell that separates the cell from its external environment. It consists of a phospholipid bilayer and associated proteins.	6.25056e-07	0	0	AT1G27320.1,AT1G15520.1,AT4G22130.1,AT4G14880.1,AT4G26090.1,AT3G17210.1,AT4G30190.1,AT3G47780.1,AT4G21390.1,AT4G36130.1,AT2G37170.1,AT2G16060.1,AT5G59700.1,AT4G37370.1,AT5G05170.1,AT1G21230.1,AT4G10380.1,AT3G47570.1,AT3G02130.1,AT1G53440.1,AT3G10190.1,AT2G21770.1,AT3G45850.1,AT4G02050.1,AT2G01210.1,AT5G57800.1,AT3G28860.1,AT4G05120.1,AT4G08850.1,AT4G21120.1,AT4G00710.1,AT1G59870.1,AT4G02080.1,AT1…	1.10751	1.5478
1	GO:0009654	66813	83	859	7	Potri.002G055700.2|Potri.011G074800.1|Potri.007G033700.1|Potri.010G210000.1|Potri.019G028200.1|Potri.011G113600.1|Potri.004G031500.1	6.55976	1.21892e-05	C	oxygen evolving complex		A complex, composed of a cluster of manganese, calcium and chloride ions bound to extrinsic proteins, that catalyzes the splitting of water to O2 and 4 H+. In cyanobacteria there are five extrinsic proteins in OEC (PsbO, PsbP-like, PsbQ-like, PsbU and PsbV), while in plants there are only three (PsbO, PsbP and PsbQ).	5.5031e-06	0	0	AT1G06680.1,AT4G05180.1,AT5G66570.1,ATCG00710.1,AT2G39470.1	-1.59721	1.09251
1	GO:0009505	66813	753	859	20	Potri.005G163500.1|Potri.002G104600.1|Potri.013G080400.1|Potri.003G112600.1|Potri.005G163300.1|Potri.013G102100.1|Potri.006G142600.1|Potri.009G146000.2|Potri.006G134600.1|Potri.002G065300.1|Potri.003G076900.1|Potri.010G141400.1|Potri.006G135100.1|Potri.017G051700.1|Potri.008G088300.2|Potri.003G076900.2|Potri.005G163700.1|Potri.017G119000.1|Potri.006G134500.1|Potri.005G163600.1	2.06587	0.000922367	C	plant-type cell wall		A more or less rigid stucture lying outside the cell membrane of a cell and composed of cellulose and pectin and other organic and inorganic substances.	2.95076e-05	0	0	AT5G49360.1,AT5G47500.1,AT4G24350.1,AT1G12240.1,AT4G33220.1,AT1G71695.1,AT5G20630.1,AT2G01210.1,AT1G69530.1,AT5G20860.1,AT1G09750.1,AT2G26440.1	1.55388	1.56883
1	GO:0030095	66813	62	859	7	Potri.013G138100.1|Potri.002G055700.2|Potri.013G141400.1|Potri.007G033700.1|Potri.010G210000.1|Potri.013G143000.1|Potri.004G031500.1	8.78161	1.32432e-06	C	chloroplast photosystem II		An integral chloroplast membrane complex containing the P680 reaction center. In the light, PSII functions as a water-plastoquinone oxidoreductase, transferring electrons from water to plastoquinone.	4.06647e-05	0	0	AT1G06680.1,AT4G05180.1,AT5G66570.1,AT2G39470.1	-1.99105	-1.09611
1	GO:0010319	66813	269	859	9	Potri.013G142800.1|Potri.001G348900.12|Potri.001G348900.13|Potri.011G134900.1|Potri.016G107000.1|Potri.016G107700.1|Potri.001G348900.11|Potri.001G348900.4|Potri.013G117000.1	2.6023	0.00277199	C	stromule		Thin filamentous structure extending from the surface of all plastid types examined so far, including chloroplast, proplastid, etioplast, leucoplast, amyloplast, and chromoplast. In general, stromules are more abundant in tissues containing non-green plastids, and in cells containing smaller plastids. The primary function of stromules is still unresolved, although the presence of stromules marked…	4.07269e-05	0	0	AT4G09650.1,AT5G54770.1,AT2G35040.1,ATCG00120.1,AT3G54050.1	-2.29599	1.1457
1	GO:0043234	66813	107	859	2	Potri.016G107300.1|Potri.014G120700.1	1.45383	0.159559	C	protein complex		Any macromolecular complex composed of two or more polypeptide subunits, which may or may not be identical. Protein complexes may have other associated non-protein prosthetic groups, such as nucleotides, metal ions or other small molecules.	5.81726e-05	0	0	ATCG00140.1,AT3G54890.1,AT3G47470.1,AT2G20260.1,AT4G05180.1,ATCG00720.1,ATCG00220.1,ATCG00270.1,AT2G39470.1,AT1G15820.1,AT5G24270.1,ATCG00730.1,AT3G16250.1,ATCG00430.1,AT5G66570.1,AT5G23860.1,AT3G62410.1,ATCG00710.1,ATCG00130.1,AT1G15980.1,ATCG00700.1,ATCG00500.1,AT2G40100.1,AT3G48750.1,AT5G54270.1,AT1G06680.1,AT2G05070.1,AT2G05100.1,AT2G34430.1,ATCG00350.1,ATCG00120.1	-3.84817	1.6636
1	GO:0031977	66813	212	859	6	Potri.013G142800.1|Potri.002G055700.2|Potri.002G016000.1|Potri.007G033700.1|Potri.002G016000.2|Potri.004G031500.1	2.20132	0.0205369	C	thylakoid lumen		The volume enclosed by a thylakoid membrane.	0.000314545	0.0008	0.04	AT1G06680.1,AT4G05180.1,AT5G66570.1,AT1G76100.1,ATCG00120.1,AT2G39470.1	-1.31132	1.20156
1	GO:0009543	66813	270	859	7	Potri.002G055700.2|Potri.002G016000.1|Potri.007G033700.1|Potri.010G210000.1|Potri.002G016000.2|Potri.004G031500.1|Potri.005G079700.1	2.01652	0.024538	C	chloroplast thylakoid lumen		The cavity enclosed within the chloroplast thylakoid membrane. An example of this component is found in Arabidopsis thaliana.	0.000909818	0.002	0.1	AT1G06680.1,AT4G05180.1,AT5G66570.1,AT1G76100.1,AT2G39470.1	-1.06928	1.25476
1	GO:0009512	66813	25	859	4	Potri.011G074700.1|Potri.011G074600.1|Potri.013G136700.1|Potri.013G136800.1	12.4448	1.4902e-05	C	cytochrome b6f complex		Complex that transfers electrons from reduced plastoquinone to oxidized plastocyanin and translocates protons from the stroma to the lumen. The complex contains a core structure of three catalytic subunits: cytochrome b, the Rieske iron sulfur protein (ISP), and cytochrome f, which are arranged in an integral membrane-bound dimeric complex; additional subunits are present, and vary among differen…	0.00294618	0.0088	0.46	ATCG00730.1,ATCG00720.1	-2.5239	1.09011
1	GO:0019898	66813	88	859	4	Potri.002G055700.2|Potri.007G033700.1|Potri.010G210000.1|Potri.004G031500.1	3.53545	0.00565759	C	extrinsic to membrane		Loosely bound to one surface of a membrane, but not integrated into the hydrophobic region.	0.00547693	0.0125	0.66	AT1G06680.1,AT5G42800.1,AT4G05180.1,AT5G66570.1,AT2G39470.1	-1.09025	1.20272
1	GO:0009538	66813	28	859	9	Potri.001G081500.1|Potri.002G239700.1|Potri.008G151600.1|Potri.010G089400.1|Potri.013G141800.1|Potri.001G081500.2|Potri.002G253800.1|Potri.002G253800.2|Potri.001G081500.3	25.0007	1.24749e-12	C	photosystem I reaction center		A photochemical system containing P700, the chlorophyll a dimer that functions as a primary electron donor. Functioning as a light-dependent plastocyanin-ferredoxin oxidoreductase, it transfers electrons from plastocyanin to ferredoxin.	0.00566803	0.0137	0.74	AT2G20260.1,ATCG00350.1	-1.3022	1.48429
1	GO:0010598	66813	42	859	6	Potri.012G068500.1|Potri.010G110100.4|Potri.001G186800.2|Potri.001G044300.1|Potri.010G110100.2|Potri.005G079700.1	11.1114	1.0336e-06	C	NAD(P)H dehydrogenase complex (plastoquinone)		Complex that possesses NAD(P)H dehydrogenase (plastoquinone) activity. The complex is one of the components of the electron transport chain. It is involved in electron transport from an unidentified electron donor, possibly NADH, NADPH or ferredoxin(Fd) to the plastoquinone pool.	0.00566803	0.0135	0.74	AT3G16250.1,AT1G15980.1	-1.09243	1.13088
1	GO:0045259	66813	5	859	2	Potri.005G154700.1|Potri.013G137900.1	31.112	2.07737e-05	C	proton-transporting ATP synthase complex		A proton-transporting two-sector ATPase complex that catalyzes the phosphorylation of ADP to ATP during oxidative phosphorylation. The complex comprises a membrane sector (F0) that carries out proton transport and a cytoplasmic compartment sector (F1) that catalyzes ATP synthesis by a rotational mechanism; the extramembrane sector (containing 3 a and 3 b subunits) is connected via the d-subunit t…	0.00735388	0.0189	1.06	ATCG00140.1,ATCG00130.1,ATCG00120.1	-1.33127	1.42815
1	GO:0009295	66813	143	859	7	Potri.013G140800.1|Potri.002G180400.2|Potri.002G180400.1|Potri.002G180400.4|Potri.013G142300.1|Potri.013G140400.1|Potri.015G110400.2	3.80741	0.000560271	C	nucleoid		The region of a bacterial cell, mitochondrion or chloroplast to which the DNA is confined.	0.0124455	0.0352	2.04	AT5G51100.1,ATCG00740.1,ATCG00180.1	-2.52386	1.151
1	GO:0045263	66813	15	859	5	Potri.005G154900.1|Potri.013G137700.1|Potri.013G142700.1|Potri.005G154700.1|Potri.013G137900.1	25.9267	2.01243e-08	C	proton-transporting ATP synthase complex, coupling factor F(o)		All non-F1 subunits of a hydrogen-transporting ATP synthase, including integral and peripheral membrane proteins.	0.0134467	0.0383	2.26	ATCG00140.1,ATCG00130.1	-2.0282	-1.6136
1	GO:0003824	66813	4253	859	64	Potri.008G097200.1|Potri.011G165000.1|Potri.003G138400.1|Potri.008G101500.2|Potri.001G282500.3|Potri.001G350700.2|Potri.013G080400.1|Potri.007G090900.3|Potri.008G101500.3|Potri.019G067900.1|Potri.013G006600.1|Potri.004G162200.1|Potri.019G068100.1|Potri.013G080300.1|Potri.012G034700.1|Potri.014G095500.1|Potri.018G004100.1|Potri.014G095500.2|Potri.001G287400.2|Potri.001G287400.3|Potri.001G350400.1|…	1.17045	0.0860865	F	catalytic activity		Catalysis of a biochemical reaction at physiological temperatures. In biologically catalyzed reactions, the reactants are known as substrates, and the catalysts are naturally occurring macromolecular substances known as enzymes. Enzymes possess specific binding sites for substrates, and are usually composed wholly or largely of protein, but RNA that has catalytic activity (ribozyme) is often also…	1.65272e-29	0	0	AT5G51100.1,AT2G41510.1,AT2G35040.1,AT1G49570.1,AT2G22780.1,AT5G24270.1,AT4G26090.1,ATCG00730.1,ATCG00430.1,AT3G13080.1,AT1G35710.1,AT1G11340.1,AT5G67400.1,AT4G27290.1,AT4G33220.1,AT2G21170.1,AT5G05600.1,ATCG00500.1,AT1G68400.1,AT5G65140.1,AT5G53450.1,ATCG00120.1,AT5G59750.1,AT3G15360.1,AT5G14700.1,AT4G38830.1,AT3G45850.1,AT3G09220.1,AT1G55320.1,AT5G18670.1,AT3G54050.1,AT1G09750.1,AT5G54190.1,AT5…	-1.06068	1.47534
1	GO:0005506	66813	955	859	38	Potri.008G223500.1|Potri.001G331100.1|Potri.013G157200.1|Potri.012G111600.1|Potri.T116000.1|Potri.T115400.1|Potri.009G110800.1|Potri.001G167700.1|Potri.012G071200.1|Potri.016G124900.1|Potri.010G188000.1|Potri.002G150400.1|Potri.012G071300.1|Potri.006G154500.1|Potri.003G007400.1|Potri.013G073300.1|Potri.006G177500.1|Potri.007G082900.1|Potri.016G137400.2|Potri.009G101700.1|Potri.016G137600.1|Potri.…	3.09491	4.426e-10	F	iron ion binding		Interacting selectively and non-covalently with iron (Fe) ions.	2.0678e-19	0	0	AT4G31940.1,AT5G01600.1,ATCG00720.1,AT1G49570.1,AT1G05160.1,AT4G39950.1,AT1G17420.1,AT1G64940.1,AT3G45140.1,AT3G48520.1,AT2G45550.1,AT3G26330.1,AT5G67400.1,AT5G06720.1,AT5G05600.1,AT2G16060.1,AT2G29090.1,AT4G37370.1,AT1G78440.1,AT5G51810.1,AT4G01940.1,AT5G05340.1,AT5G57800.1,AT3G19270.1,AT5G10610.1,AT2G27690.1,AT4G08780.1,AT1G55020.1,AT1G73680.1,AT1G71695.1,AT3G01900.1,AT3G13730.1,AT2G26710.1,AT5…	1.57944	1.56869
1	GO:0016491	66813	2282	859	51	Potri.001G176100.1|Potri.003G040500.1|Potri.016G025000.2|Potri.001G403300.2|Potri.011G074700.1|Potri.012G111600.1|Potri.013G102100.1|Potri.007G142800.1|Potri.012G034700.1|Potri.005G207300.1|Potri.001G287400.2|Potri.001G287400.3|Potri.008G145300.1|Potri.001G259100.7|Potri.016G124900.1|Potri.010G188000.1|Potri.009G143500.1|Potri.015G074600.4|Potri.011G074600.1|Potri.005G207000.1|Potri.006G177500.1|…	1.73829	6.46739e-05	F	oxidoreductase activity		Catalysis of an oxidation-reduction (redox) reaction, a reversible chemical reaction in which the oxidation state of an atom or atoms within a molecule is altered. One substrate acts as a hydrogen or electron donor and becomes oxidized, while the other acts as hydrogen or electron acceptor and becomes reduced.	2.05919e-17	0	0	AT4G31940.1,AT5G51100.1,AT3G15020.1,AT2G41510.1,AT5G05580.1,AT5G01600.1,ATCG00720.1,AT1G49570.1,AT2G22780.1,AT1G05160.1,AT4G39950.1,AT1G17420.1,AT4G24050.1,ATCG00730.1,AT5G42800.1,AT5G13700.1,ATCG00430.1,AT1G64940.1,AT5G09360.1,AT3G45140.1,AT3G48520.1,AT3G44540.1,AT2G45550.1,AT1G17650.1,AT1G56000.1,AT3G26330.1,AT5G67400.1,AT5G06720.1,AT5G05600.1,AT2G29090.1,AT4G37370.1,AT1G78440.1,AT5G51810.1,AT1…	1.09239	1.45403
1	GO:0020037	66813	835	859	35	Potri.008G223500.1|Potri.001G331100.1|Potri.013G157200.1|Potri.011G074700.1|Potri.T116000.1|Potri.T115400.1|Potri.009G110800.1|Potri.012G071200.1|Potri.012G052800.1|Potri.002G150400.1|Potri.012G071300.1|Potri.002G065300.1|Potri.012G049500.1|Potri.006G154500.1|Potri.003G007400.1|Potri.013G073300.1|Potri.007G082900.1|Potri.007G053400.1|Potri.016G137400.2|Potri.009G101700.1|Potri.016G137600.1|Potri.…	3.26024	4.95409e-10	F	heme binding		Interacting selectively and non-covalently with heme, any compound of iron complexed in a porphyrin (tetrapyrrole) ring.	4.76791e-14	0	0	AT4G31940.1,ATCG00720.1,AT1G49570.1,AT1G05160.1,AT4G39950.1,AT5G10610.1,AT3G19270.1,AT1G64940.1,AT3G48520.1,AT2G45550.1,AT3G26330.1,AT2G27690.1,AT5G67400.1,AT5G06720.1,AT4G08780.1,AT1G73680.1,AT2G16060.1,AT2G29090.1,AT1G71695.1,AT4G37370.1,AT3G01900.1,AT2G26710.1,AT3G13730.1,AT5G05340.1,AT5G07990.1,AT3G26300.1	1.04973	1.62062
1	GO:0046872	66813	949	859	12	Potri.016G025000.2|Potri.001G167700.1|Potri.004G073000.1|Potri.009G126600.1|Potri.006G165900.1|Potri.005G032600.1|Potri.013G141800.1|Potri.001G015400.1|Potri.001G432000.1|Potri.001G426100.1|Potri.015G110400.2|Potri.016G025000.1	0.983519	0.44732	F	metal ion binding		Interacting selectively and non-covalently with any metal ion.	3.17213e-13	0	0	AT5G51100.1,AT5G01600.1,AT4G05180.1,AT1G49570.1,AT4G39950.1,AT2G39470.1,AT5G24270.1,AT4G30190.1,AT3G45140.1,AT2G45550.1,AT3G26330.1,AT5G67400.1,AT5G05600.1,AT2G16060.1,AT5G01320.1,AT5G22920.1,AT1G78440.1,AT5G51810.1,AT1G06680.1,AT4G01940.1,AT5G54770.1,ATCG00350.1,ATCG00120.1,AT3G10190.1,AT1G13290.1,AT2G21770.1,AT3G09220.1,AT5G57800.1,AT3G19950.1,AT5G16960.1,AT1G26320.1,AT2G27690.1,AT1G15100.1,AT3…	-1.12906	1.49541
1	GO:0043169	66813	476	859	5	Potri.001G227400.4|Potri.001G227400.1|Potri.008G204200.1|Potri.001G227300.1|Potri.008G204200.2	0.817017	0.575137	F	cation binding		Interacting selectively and non-covalently with cations, charged atoms or groups of atoms with a net positive charge.	7.20843e-13	0	0	AT5G51100.1,AT5G01600.1,AT4G05180.1,AT1G49570.1,AT4G39950.1,AT2G39470.1,AT5G24270.1,AT4G30190.1,AT3G45140.1,AT2G45550.1,AT3G26330.1,AT5G67400.1,AT5G05600.1,AT2G16060.1,AT5G01320.1,AT5G22920.1,AT1G78440.1,AT5G51810.1,AT1G06680.1,AT4G01940.1,AT5G54770.1,ATCG00350.1,ATCG00120.1,AT3G10190.1,AT1G13290.1,AT2G21770.1,AT3G09220.1,AT5G18670.1,AT5G57800.1,AT3G19950.1,AT5G16960.1,AT1G26320.1,AT2G27690.1,AT1…	1.52369	1.53648
1	GO:0009055	66813	1181	859	40	Potri.008G223500.1|Potri.001G331100.1|Potri.013G157200.1|Potri.011G074700.1|Potri.019G110200.1|Potri.012G111600.1|Potri.T116000.1|Potri.019G111000.1|Potri.012G034700.1|Potri.T115400.1|Potri.002G016000.1|Potri.010G239100.1|Potri.012G071200.1|Potri.002G150400.1|Potri.012G071300.1|Potri.011G074600.1|Potri.006G154500.1|Potri.003G007400.1|Potri.005G186800.1|Potri.013G073300.1|Potri.010G239100.2|Potri.…	2.63438	1.6403e-08	F	electron carrier activity		Any molecular entity that serves as an electron acceptor and electron donor in an electron transport system.	2.7208e-12	0	0	AT4G31940.1,ATCG00720.1,ATCG00270.1,AT1G05160.1,AT4G39950.1,AT2G27510.1,ATCG00730.1,AT3G16250.1,AT5G10610.1,AT3G19270.1,AT1G64940.1,AT3G48520.1,AT2G45550.1,AT3G26330.1,AT2G27690.1,AT2G29090.1,AT4G37370.1,AT1G76100.1,AT3G01900.1,AT2G26710.1,AT3G13730.1,AT5G51060.1,AT4G32360.1,AT1G26420.1,AT2G34790.1,AT5G07990.1,AT3G15360.1,AT3G26300.1	1.48439	1.61584
1	GO:0004672	66813	3693	859	65	Potri.T098200.1|Potri.001G441400.2|Potri.T177100.1|Potri.010G155700.1|Potri.016G061500.2|Potri.010G155600.1|Potri.017G152500.1|Potri.001G442000.5|Potri.010G156100.1|Potri.016G061500.1|Potri.011G034500.1|Potri.007G143400.1|Potri.001G414000.1|Potri.004G063900.2|Potri.019G122500.1|Potri.017G118100.1|Potri.011G029700.1|Potri.012G128700.1|Potri.001G441300.1|Potri.007G125300.1|Potri.017G118400.1|Potri.…	1.36899	0.00479162	F	protein kinase activity		Catalysis of the phosphorylation of an amino acid residue in a protein, usually according to the reaction: a protein + ATP = a phosphoprotein + ADP.	5.5209e-11	0	0	AT3G16030.1,AT1G61860.1,AT5G48940.1,AT4G23220.1,AT1G27320.1,AT1G07650.2,AT4G21400.1,AT4G22130.1,AT4G21390.1,AT1G11340.1,AT1G35710.1,AT4G27290.1,AT5G59700.1,AT1G68400.1,AT1G21230.1,AT5G53450.1,AT3G47570.1,AT3G02130.1,AT1G53440.1,AT4G38830.1,AT2G01210.1,AT2G16750.1,AT4G08850.1,AT1G77280.1,AT4G29990.1,AT3G23150.1,AT4G00710.1,AT5G38260.1,AT1G70250.1,AT3G48750.1,AT1G67000.1,AT4G21410.1,AT1G17230.1,AT5…	-1.3658	1.5363
1	GO:0019825	66813	508	859	24	Potri.008G223500.1|Potri.001G331100.1|Potri.013G157200.1|Potri.T116000.1|Potri.T115400.1|Potri.009G110800.1|Potri.012G071200.1|Potri.002G150400.1|Potri.012G071300.1|Potri.006G154500.1|Potri.003G007400.1|Potri.013G073300.1|Potri.007G082900.1|Potri.016G137400.2|Potri.009G101700.1|Potri.016G137600.1|Potri.005G079600.1|Potri.014G038000.1|Potri.009G145400.1|Potri.012G096800.1|Potri.T096600.1|Potri.001…	3.67464	1.74804e-08	F	oxygen binding		Interacting selectively and non-covalently with oxygen (O2).	6.66568e-11	0	0	AT4G31940.1,AT1G05160.1,AT4G39950.1,AT5G10610.1,AT3G19270.1,AT1G64940.1,AT3G48520.1,AT2G45550.1,AT3G26330.1,AT2G27690.1,AT2G16060.1,AT2G29090.1,AT3G01900.1,AT4G37370.1,AT2G26710.1,AT3G13730.1,AT5G07990.1,AT3G26300.1	1.17004	1.66567
1	GO:0000166	66813	4506	859	47	Potri.003G138400.1|Potri.001G312300.1|Potri.013G138500.2|Potri.014G038400.1|Potri.003G040500.1|Potri.013G138700.1|Potri.012G069700.2|Potri.001G403300.2|Potri.001G428700.4|Potri.001G428700.1|Potri.013G138500.1|Potri.016G056700.4|Potri.007G089000.2|Potri.019G075300.1|Potri.003G119000.1|Potri.007G142800.1|Potri.001G428800.1|Potri.008G179500.1|Potri.001G428700.2|Potri.009G118100.1|Potri.001G287400.2|…	0.811287	0.926633	F	nucleotide binding		Interacting selectively and non-covalently with a nucleotide, any compound consisting of a nucleoside that is esterified with (ortho)phosphate or an oligophosphate at any hydroxyl group on the ribose or deoxyribose.	1.12526e-10	0	0	AT1G61860.1,AT5G48940.1,AT4G23220.1,AT1G07650.2,AT4G21400.1,AT2G22780.1,ATCG01280.1,AT4G22130.1,AT4G26090.1,AT5G42800.1,AT4G30190.1,AT3G13080.1,AT4G21390.1,AT1G11340.1,AT1G35710.1,AT4G27290.1,AT1G68400.1,AT5G53450.1,AT3G21090.1,ATCG00120.1,AT5G14700.1,AT4G38830.1,AT3G45850.1,AT5G57800.1,AT5G54190.1,AT5G23860.1,AT4G29990.1,AT2G47500.1,AT5G16960.1,AT1G26320.1,AT4G00710.1,AT5G38260.1,AT4G02080.1,AT1…	1.36185	1.49172
1	GO:0004674	66813	3249	859	62	Potri.T098200.1|Potri.001G441400.2|Potri.T177100.1|Potri.010G155700.1|Potri.016G061500.2|Potri.010G155600.1|Potri.017G152500.1|Potri.001G442000.5|Potri.010G156100.1|Potri.016G061500.1|Potri.011G034500.1|Potri.007G143400.1|Potri.001G414000.1|Potri.004G063900.2|Potri.010G074300.1|Potri.017G118100.1|Potri.011G029700.1|Potri.012G128700.1|Potri.001G441300.1|Potri.007G125300.1|Potri.017G118400.1|Potri.…	1.48426	0.000912608	F	protein serine/threonine kinase activity		Catalysis of the reactions: ATP + protein serine = ADP + protein serine phosphate, and ATP + protein threonine = ADP + protein threonine phosphate.	5.24856e-10	0	0	AT3G16030.1,AT1G61860.1,AT5G48940.1,AT4G23220.1,AT1G07650.2,AT4G21400.1,AT4G21390.1,AT1G11340.1,AT1G35710.1,AT4G27290.1,AT5G59700.1,AT1G68400.1,AT1G21230.1,AT3G47570.1,AT3G02130.1,AT1G53440.1,AT4G38830.1,AT2G01210.1,AT2G16750.1,AT1G77280.1,AT4G29990.1,AT3G23150.1,AT5G38260.1,AT1G70250.1,AT3G48750.1,AT1G67000.1,AT4G21410.1,AT1G17230.1,AT5G51560.1,AT3G28450.1,AT1G53430.1,AT3G14840.2,AT4G23180.1,AT5…	-1.33163	1.54627
1	GO:0046914	66813	53	859	5	Potri.016G025000.2|Potri.016G124900.1|Potri.016G124700.1|Potri.016G124700.2|Potri.016G025000.1	7.33773	6.09204e-05	F	transition metal ion binding		Interacting selectively and non-covalently with a transition metal ions; a transition metal is an element whose atom has an incomplete d-subshell of extranuclear electrons, or which gives rise to a cation or cations with an incomplete d-subshell. Transition metals often have more than one valency state. Biologically relevant transition metals include vanadium, manganese, iron, copper, cobalt, nic…	7.2645e-10	0	0	AT4G31940.1,AT3G15020.1,AT5G01600.1,ATCG00720.1,AT1G49570.1,AT1G05160.1,AT4G39950.1,AT1G17420.1,AT3G10910.1,AT1G64940.1,AT5G09360.1,AT3G45140.1,AT3G48520.1,AT2G45550.1,AT3G26330.1,AT5G67400.1,AT5G06720.1,AT5G14950.1,AT5G05600.1,AT2G29090.1,AT2G16060.1,AT5G22920.1,AT4G37370.1,AT1G78440.1,AT5G51810.1,AT5G05170.1,AT1G53240.1,AT4G01940.1,AT3G56940.1,AT5G54770.1,AT5G05340.1,ATCG00120.1,AT1G13290.1,AT2…	1.66638	1.35988
1	GO:0016168	66813	132	859	17	Potri.010G221100.4|Potri.T099400.1|Potri.001G210000.1|Potri.011G079500.1|Potri.008G067300.1|Potri.016G115200.1|Potri.019G063100.1|Potri.002G221400.1|Potri.015G062200.7|Potri.015G062200.2|Potri.005G239200.1|Potri.014G165100.1|Potri.008G041000.1|Potri.002G189300.1|Potri.013G141800.1|Potri.015G062200.1|Potri.005G239300.1	10.0171	1.35158e-13	F	chlorophyll binding		Interacting selectively and non-covalently with chlorophyll; any compound of magnesium complexed in a porphyrin (tetrapyrrole) ring and which functions as a photosynthetic pigment.	1.13331e-09	0	0	AT1G15820.1,AT2G05070.1,AT3G54890.1,AT3G47470.1,AT2G40100.1,AT2G05100.1,AT2G34430.1,ATCG00350.1	-1.13961	1.28058
1	GO:0016301	66813	3106	859	45	Potri.T098200.1|Potri.T177100.1|Potri.016G061500.2|Potri.010G155600.1|Potri.017G152500.1|Potri.001G442000.5|Potri.010G156100.1|Potri.016G061500.1|Potri.011G034500.1|Potri.007G143400.1|Potri.004G063900.2|Potri.019G122500.1|Potri.011G029700.1|Potri.001G441300.1|Potri.007G125300.1|Potri.010G155800.1|Potri.011G029300.1|Potri.004G175100.1|Potri.011G030100.1|Potri.001G349900.1|Potri.011G030200.1|Potri.…	1.12688	0.18068	F	kinase activity		Catalysis of the transfer of a phosphate group, usually from ATP, to a substrate molecule.	1.20847e-09	0	0	AT3G16030.1,AT1G61860.1,AT5G48940.1,AT4G23220.1,AT1G27320.1,AT1G07650.2,AT4G21400.1,AT4G22130.1,AT4G21390.1,AT1G11340.1,AT1G35710.1,AT4G27290.1,AT5G59700.1,AT1G68400.1,AT1G21230.1,AT5G53450.1,AT3G47570.1,AT3G02130.1,AT1G53440.1,AT4G38830.1,AT2G01210.1,AT1G32440.1,AT2G16750.1,AT4G08850.1,AT1G77280.1,AT4G29990.1,AT3G23150.1,AT4G00710.1,AT5G38260.1,AT1G70250.1,AT3G48750.1,AT1G67000.1,AT4G21410.1,AT1…	-1.52779	1.53367
1	GO:0005524	66813	7110	859	91	Potri.001G312300.1|Potri.T098200.1|Potri.013G138500.2|Potri.001G441400.2|Potri.T177100.1|Potri.010G155700.1|Potri.016G061500.2|Potri.010G155600.1|Potri.017G152500.1|Potri.013G138700.1|Potri.013G142800.1|Potri.001G442000.5|Potri.012G069700.2|Potri.013G138500.1|Potri.019G122400.1|Potri.010G156100.1|Potri.016G056700.4|Potri.016G061500.1|Potri.011G034500.1|Potri.008G179500.1|Potri.007G143400.1|Potri.…	0.995496	0.490393	F	ATP binding		Interacting selectively and non-covalently with ATP, adenosine 5'-triphosphate, a universally important coenzyme and enzyme regulator.	3.32234e-09	0	0	AT3G16030.1,AT1G61860.1,AT5G52882.1,AT5G48940.1,AT4G23220.1,AT1G27320.1,AT1G07650.2,AT4G21400.1,AT1G15520.1,ATCG01280.1,AT4G22130.1,AT4G30190.1,AT3G47780.1,AT3G13080.1,AT4G21390.1,AT1G11340.1,AT1G35710.1,AT4G27290.1,AT5G59700.1,AT1G68400.1,AT1G21230.1,AT5G53450.1,AT3G47570.1,AT3G21090.1,AT3G02130.1,ATCG00120.1,AT1G53440.1,AT4G38830.1,AT3G45850.1,AT2G01210.1,AT3G28860.1,AT2G16750.1,AT4G08850.1,AT1…	-1.29573	1.52068
1	GO:0016772	66813	3902	859	68	Potri.T098200.1|Potri.001G441400.2|Potri.T177100.1|Potri.010G155700.1|Potri.016G061500.2|Potri.010G155600.1|Potri.017G152500.1|Potri.001G442000.5|Potri.010G156100.1|Potri.016G061500.1|Potri.011G034500.1|Potri.007G143400.1|Potri.001G414000.1|Potri.004G063900.2|Potri.019G122500.1|Potri.017G118100.1|Potri.011G029700.1|Potri.012G128700.1|Potri.001G441300.1|Potri.007G125300.1|Potri.017G118400.1|Potri.…	1.35547	0.00504525	F	transferase activity, transferring phosphorus-containing groups		Catalysis of the transfer of a phosphorus-containing group from one compound (donor) to another (acceptor).	4.29024e-09	0	0	AT3G16030.1,AT1G61860.1,AT5G48940.1,AT4G23220.1,AT1G27320.1,AT1G07650.2,AT1G19920.1,AT4G21400.1,AT4G22130.1,AT4G21390.1,AT1G11340.1,AT1G35710.1,AT4G27290.1,AT5G59700.1,AT1G68400.1,AT1G21230.1,AT5G53450.1,AT3G47570.1,AT3G02130.1,AT1G53440.1,AT4G38830.1,AT2G01210.1,AT1G32440.1,AT2G16750.1,AT4G08850.1,ATCG00740.1,AT1G77280.1,AT4G29990.1,AT3G23150.1,AT4G00710.1,AT5G38260.1,AT1G70250.1,AT3G48750.1,AT1…	-1.33118	1.53414
1	GO:0016705	66813	635	859	23	Potri.008G223500.1|Potri.001G331100.1|Potri.013G157200.1|Potri.T116000.1|Potri.T115400.1|Potri.012G071200.1|Potri.002G150400.1|Potri.012G071300.1|Potri.006G154500.1|Potri.003G007400.1|Potri.013G073300.1|Potri.007G082900.1|Potri.016G137400.2|Potri.009G101700.1|Potri.016G137600.1|Potri.005G079600.1|Potri.014G038000.1|Potri.009G145400.1|Potri.012G096800.1|Potri.T096600.1|Potri.001G200100.1|Potri.014…	2.81723	3.70041e-06	F	oxidoreductase activity, acting on paired donors, with incorporation or reduction of molecular oxygen		Catalysis of an oxidation-reduction (redox) reaction in which hydrogen or electrons are transferred from each of two donors, and molecular oxygen is reduced or incorporated into a donor.	5.88963e-09	0	0	AT4G31940.1,AT5G05580.1,AT1G05160.1,AT4G39950.1,AT5G10610.1,AT3G19270.1,AT1G64940.1,AT3G48520.1,AT2G45550.1,AT3G26330.1,AT2G27690.1,AT5G05600.1,AT2G29090.1,AT3G01900.1,AT4G37370.1,AT2G26710.1,AT3G13730.1,AT1G78440.1,AT5G51810.1,AT3G56940.1,AT5G07990.1,AT3G26300.1	1.18082	1.62518
1	GO:0016740	66813	440	859	10	Potri.001G350700.2|Potri.003G142400.1|Potri.003G057100.1|Potri.013G143300.1|Potri.003G142500.2|Potri.001G350700.1|Potri.017G151900.1|Potri.013G138400.1|Potri.006G010200.1|Potri.008G065000.1	1.76773	0.0286665	F	transferase activity		Catalysis of the transfer of a group, e.g. a methyl group, glycosyl group, acyl group, phosphorus-containing, or other groups, from one compound (generally regarded as the donor) to another compound (generally regarded as the acceptor). Transferase is the systematic name for any enzyme of EC class 2.	6.71546e-08	0	0	AT4G35160.1,AT3G16030.1,AT1G61860.1,AT5G48940.1,AT4G23220.1,AT3G15940.1,AT2G35040.1,AT1G27320.1,AT1G07650.2,AT2G38130.1,AT1G19920.1,AT4G21400.1,AT3G01380.1,AT4G22130.1,AT3G28460.1,AT4G21390.1,AT1G11340.1,AT1G35710.1,AT4G27290.1,AT4G01950.1,AT5G59700.1,AT5G01320.1,AT1G68400.1,AT5G05170.1,AT1G21230.1,AT4G24670.1,AT5G53450.1,AT3G47570.1,AT3G02130.1,AT3G22560.1,AT1G53440.1,AT5G13870.1,AT4G38830.1,AT2…	1.14593	1.61299
1	GO:0004713	66813	1495	859	34	Potri.T098200.1|Potri.T177100.1|Potri.016G061500.2|Potri.010G155600.1|Potri.001G442000.5|Potri.016G061500.1|Potri.011G034500.1|Potri.001G414000.1|Potri.004G063900.2|Potri.019G122500.1|Potri.001G441300.1|Potri.007G125300.1|Potri.010G155800.1|Potri.011G030100.1|Potri.T113000.1|Potri.011G030200.1|Potri.011G010500.1|Potri.011G029600.1|Potri.011G029400.1|Potri.004G023800.1|Potri.004G018500.1|Potri.005…	1.76891	0.000612073	F	protein tyrosine kinase activity		Catalysis of the reaction: ATP + a protein tyrosine = ADP + protein tyrosine phosphate.	1.88224e-07	0	0	AT3G16030.1,AT1G61860.1,AT1G35710.1,AT1G11340.1,AT4G38830.1,AT4G27290.1,AT4G23220.1,AT1G07650.2,AT4G21400.1,AT1G70250.1,AT4G22130.1,AT1G17230.1,AT4G08850.1,AT1G53430.1,AT1G77280.1,AT4G23180.1,AT1G53440.1	-1.9438	1.45176
1	GO:0004497	66813	129	859	6	Potri.012G071200.1|Potri.012G071300.1|Potri.009G143500.1|Potri.014G038000.1|Potri.002G207400.2|Potri.014G038200.1	3.61767	0.00146274	F	monooxygenase activity		Catalysis of the incorporation of one atom from molecular oxygen into a compound and the reduction of the other atom of oxygen to water.	5.01363e-07	0	0	AT2G27690.1,AT4G31940.1,AT2G29090.1,AT1G05160.1,AT3G13730.1,AT2G26710.1,AT3G56940.1,AT3G19270.1,AT3G48520.1,AT5G07990.1	-2.40529	1.58301
1	GO:0003700	66813	4508	859	97	Potri.018G049200.1|Potri.006G138500.4|Potri.006G138500.1|Potri.010G129000.1|Potri.006G037600.1|Potri.008G045300.2|Potri.015G046200.1|Potri.008G097900.2|Potri.008G122100.1|Potri.007G029500.1|Potri.019G091900.1|Potri.013G042600.1|Potri.011G055900.1|Potri.001G079600.1|Potri.009G019200.2|Potri.006G138500.3|Potri.012G080400.1|Potri.002G151700.4|Potri.014G074200.2|Potri.002G028400.1|Potri.005G064100.1|…	1.67362	3.05768e-07	F	sequence-specific DNA binding transcription factor activity		Interacting selectively and non-covalently with a specific DNA sequence in order to modulate transcription. The transcription factor may or may not also interact selectively with a protein or macromolecular complex.	7.27243e-06	0	0	AT1G27370.1,AT2G16720.1,AT3G56970.1,AT1G69170.1,AT5G53950.1,AT5G62165.1,AT1G25340.1,AT3G61250.1,AT2G28550.1,AT1G25560.1,AT4G38620.1,AT1G62300.1,AT4G37750.1,AT3G54340.1,AT1G27360.1,AT5G07580.1,AT1G13290.1,AT3G58120.1,AT2G33810.1,AT5G22380.1,AT1G22640.1,AT5G64530.1,AT1G69310.1,AT4G36740.1,AT5G06710.1,AT2G45660.1,AT3G04670.1,AT5G14750.1,AT1G76890.2,AT5G25220.1,AT1G68320.1,AT1G25440.1,AT5G11590.1,AT2…	1.30456	1.58853
1	GO:0016209	66813	79	859	2	Potri.013G102100.1|Potri.008G099900.2	1.96911	0.0819033	F	antioxidant activity		Inhibition of the reactions brought about by dioxygen (O2) or peroxides. Usually the antioxidant is effective because it can itself be more easily oxidized than the substance protected. The term is often applied to components that can trap free radicals, thereby breaking the chain reaction that normally leads to extensive biological damage.	2.13829e-05	0	0	AT5G67400.1,AT5G51100.1,AT5G06720.1,AT4G08780.1,AT1G73680.1,AT1G71695.1,AT1G49570.1,AT5G51060.1,AT5G05340.1	-5.03772	1.39278
1	GO:0004601	66813	192	859	10	Potri.012G111600.1|Potri.012G052800.1|Potri.002G065300.1|Potri.012G049500.1|Potri.007G053400.1|Potri.016G058800.1|Potri.001G011000.1|Potri.019G125500.1|Potri.019G129000.1|Potri.005G135300.1	4.05104	4.44288e-05	F	peroxidase activity		Catalysis of the reaction: donor + hydrogen peroxide = oxidized donor + 2 H2O.	2.47859e-05	0.0006	0.02	AT5G67400.1,AT5G06720.1,AT4G08780.1,AT1G73680.1,AT1G71695.1,AT1G49570.1,AT5G51060.1,AT5G05340.1	1.01503	1.61922
1	GO:0016709	66813	19	859	1	Potri.001G200100.1	4.09368	0.0244288	F	oxidoreductase activity, acting on paired donors, with incorporation or reduction of molecular oxygen, NADH or NADPH as one donor, and incorporation of one atom of oxygen		Catalysis of an oxidation-reduction (redox) reaction in which hydrogen or electrons are transferred from NADH or NADPH and one other donor, and one atom of oxygen is incorporated into one donor.	5.22212e-05	0.0005	0.02	AT3G56940.1,AT3G19270.1,AT2G29090.1,AT5G07990.1,AT1G05160.1,AT3G13730.1	-1.87187	1.22673
1	GO:0003677	66813	4967	859	84	Potri.018G049200.1|Potri.006G138500.4|Potri.013G140800.1|Potri.006G138500.1|Potri.006G037600.1|Potri.016G025000.2|Potri.008G045300.2|Potri.015G046200.1|Potri.008G097900.2|Potri.008G122100.1|Potri.007G029500.1|Potri.019G091900.1|Potri.011G055900.1|Potri.001G079600.1|Potri.009G019200.2|Potri.006G138500.3|Potri.012G080400.1|Potri.002G151700.4|Potri.014G074200.2|Potri.002G028400.1|Potri.005G064100.1|…	1.31539	0.00462685	F	DNA binding		Any molecular function by which a gene product interacts selectively with DNA (deoxyribonucleic acid).	5.73234e-05	0.0005	0.02	AT1G27370.1,AT2G16720.1,AT3G56970.1,AT1G69170.1,AT5G53950.1,AT5G62165.1,AT1G25340.1,AT3G61250.1,AT2G28550.1,AT1G25560.1,AT5G05140.1,AT4G38620.1,AT1G62300.1,AT4G37750.1,AT3G56940.1,AT3G54340.1,AT1G27360.1,AT5G07580.1,AT3G58120.1,AT2G33810.1,AT5G22380.1,AT1G22640.1,AT5G64530.1,AT1G69310.1,AT4G36740.1,AT5G06710.1,ATCG00740.1,AT2G45660.1,AT3G04670.1,AT5G14750.1,AT1G76890.2,AT5G25220.1,AT1G68320.1,AT5…	1.20208	1.54256
1	GO:0016165	66813	36	859	3	Potri.001G167700.1|Potri.005G032600.1|Potri.001G015400.1	6.48166	0.00115244	F	lipoxygenase activity		Catalysis of the reaction: linoleate + O2 = (9Z,11E)-(13S)-13-hydroperoxyoctadeca-9,11-dienoate.	6.15867e-05	0.0005	0.02	AT1G17420.1,AT1G55020.1,AT3G45140.1	1.15116	1.50123
1	GO:0030060	66813	40	859	4	Potri.001G287400.2|Potri.001G287400.3|Potri.017G152000.1|Potri.017G152100.1	7.778	0.000157378	F	L-malate dehydrogenase activity		Catalysis of the reaction: (S)-malate + NAD+ = oxaloacetate + NADH + H+.	9.16619e-05	0.0005	0.02	AT1G53240.1,AT3G15020.1,AT2G22780.1	-1.63335	1.31898
1	GO:0042132	66813	15	859	3	Potri.002G069000.1|Potri.016G107000.1|Potri.005G191400.4	15.556	3.3083e-05	F	fructose 1,6-bisphosphate 1-phosphatase activity		Catalysis of the reaction: D-fructose 1,6-bisphosphate + H2O = D-fructose 6-phosphate + phosphate.	0.000109707	0.0039	0.16	AT1G43670.1,AT3G54050.1	-2.38759	-1.26281
1	GO:0042626	66813	345	859	9	Potri.001G312300.1|Potri.012G069700.2|Potri.016G056700.4|Potri.008G179500.1|Potri.001G189500.1|Potri.001G048800.1|Potri.001G311500.2|Potri.017G081100.1|Potri.001G312200.1	2.02904	0.0147655	F	ATPase activity, coupled to transmembrane movement of substances		Catalysis of the reaction: ATP + H2O = ADP + phosphate, to directly drive the active transport of a substance across a membrane.	0.000133241	0.0038	0.16	AT1G59870.1,AT1G17840.1,AT1G15520.1,AT3G28860.1,AT4G30190.1,AT3G13080.1,AT3G21090.1,AT3G47780.1,ATCG00120.1	1.82074	1.53525
1	GO:0016820	66813	117	859	1	Potri.013G142800.1	0.664786	0.444829	F	hydrolase activity, acting on acid anhydrides, catalyzing transmembrane movement of substances		Catalysis of the hydrolysis of an acid anhydride to directly drive the transport of a substance across a membrane.	0.000163607	0.0036	0.16	AT1G59870.1,AT1G17840.1,AT1G15520.1,AT3G28860.1,AT4G30190.1,AT3G13080.1,AT3G21090.1,AT3G47780.1,ATCG00120.1	-2.87276	1.61737
1	GO:0016616	66813	301	859	7	Potri.003G040500.1|Potri.003G119000.1|Potri.001G287400.2|Potri.001G287400.3|Potri.003G040300.1|Potri.017G152000.1|Potri.017G152100.1	1.80884	0.0422999	F	oxidoreductase activity, acting on the CH-OH group of donors, NAD or NADP as acceptor		Catalysis of an oxidation-reduction (redox) reaction in which a CH-OH group acts as a hydrogen or electron donor and reduces NAD+ or NADP.	0.00018445	0.0036	0.16	AT3G15020.1,AT2G41510.1,AT2G22780.1,AT4G39230.1,AT1G53240.1,AT1G26420.1,AT2G34790.1,AT5G42800.1,AT1G17650.1	-1.32815	1.42144
1	GO:0016702	66813	41	859	5	Potri.001G167700.1|Potri.012G052800.1|Potri.012G049500.1|Potri.005G032600.1|Potri.001G015400.1	9.48536	1.35994e-05	F	oxidoreductase activity, acting on single donors with incorporation of molecular oxygen, incorporation of two atoms of oxygen		Catalysis of an oxidation-reduction (redox) reaction in which hydrogen or electrons are transferred from one donor, and two oxygen atoms is incorporated into a donor.	0.000298946	0.0052	0.24	AT1G17420.1,AT1G55020.1,AT1G73680.1,AT3G45140.1	1.18353	1.43485
1	GO:0004564	66813	40	859	4	Potri.008G101500.2|Potri.003G112600.1|Potri.008G101500.3|Potri.013G006600.1	7.778	0.000157378	F	beta-fructofuranosidase activity		Catalysis of the reaction: a fructofuranosylated fructofuranosyl acceptor + H2O = a non fructofuranosylated fructofuranosyl acceptor + a beta-D-fructofuranoside.	0.000302507	0.006	0.28	AT1G56560.1,AT3G06500.1,AT1G12240.1	1.47824	1.58773
1	GO:0016614	66813	183	859	3	Potri.012G034700.1|Potri.001G459200.1|Potri.016G044100.1	1.27508	0.210411	F	oxidoreductase activity, acting on CH-OH group of donors		Catalysis of an oxidation-reduction (redox) reaction in which a CH-OH group act as a hydrogen or electron donor and reduces a hydrogen or electron acceptor.	0.000508753	0.0067	0.32	AT3G15020.1,AT2G41510.1,AT2G22780.1,AT4G39230.1,AT1G53240.1,AT1G26420.1,AT2G34790.1,AT5G42800.1,AT1G17650.1	3.52765	1.67073
1	GO:0005509	66813	757	859	13	Potri.002G055700.2|Potri.012G111600.1|Potri.006G043700.1|Potri.009G127800.2|Potri.016G108000.1|Potri.007G033700.1|Potri.005G128100.1|Potri.010G210000.1|Potri.001G073900.4|Potri.001G073900.2|Potri.009G154600.1|Potri.004G031500.1|Potri.001G073900.3	1.33572	0.114163	F	calcium ion binding		Interacting selectively and non-covalently with calcium ions (Ca2+).	0.000513749	0.0065	0.32	AT3G10190.1,AT3G50770.1,AT4G05180.1,AT2G39470.1,AT1G06680.1,AT1G21230.1,AT5G51060.1,AT5G24270.1,AT5G66570.1,AT4G38810.2	-1.50977	1.4666
1	GO:0016615	66813	48	859	4	Potri.001G287400.2|Potri.001G287400.3|Potri.017G152000.1|Potri.017G152100.1	6.48166	0.000376296	F	malate dehydrogenase activity		Catalysis of the reversible conversion of pyruvate or oxaloacetate to malate.	0.000578657	0.0064	0.32	AT1G53240.1,AT3G15020.1,AT2G22780.1	-1.63335	1.31009
1	GO:0015250	66813	114	859	5	Potri.006G128200.1|Potri.008G050700.2|Potri.010G209900.1|Potri.001G455000.1|Potri.019G030900.1	3.4114	0.00366179	F	water channel activity		Transport systems of this type catalyze facilitated diffusion of water (by an energy-independent process) by passage through a transmembrane aqueous pore or channel without evidence for a carrier-mediated mechanism.	0.000597221	0.0062	0.32	AT2G37170.1,AT4G10380.1,AT4G01470.1,AT3G04090.1	1.44969	1.52274
1	GO:0010295	66813	21	859	2	Potri.009G101700.1|Potri.009G033900.3	7.40762	0.00236963	F	(+)-abscisic acid 8'-hydroxylase activity		Catalysis of the reaction: (+)-abscisate + H(+) + NADPH + O(2) = (+)-8'-hydroxyabscisate + H(2)O + NADP(+).	0.000649128	0.0079	0.42	AT3G19270.1,AT2G29090.1	2.77444	1.32567
1	GO:0016787	66813	1212	859	10	Potri.005G178900.2|Potri.010G127600.1|Potri.017G118600.1|Potri.008G114400.1|Potri.014G032800.1|Potri.009G116800.1|Potri.002G082400.1|Potri.004G142900.1|Potri.007G036800.1|Potri.014G135900.3	0.641749	0.910644	F	hydrolase activity		Catalysis of the hydrolysis of various bonds, e.g. C-O, C-N, C-C, phosphoric anhydride bonds, etc. Hydrolase is the systematic name for any enzyme of EC class 3.	0.00094388	0.0081	0.46	AT5G65940.1,AT5G52882.1,AT1G12240.1,AT2G44480.1,AT2G35040.1,AT5G41080.1,AT3G01380.1,AT1G15520.1,ATCG01280.1,AT1G56560.1,AT5G24270.1,AT4G26090.1,AT3G06500.1,AT1G43670.1,AT4G30190.1,AT3G47780.1,AT3G13080.1,AT5G47500.1,AT5G14950.1,AT4G33220.1,AT5G04040.1,AT5G65140.1,AT2G29050.1,AT3G21090.1,ATCG00120.1,AT5G59750.1,AT4G25150.1,AT5G49360.1,AT5G13870.1,AT4G39010.1,AT3G45850.1,AT3G44620.1,AT5G18670.1,AT3…	2.51906	1.5089
1	GO:0030246	66813	686	859	18	Potri.T098200.1|Potri.001G441400.2|Potri.T177100.1|Potri.001G442000.5|Potri.003G121900.1|Potri.011G034500.1|Potri.001G414000.1|Potri.001G441300.1|Potri.001G441800.1|Potri.001G350400.1|Potri.001G441400.1|Potri.019G034000.1|Potri.010G025800.1|Potri.006G218500.1|Potri.015G140600.1|Potri.T021500.1|Potri.T097300.1|Potri.010G025700.1	2.04087	0.0017055	F	carbohydrate binding		Interacting selectively and non-covalently with any carbohydrate, which includes monosaccharides, oligosaccharides and polysaccharides as well as substances derived from monosaccharides by reduction of the carbonyl group (alditols), by oxidation of one or more hydroxy groups to afford the corresponding aldehydes, ketones, or carboxylic acids, or by replacement of one or more hydroxy group(s) by a…	0.00100258	0.0083	0.48	AT3G54420.1,AT3G16030.1,AT2G22620.1,AT1G11340.1,AT4G27290.1,AT5G14950.1,AT5G52190.1,AT4G21390.1	-2.2631	1.38086
1	GO:0015078	66813	58	859	5	Potri.005G154900.1|Potri.013G137700.1|Potri.013G142700.1|Potri.005G154700.1|Potri.013G137900.1	6.70517	0.000101719	F	hydrogen ion transmembrane transporter activity		Catalysis of the transfer of hydrogen ions from one side of a membrane to the other.	0.00107172	0.0081	0.48	ATCG00140.1,AT4G09650.1,AT4G30190.1,AT3G51860.1,ATCG00130.1,ATCG00120.1,AT3G05030.1	-2.0282	1.25096
1	GO:0051213	66813	6	859	2	Potri.012G052800.1|Potri.012G049500.1	25.9267	4.11486e-05	F	dioxygenase activity		Catalysis of an oxidation-reduction (redox) reaction in which both atoms of oxygen from one molecule of O2 are incorporated into the (reduced) product(s) of the reaction. The two atoms of oxygen may be distributed between two different products.	0.0012484	0.009	0.54	AT1G78440.1,AT1G17420.1,AT5G51810.1,AT1G55020.1,AT5G05600.1,AT1G73680.1,AT3G45140.1	1.23209	1.32018
1	GO:0004575	66813	23	859	2	Potri.003G112600.1|Potri.013G006600.1	6.76348	0.00309572	F	sucrose alpha-glucosidase activity		Catalysis of the reaction: sucrose + H2O = alpha-D-glucose + beta-D-fructose.	0.00160039	0.0138	0.84	AT1G56560.1,AT1G12240.1	1.39511	1.49045
1	GO:0051536	66813	190	859	5	Potri.010G239100.1|Potri.010G239100.2|Potri.001G186800.2|Potri.014G143400.1|Potri.002G192200.1	2.04684	0.0370421	F	iron-sulfur cluster binding		Interacting selectively and non-covalently with an iron-sulfur cluster, a combination of iron and sulfur atoms.	0.00203521	0.0146	0.92	AT2G27510.1,AT2G42750.1,AT4G01940.1,AT3G16250.1,ATCG00430.1	-1.0124	1.29954
1	GO:0022857	66813	247	859	1	Potri.018G113300.1	0.314899	0.827986	F	transmembrane transporter activity		Enables the transfer of a substance from one side of a membrane to the other.	0.0026239	0.0161	1.06	ATCG00140.1,AT4G09650.1,AT4G02050.1,AT3G51860.1,AT3G05030.1,AT1G15520.1,AT3G28860.1,AT4G05120.1,AT4G30190.1,AT4G21120.1,AT3G47780.1,AT3G13080.1,ATCG00130.1,AT4G01470.1,AT1G59870.1,AT2G37170.1,AT1G17840.1,AT3G04090.1,AT4G10380.1,AT3G21090.1,ATCG00120.1	-1.8185	1.50119
1	GO:0046933	66813	64	859	4	Potri.013G142800.1|Potri.013G117000.1|Potri.005G154700.1|Potri.013G137900.1	4.86125	0.00141554	F	hydrogen ion transporting ATP synthase activity, rotational mechanism		Catalysis of the transfer of a solute or solutes from one side of a membrane to the other according to the reaction: ADP + phosphate = ATP + H2O, coupled with transport of H+ down a concentration gradient, by a rotational mechanism.	0.0027754	0.0158	1.06	AT4G09650.1,ATCG00130.1,ATCG00120.1	-1.62934	1.40574
1	GO:0045156	66813	42	859	3	Potri.013G081000.1|Potri.011G074600.1|Potri.013G136800.1	5.55571	0.00206064	F	electron transporter, transferring electrons within the cyclic electron transport pathway of photosynthesis activity		Enables the directed movement of electrons within the cyclic electron transport pathway of photosynthesis.	0.00294618	0.018	1.24	ATCG00730.1,ATCG00270.1	-1.69968	1.2351
1	GO:0016798	66813	115	859	4	Potri.013G152400.1|Potri.003G159700.3|Potri.003G159700.1|Potri.003G159700.2	2.70539	0.016752	F	hydrolase activity, acting on glycosyl bonds		Catalysis of the hydrolysis of any glycosyl bond.	0.00306099	0.0177	1.24	AT4G03210.1,AT3G54420.1,AT5G49360.1,AT5G13870.1,AT4G39010.1,AT1G12240.1,AT5G14950.1,AT2G44480.1,AT5G18670.1,AT1G56560.1,AT3G06500.1,AT1G75090.1	1.3983	1.53915
1	GO:0004857	66813	139	859	7	Potri.019G110200.1|Potri.019G111000.1|Potri.006G134600.1|Potri.005G186800.1|Potri.003G072800.1|Potri.006G135100.1|Potri.006G134500.1	3.91698	0.000464173	F	enzyme inhibitor activity		Stops, prevents or reduces the activity of an enzyme.	0.00406173	0.0228	1.62	AT5G20860.1,AT4G33220.1,AT1G17860.1,AT2G26440.1,AT3G14310.1,AT3G15360.1,AT1G73325.1	3.04137	1.90619
1	GO:0004553	66813	715	859	12	Potri.013G152400.1|Potri.003G112600.1|Potri.004G162200.1|Potri.001G350400.1|Potri.003G159700.3|Potri.001G227400.4|Potri.003G159700.1|Potri.003G159700.2|Potri.016G002300.1|Potri.010G141400.1|Potri.001G227400.1|Potri.001G227300.1	1.3054	0.136105	F	hydrolase activity, hydrolyzing O-glycosyl compounds		Catalysis of the hydrolysis of any O-glycosyl bond.	0.00549259	0.026	1.9	AT4G03210.1,AT3G54420.1,AT5G49360.1,AT5G13870.1,AT4G39010.1,AT1G12240.1,AT5G14950.1,AT2G44480.1,AT5G18670.1,AT1G56560.1,AT3G06500.1	1.31682	1.5286
1	GO:0022891	66813	134	859	1	Potri.018G113300.1	0.580448	0.515464	F	substrate-specific transmembrane transporter activity		Enables the transfer of a specific substance or group of related substances from one side of a membrane to the other.	0.00775718	0.0341	2.56	ATCG00140.1,AT4G09650.1,AT4G02050.1,AT3G51860.1,AT3G05030.1,AT3G28860.1,AT4G05120.1,AT4G30190.1,AT4G21120.1,AT3G13080.1,ATCG00130.1,AT4G01470.1,AT1G59870.1,AT2G37170.1,AT3G04090.1,AT4G10380.1,ATCG00120.1	-1.8185	1.46259
1	GO:0043531	66813	954	859	20	Potri.001G432300.2|Potri.001G428700.4|Potri.001G428700.1|Potri.007G143000.1|Potri.001G427000.1|Potri.007G143300.1|Potri.012G123400.1|Potri.001G428800.1|Potri.001G428700.2|Potri.001G427100.1|Potri.012G123200.1|Potri.001G427600.1|Potri.011G014900.1|Potri.012G122900.1|Potri.001G429700.1|Potri.019G125400.1|Potri.001G427500.3|Potri.001G426200.1|Potri.001G432300.1|Potri.001G428700.3	1.63061	0.0132207	F	ADP binding		Interacting selectively and non-covalently with ADP, adenosine 5'-diphosphate.	0.00880669	0.0384	2.92	AT1G72890.1,AT4G26090.1,AT3G14470.1,AT5G17680.1,AT4G27220.1,AT4G27190.1	2.41216	1.49007
1	GO:0048037	66813	74	859	1	Potri.003G119000.1	1.05108	0.246236	F	cofactor binding		Interacting selectively and non-covalently with a cofactor, a substance that is required for the activity of an enzyme or other protein. Cofactors may be inorganic, such as the metal atoms zinc, iron, and copper in certain forms, or organic, in which case they are referred to as coenzymes. Cofactors may either be bound tightly to active sites or bind loosely with the substrate.	0.00933093	0.0397	3.06	AT5G14700.1,AT2G41510.1,AT5G01320.1,AT4G14880.1,AT5G51060.1,AT1G26420.1,AT4G24670.1,AT5G42800.1,AT2G34790.1,AT5G13700.1,ATCG00430.1,AT1G17650.1	1.60075	1.46444
1	GO:0004806	66813	118	859	3	Potri.006G043800.1|Potri.004G054600.1|Potri.014G027800.1	1.97746	0.066412	F	triglyceride lipase activity		Catalysis of the reaction: triacylglycerol + H2O = diacylglycerol + a fatty acid anion.	0.0117232	0.0442	3.54	AT5G04040.1,AT5G42930.1,AT4G18550.1	-1.22192	1.58312
1	GO:0008762	66813	121	859	3	Potri.012G034700.1|Potri.001G459200.1|Potri.016G044100.1	1.92843	0.0714085	F	UDP-N-acetylmuramate dehydrogenase activity		Catalysis of the reaction: UDP-N-acetylmuramate + NADP+ = UDP-N-acetyl-3-O-(1-carboxyvinyl)-D-glucosamine + NADPH + H+.	0.0124455	0.0476	4	AT2G41510.1,AT1G26420.1,AT2G34790.1	3.52765	1.69557
