# Supplementary material for: MicroRNA319-mediated gene regulatory network impacts leaf development and morphogenesis in poplar
Source: For Res (Fayettev). 2021 Feb 5;1:4. doi: 10.48130/FR-2021-0004 (PMC11524277; doi:10.48130/FR-2021-0004)
Supplement: Supplementary file 1 — Supplementary data to this article can be found online. [file FR-2021-0004-S1.zip › 10.48130_FR-2021-0004-Suppl-TableS4.xlsx]

## Sheet: Sheet1
Timepoint or Comparison	GOID	Genes associated with GO	Genes associated with this GO	DEGs associated with GO	DEGs associated with this GO	Poplar GeneID	Enrichment Factor(times)	Enrichment Score	GO_Type	GO_Term	Classification	Definition	P-Value	FDR_RATE	Expected_false_positives	Annotated_genes	Average_FC1(DEGs associated with this GO)
1	GO:0015995	66813	575	859	12	Potri.010G150800.1|Potri.016G025000.2|Potri.001G403300.2|Potri.012G068500.1|Potri.002G169100.1|Potri.009G146000.2|Potri.016G107000.1|Potri.010G151000.1|Potri.011G122400.1|Potri.001G015400.1|Potri.013G117000.1|Potri.016G025000.1	1.62323	0.0371779	P	chlorophyll biosynthetic process	chloroplast	The chemical reactions and pathways resulting in the formation of chlorophyll, any compound of magnesium complexed in a porphyrin (tetrapyrrole) ring and which functions as a photosynthetic pigment, from less complex precursors.	0.000195393	0.0006	0.12	AT4G09650.1,AT3G17210.1,AT4G01050.1,AT3G56940.1,AT5G54190.1,AT3G45140.1,AT3G54050.1	-1.65981
1	GO:0015994	66813	151	859	4	Potri.016G025000.2|Potri.002G169100.1|Potri.001G015400.1|Potri.016G025000.1	2.0604	0.0461918	P	chlorophyll metabolic process	chloroplast	The chemical reactions and pathways involving chlorophyll, any compound of magnesium complexed in a porphyrin (tetrapyrrole) ring and which functions as a photosynthetic pigment.	0.000548126	0.0015	0.36	AT4G09650.1,AT2G22240.1,AT3G54050.1,AT3G17210.1,AT3G56940.1,AT4G01050.1,AT3G45140.1,AT5G54190.1	-1.14597
1	GO:0009773	66813	261	859	18	Potri.011G074700.1|Potri.012G068500.1|Potri.002G169100.1|Potri.002G055700.2|Potri.002G016000.1|Potri.001G113000.3|Potri.002G180400.2|Potri.016G107000.1|Potri.002G180400.1|Potri.002G180400.4|Potri.002G016000.2|Potri.019G034000.1|Potri.010G110100.4|Potri.001G186800.2|Potri.013G136700.1|Potri.001G044300.1|Potri.013G117000.1|Potri.010G110100.2	5.36414	1.84848e-09	P	photosynthetic electron transport in photosystem I	photosynthesis	A photosynthetic electron transport chain in which electrons move from the primary electron acceptor (Quinone, X) through a chain of electron transport molecules in the thylakoid membrane until they reach ferredoxin which passes the electron to the ultimate electron acceptor; NADP.	5.77121e-08	0	0	AT1G06680.1,AT4G09650.1,AT4G01050.1,AT3G16250.1,ATCG00720.1,AT1G76100.1,AT3G54050.1,AT1G15980.1	-1.31099
1	GO:0009772	66813	58	859	4	Potri.013G081000.1|Potri.002G169100.1|Potri.013G139600.1|Potri.013G117000.1	5.36414	0.000906139	P	photosynthetic electron transport in photosystem II	photosynthesis	A photosynthetic electron transport chain in which electrons move from the primary electron acceptor (Quinone, Q) through a chain of electron transport molecules in the thylakoid membrane until they reach the ultimate electron acceptor of Photosystem II, which is plastocyanin (PC). The electron is then passed to the P700 chlorophyll a molecules of the reaction centre of photosystem I.	0.000129928	0.0007	0.12	AT4G09650.1,AT4G01050.1,ATCG00270.1	-1.46621
1	GO:0022900	66813	59	859	2	Potri.010G239100.1|Potri.010G239100.2	2.63661	0.0404906	P	electron transport chain	photosynthesis	A process in which a series of electron carriers operate together to transfer electrons from donors to any of several different terminal electron acceptors to generate a transmembrane electrochemical gradient.	9.8911e-08	0	0	AT4G09650.1,ATCG00720.1,ATCG00270.1,AT1G76100.1,AT3G54050.1,AT1G06680.1,AT2G27510.1,ATCG00730.1,AT3G16250.1,AT4G01050.1,AT1G15980.1	1.209
1	GO:0048366	66813	495	859	20	Potri.006G138500.4|Potri.006G138500.1|Potri.006G138500.3|Potri.004G065800.3|Potri.011G083100.2|Potri.016G124900.1|Potri.011G083100.1|Potri.006G138500.2|Potri.011G083100.4|Potri.004G065800.4|Potri.016G124700.1|Potri.011G083100.3|Potri.001G375800.1|Potri.016G124700.2|Potri.012G032900.1|Potri.001G200100.1|Potri.004G065800.6|Potri.015G017000.1|Potri.011G115400.1|Potri.012G032900.2	3.14263	2.55046e-06	P	leaf development	leaf	The process whose specific outcome is the progression of the leaf over time, from its formation to the mature structure.	0.00660078	0.0181	6.88	AT1G27370.1,AT5G01600.1,AT1G73680.1,AT1G27320.1,AT3G13730.1,AT4G37750.1,AT5G53950.1,AT5G62165.1,AT5G66570.1,AT4G01500.1	1.19675
1	GO:0048827	66813	28	859	2	Potri.018G018600.4|Potri.018G018600.2	5.55571	0.00546036	P	phyllome development	leaf	The process whose specific outcome is the progression of a phyllome over time, from its formation to the mature structure. A phyllome is a collective term for all the different types of leaves appearing on plants.	0.00174308	0.0085	2.56	AT1G27370.1,AT5G01600.1,AT1G73680.1,AT1G27320.1,AT3G13730.1,AT5G53950.1,AT4G24670.1,AT4G37750.1,AT4G31820.1,AT5G62165.1,AT5G66570.1,AT4G01500.1	-1.41028
1	GO:0048507	66813	162	859	5	Potri.011G055900.1|Potri.002G028400.1|Potri.008G121200.2|Potri.007G017000.1|Potri.016G044100.1	2.40062	0.0188375	P	meristem development	meristem	The process whose specific outcome is the progression of the meristem over time, from its formation to the mature structure.	0.000969308	0.0043	1.16	AT4G03210.1,AT2G41510.1,AT1G71695.1,AT1G68320.1,AT2G33810.1,AT4G22130.1,AT5G53950.1,AT4G37750.1,AT4G24670.1,AT5G51560.1,AT2G45660.1,AT3G54340.1,AT3G02130.1	1.67033
1	GO:0010073	66813	270	859	3	Potri.010G174200.1|Potri.002G114800.1|Potri.014G144600.1	0.864222	0.458031	P	meristem maintenance	meristem	Any process involved in maintaining the identity, size and shape of a meristem.	0.00289741	0.0106	3.56	AT4G03210.1,AT1G71695.1,AT1G68320.1,AT4G22130.1,AT4G24670.1,AT4G37750.1,AT5G51560.1,AT2G45660.1,AT3G02130.1	1.4769
1	GO:0048509	66813	25	859	3	Potri.001G057400.3|Potri.001G057400.1|Potri.001G057400.2	9.3336	0.0002768	P	regulation of meristem development	meristem	Any process that modulates the frequency, rate or extent of meristem development, the biological process whose specific outcome is the progression of the meristem over time, from its formation to the mature structure.	0.00199181	0.0086	2.72	AT4G22130.1,AT4G03210.1,AT1G27370.1,AT5G51560.1,AT1G27360.1,AT1G27320.1,AT1G71695.1,AT1G68320.1	1.41903
1	GO:0010087	66813	80	859	5	Potri.010G129000.1|Potri.001G057400.3|Potri.001G057400.1|Potri.012G083300.1|Potri.001G057400.2	4.86125	0.000594918	P	phloem or xylem histogenesis	xylem	The process whose specific outcome is the progression of phloem and/or xylem over time, from formation to the mature structure. An example of this process is found in Arabidopsis thaliana.	0.000156213	0.0007	0.12	AT5G64530.1,AT1G13290.1,AT4G37750.1,AT4G24670.1,AT2G41510.1,AT2G03090.1,AT1G27320.1	1.15783
1	GO:0010089	66813	203	859	6	Potri.013G060800.1|Potri.005G064100.1|Potri.005G111200.1|Potri.005G111200.2|Potri.002G114800.1|Potri.016G044100.1	2.29892	0.0166245	P	xylem development	xylem	The formation of the principal water-conducting tissue of a vascular plant.	0.0123759	0.0276	11.9	AT5G64530.1,AT4G37750.1,AT2G41510.1,AT2G03090.1	2.05864
1	GO:0046274	66813	80	859	3	Potri.019G088600.1|Potri.016G107500.1|Potri.016G107900.1	2.91675	0.0198898	P	lignin catabolic process	lignin	The chemical reactions and pathways resulting in the breakdown of lignins, a class of polymers of phenylpropanoid units.	0.0150238	0.031	13.94	AT3G09220.1,AT5G09360.1	-3.03328
1	GO:0009808	66813	19	859	1	Potri.014G144600.1	4.09368	0.0244288	P	lignin metabolic process	lignin	The chemical reactions and pathways involving lignins, a class of polymers of phenylpropanoid units.	0.000747265	0.0035	0.9	AT5G14700.1,AT5G05170.1,AT3G09220.1,AT5G09360.1,AT3G02130.1	2.19529
1	GO:0009850	66813	61	859	3	Potri.005G178900.2|Potri.002G082400.1|Potri.001G006600.1	3.82524	0.00793346	P	auxin metabolic process	auxin	The chemical reactions and pathways involving auxins, a group of plant hormones that regulate aspects of plant growth.	0.000685288	0.0033	0.82	AT4G14880.1,AT4G24670.1,AT2G21170.1,AT1G55320.1,AT3G14310.1,AT4G39950.1,AT3G15360.1	1.60712
1	GO:0009755	66813	191	859	4	Potri.001G057400.3|Potri.001G057400.1|Potri.001G057400.2|Potri.014G135900.3	1.6289	0.101384	P	hormone-mediated signaling pathway	auxin	A series of molecular signals mediated by the detection of a hormone.	0.00914548	0.0217	8.84	AT3G23150.1,AT2G27690.1,AT4G00710.1,AT4G09650.1,AT1G25560.1,AT2G16720.1,AT1G59870.1,AT5G05600.1,AT1G27320.1,AT1G15520.1,AT1G06680.1,AT4G26090.1,AT4G01050.1,AT5G66570.1,AT5G07580.1	1.94469
1	GO:0006569	66813	255	859	6	Potri.013G157200.1|Potri.019G110200.1|Potri.019G111000.1|Potri.005G186800.1|Potri.003G072800.1|Potri.009G129500.1	1.83012	0.048077	P	tryptophan catabolic process	auxin (Trp is the percursor for auxin biosynthesis)	The chemical reactions and pathways resulting in the breakdown of tryptophan, the chiral amino acid 2-amino-3-(1H-indol-3-yl)propanoic acid.	0.00964068	0.0226	9.32	AT2G21170.1,AT3G14310.1,AT4G39950.1,AT3G15360.1	3.30187
1	GO:0009685	66813	14	859	1	Potri.008G145300.1	5.55571	0.0135617	P	gibberellin metabolic process	GA	The chemical reactions and pathways involving gibberellin. Gibberellins are a class of highly modified terpenes that function as plant growth regulators.	0.00322962	0.011	3.8	AT1G78440.1,AT5G51810.1,AT1G68320.1,AT1G05160.1	4.75568
1	GO:0009686	66813	117	859	4	Potri.008G122100.1|Potri.012G071200.1|Potri.012G071300.1|Potri.015G134600.1	2.65914	0.0179148	P	gibberellin biosynthetic process	GA	The chemical reactions and pathways resulting in the formation of gibberellin. Gibberellins are a class of highly modified terpenes that function as plant growth regulators.	0.0155855	0.0312	14.18	AT5G51810.1,AT1G68320.1,AT1G05160.1	1.51467
