# Supplementary material for: MicroRNA319-mediated gene regulatory network impacts leaf development and morphogenesis in poplar
Source: For Res (Fayettev). 2021 Feb 5;1:4. doi: 10.48130/FR-2021-0004 (PMC11524277; doi:10.48130/FR-2021-0004)
Supplement: Supplementary file 1 — Supplementary data to this article can be found online. [file FR-2021-0004-S1.zip › 10.48130_FR-2021-0004-Suppl-TableS5.xlsx]

## Sheet: Network_miRNA319_TCPs_targets_a
TF	target_symbol	TF	Target_symbol	number_interfere
miRNA319a	Potri.001G375800.1	miRNA319a	MEE35/TCP4	1
	Potri.004G065800.3	miRNA319a	TCP2	1
	Potri.011G083100.1	miRNA319a	TCP2-1	1
Potri.001G375800.1	Potri.011G115400	MEE35/TCP4	CUC2	81
	Potri.010G174200	MEE35/TCP4	010G174200	108
	Potri.012G083300	MEE35/TCP4	TAR2	40
	Potri.010G129000	MEE35/TCP4	WIP6	12
	Potri.018G018600	MEE35/TCP4	NPY1	28
	Potri.005G111200	MEE35/TCP4	005G111200	23
	Potri.016G044100	MEE35/TCP4	CKX1	11
	Potri.011G095600	MEE35/TCP4	GA2OX1	75
	Potri.019G088600	MEE35/TCP4	LAC14	59
	Potri.005G239300	MEE35/TCP4	LHCB1.4	82
	Potri.011G113600	MEE35/TCP4	PSBH	58
	Potri.013G137300	MEE35/TCP4	PETB	56
	Potri.013G138100	MEE35/TCP4	PSBK	79
	Potri.016G115200	MEE35/TCP4	LHCB4.2	75
	Potri.016G032900	MEE35/TCP4	016G032900	113
	Potri.013G152400	MEE35/TCP4	XTH9	110
	Potri.001G439300	MEE35/TCP4	001G439300	102
	Potri.014G038200	MEE35/TCP4	CYP82C4	102
	Potri.016G060600	MEE35/TCP4	ZFP8	100
	Potri.T113000	MEE35/TCP4	T113000	100
	Potri.011G080900	MEE35/TCP4	011G080900	93
	Potri.006G035500	MEE35/TCP4	006G035500	92
	Potri.008G161100	MEE35/TCP4	IAA4	92
	Potri.007G029500	MEE35/TCP4	HB40	90
Potri.011G083100.1	Potri.011G115400	TCP2-1	CUC2	33
	Potri.010G174200	TCP2-1	010G174200	45
	Potri.012G083300	TCP2-1	TAR2	37
	Potri.018G018600	TCP2-1	NPY1	53
	Potri.001G441400	TCP2-1	B120	74
	Potri.018G112900	TCP2-1	018G112900	68
	Potri.004G0658000	TCP2-1	004G0658000	58
	Potri.T062000	TCP2-1	T062000	58
	Potri.008G114400	TCP2-1	NUDX1	54
	Potri.006G177500	TCP2-1	YRE	52
	Potri.006G217000	TCP2-1	006G217000	52
	Potri.008G177400	TCP2-1	008G177400	51
	Potri.011G080900	TCP2-1	011G080900	50
	Potri.005G207100	TCP2-1	005G207100	48
	Potri.010G111000	TCP2-1	MLP28	47
	Potri.015G050500	TCP2-1	TCP18	47
	Potri.003G062500	TCP2-1	003G062500	46
	Potri.001G439300	TCP2-1	001G439300	45
	Potri.009G135200	TCP2-1	HIPP26	45
	Potri.014G038200	TCP2-1	CYP82C4	44
Potri.004G065800.3	Potri.011G115400	TCP2	CUC2	24
	Potri.007G017000	TCP2	ATAP3	25
	Potri.010G174200	TCP2	007G017000	97
	Potri.012G083300	TCP2	TAR2	88
	Potri.013G060800	TCP2	EXPA15	24
	Potri.018G018600	TCP2	NPY1	66
	Potri.005G239300	TCP2	LHCB1.4	107
	Potri.011G122400	TCP2	PORA	88
	Potri.016G115200	TCP2	LHCB4.2	87
	Potri.011G010300	TCP2	RbcX1	83
	Potri.015G062200	TCP2	LHCA4	81
	Potri.015G088400	TCP2	015G088400	113
	Potri.019G024400	TCP2	LTL1	100
	Potri.004G0658000	TCP2	004G0658000	99
	Potri.014G027800	TCP2	014G027800	96
	Potri.015G050500	TCP2	TCP18	95
	Potri.010G148200	TCP2	010G148200	92
	Potri.010G1482000	TCP2	010G1482000	92
	Potri.010G1482001	TCP2	010G1482001	92
	Potri.010G1482002	TCP2	010G1482002	92
	Potri.018G112900	TCP2	018G112900	92
